# Supplementary material for: 13-Nitro­benzo[a][1,4]benzo­thia­zino[3,2-c]phenoxazine
Source: IUCrdata. 2024 Apr 26;9(Pt 4):x240299. doi: 10.1107/S2414314624002992 (PMC11074541; doi:10.1107/S2414314624002992)
Supplement: Supplementary file 1 [file x-09-x240299-sup1.cif]

##############################################################################
#                                                                            #
# This CIF contains the data for a data article accepted for                 #
# publication in IUCrData. It conforms to the requirements of                #
# Notes for Authors for IUCrData, and has been                               #
# peer reviewed under the auspices of IUCrData.                              #
#                                                                            #
# Full details of the Crystallographic Information File format               #
# are given in the paper "The Crystallographic Information File (CIF):       #
# a New Standard Archive File for Crystallography" by S. R. Hall, F. H.      #
# Allen and I. D. Brown [Acta Cryst. (1991), A47, 655-685].                  #
#                                                                            #
# The current version of the core CIF dictionary is obtainable from          #
# ftp://ftp.iucr.org/pub/cif_core.dic.                                       #
#                                                                            #
# Software is freely available for graphical display of the structure(s)     #
# in this CIF. For information consult the CIF software page                 #
# http://www.iucr.org/resources/cif/software.                                #
#                                                                            #
# This file may be used for bona fide research purposes within the           #
# scientific community so long as proper attribution is given to the data    # 
# article from which it was obtained.                                        #
#                                                                            #
##############################################################################
data_I
_audit_creation_method     'SHELXL-2018/3'
_journal_date_recd_electronic     2024-04-03
_journal_date_accepted     2024-04-07
_journal_name_full     'IUCrData'
_journal_year     2024
_journal_volume     9
_journal_issue      4
_journal_page_first     0
_journal_page_last     0
_journal_paper_category     HO
_journal_paper_doi     10.1107/S2414314624002992
_journal_coeditor_code     NX4001
_publ_contact_author_name     'Mamoun M. Bader'
_publ_contact_author_address
;
Alfasial University, Riyadh,
Saudi Arabia
;
_publ_contact_author_email     'mbader@alfaisal.edu'
_publ_contact_author_fax     ?
_publ_contact_author_phone     ?
_publ_section_title
;
13-Nitrobenzo[<i>a</i>][1,4]benzothiazino[3,2-<i>c</i>]phenoxazine
;
loop_
    _publ_author_name
    _publ_author_footnote
    _publ_author_address
    'Bader, Mamoun M.' .
;
Department of Chemistry, College of Science, Alfasial University,
Riyadh, 11533
Saudi Arabia
;
    'Fiester, Cameron' .
;
Department of Chemistry, Wilkes University, Wilkes Barre, PA,
USA
;
    'Pham, Phuong-Truc T.' .
;
Department of Chemistry, Pennsylvania State University, Scranton, PA 18512
USA
;
    'Bradely, Amy' .
;
Department of Chemistry, Wilkes University, Wilkes Barre, PA,
USA
;
    'Nazzal, Amjad' .
;
Department of Physics, Wilkes University, Wilkes Barre, PA,
USA
;
_publ_section_synopsis
;
The title compound crystallizes in the non-centrosymmetric orthorhombic space
group <i>Fdd</i>2, with 16 molecules in the unit cell.
;
_chemical_name_systematic
;
13-Nitrobenzo[<i>a</i>][1,4]benzothiazino[3,2-<i>c</i>]phenoxazine
;
_chemical_name_common     23007z
_chemical_formula_moiety     'C22 H11 N3 O3 S'
_chemical_formula_sum     'C22 H11 N3 O3 S'
_chemical_formula_iupac     'C22 H11 N3 O3 S'
_chemical_formula_weight     397.40
_chemical_melting_point     ?
_chemical_absolute_configuration     rmad
_space_group_crystal_system     orthorhombic
_space_group_name_H-M_alt     'F d d 2'
_space_group_name_Hall     'F 2 -2d'
loop_
    _space_group_symop_operation_xyz
    'x, y, z'
    '-x, -y, z'
    'x+1/4, -y+1/4, z+1/4'
    '-x+1/4, y+1/4, z+1/4'
    'x, y+1/2, z+1/2'
    '-x, -y+1/2, z+1/2'
    'x+1/4, -y+3/4, z+3/4'
    '-x+1/4, y+3/4, z+3/4'
    'x+1/2, y, z+1/2'
    '-x+1/2, -y, z+1/2'
    'x+3/4, -y+1/4, z+3/4'
    '-x+3/4, y+1/4, z+3/4'
    'x+1/2, y+1/2, z'
    '-x+1/2, -y+1/2, z'
    'x+3/4, -y+3/4, z+1/4'
    '-x+3/4, y+3/4, z+1/4'
_cell_length_a     6.7497(9)
_cell_length_b     52.478(7)
_cell_length_c     18.832(3)
_cell_angle_alpha     90
_cell_angle_beta     90
_cell_angle_gamma     90
_cell_volume     6670.5(16)
_cell_formula_units_Z     16
_cell_measurement_reflns_used     2857
_cell_measurement_theta_min     2.30
_cell_measurement_theta_max     30.01
_cell_measurement_temperature     130(2)
_exptl_crystal_description     'needle'
_exptl_crystal_colour     'brown'
_exptl_crystal_size_max     0.200
_exptl_crystal_size_mid     0.130
_exptl_crystal_size_min     0.050
_exptl_crystal_density_diffrn     1.583
_exptl_crystal_density_meas     ?
_exptl_crystal_density_method     ?
_exptl_crystal_F_000     3264
_exptl_absorpt_coefficient_mu     0.227
_exptl_absorpt_correction_type     multi-scan
_exptl_absorpt_process_details
;
(SADABS; Krause <i>et al.</i>,  2015)
;
_exptl_absorpt_correction_T_min     0.6809
_exptl_absorpt_correction_T_max     0.7461
_exptl_special_details     'Prof. M. Bader/C. Fiester'
_diffrn_ambient_temperature     130(2)
_diffrn_source     'micro-focus'
_diffrn_radiation_type     MoK\a
_diffrn_radiation_wavelength     0.71073
_diffrn_measurement_device_type     'Bruker PHOTON-III CPAD'
_diffrn_measurement_method     '\f and \w scans'
_diffrn_detector_area_resol_mean     ?
_diffrn_reflns_number     22321
_diffrn_reflns_av_R_equivalents     0.0337
_diffrn_reflns_av_unetI/netI     0.0295
_diffrn_reflns_theta_min     2.298
_diffrn_reflns_theta_max     30.491
_diffrn_reflns_theta_full     25.242
_diffrn_measured_fraction_theta_max     1.000
_diffrn_measured_fraction_theta_full     0.999
_diffrn_reflns_limit_h_min     -6
_diffrn_reflns_limit_h_max     9
_diffrn_reflns_limit_k_min     -74
_diffrn_reflns_limit_k_max     73
_diffrn_reflns_limit_l_min     -26
_diffrn_reflns_limit_l_max     26
_refine_special_details     ?
_reflns_number_total     5093
_reflns_number_gt     4718
_reflns_threshold_expression     'I > 2\s(I)'
_refine_ls_structure_factor_coef     Fsqd
_refine_ls_matrix_type     full
_refine_ls_R_factor_all     0.0366
_refine_ls_R_factor_gt     0.0327
_refine_ls_wR_factor_gt     0.0841
_refine_ls_wR_factor_ref     0.0870
_refine_ls_goodness_of_fit_ref     1.029
_refine_ls_restrained_S_all     1.029
_refine_ls_number_reflns     5093
_refine_ls_number_parameters     262
_refine_ls_number_restraints     1
_refine_ls_hydrogen_treatment     constr
_refine_ls_weighting_scheme     calc
_refine_ls_weighting_details
                      'w=1/[\s^2^(Fo^2^)+(0.0596P)^2^] where P=(Fo^2^+2Fc^2^)/3'
_atom_sites_solution_hydrogens     geom
_atom_sites_solution_primary     ?
_atom_sites_solution_secondary     ?
_refine_ls_shift/su_max     0.003
_refine_ls_shift/su_mean     0.000
_refine_diff_density_max     0.358
_refine_diff_density_min     -0.227
_refine_ls_extinction_method     none
_refine_ls_extinction_coef     .
_refine_ls_abs_structure_details
;
Flack <i>x</i> determined using 2109 quotients
[(<i>I</i>^+^)-(<i>I</i>^-^)]/[(<i>I</i>^+^)+(<i>I</i>^-^)]
(Parsons <i>et al.</i>,  2013)
;
_refine_ls_abs_structure_Flack     0.01(3)
loop_
    _atom_type_symbol
    _atom_type_description
    _atom_type_scat_dispersion_real
    _atom_type_scat_dispersion_imag
    _atom_type_scat_source
    'C' 'C' 0.0033 0.0016
                         'International Tables Vol C Tables 4.2.6.8 and 6.1.1.4'
    'H' 'H' 0.0000 0.0000
                         'International Tables Vol C Tables 4.2.6.8 and 6.1.1.4'
    'N' 'N' 0.0061 0.0033
                         'International Tables Vol C Tables 4.2.6.8 and 6.1.1.4'
    'O' 'O' 0.0106 0.0060
                         'International Tables Vol C Tables 4.2.6.8 and 6.1.1.4'
    'S' 'S' 0.1246 0.1234
                         'International Tables Vol C Tables 4.2.6.8 and 6.1.1.4'
_computing_data_collection
;
APEX4 (Bruker, 2014)
;
_computing_cell_refinement
;
SAINT (Bruker, 2014)
;
_computing_data_reduction
;
SAINT (Bruker, 2014)
;
_computing_structure_solution
;
<i>SHELXT2018/2</i> (Sheldrick, 2015a)
;
_computing_structure_refinement
;
<i>SHELXL2018/3</i> (Sheldrick, 2015b)
;
_computing_molecular_graphics
;
SHELXTL (Sheldrick, 2008)
;
_computing_publication_material
;
SHELXTL (Sheldrick, 2008)
;
loop_
    _atom_site_type_symbol
    _atom_site_label
    _atom_site_fract_x
    _atom_site_fract_y
    _atom_site_fract_z
    _atom_site_U_iso_or_equiv
    _atom_site_adp_type
    _atom_site_calc_flag
    _atom_site_occupancy
    _atom_site_disorder_assembly
    _atom_site_disorder_group
    S S1 0.51936(8) 0.77762(2) 0.36455(3) 0.02344(12) Uani d 1 . .
    O O1 0.4662(2) 0.73153(2) 0.43558(7) 0.0198(3) Uani d 1 . .
    O O2 0.3593(2) 0.64760(3) 0.32680(8) 0.0293(3) Uani d 1 . .
    O O3 0.4057(3) 0.62015(3) 0.41134(8) 0.0338(4) Uani d 1 . .
    N N1 0.5694(3) 0.82016(3) 0.48286(9) 0.0227(3) Uani d 1 . .
    N N2 0.4745(3) 0.72228(3) 0.58474(9) 0.0209(3) Uani d 1 . .
    N N3 0.3919(3) 0.64213(3) 0.38935(9) 0.0225(3) Uani d 1 . .
    C C1 0.5695(3) 0.81010(4) 0.35380(11) 0.0223(4) Uani d 1 . .
    C C2 0.5942(3) 0.81878(4) 0.28432(12) 0.0273(4) Uani d 1 . .
    H H2 0.581985 0.807310 0.245538 0.033 Uiso calc 1 . .
    C C3 0.6371(3) 0.84436(4) 0.27226(13) 0.0312(4) Uani d 1 . .
    H H3 0.655028 0.850328 0.225073 0.037 Uiso calc 1 . .
    C C4 0.6537(3) 0.86123(4) 0.32886(13) 0.0306(5) Uani d 1 . .
    H H4 0.683467 0.878653 0.320257 0.037 Uiso calc 1 . .
    C C5 0.6269(3) 0.85268(4) 0.39781(13) 0.0271(4) Uani d 1 . .
    H H5 0.637067 0.864410 0.436066 0.033 Uiso calc 1 . .
    C C6 0.5849(3) 0.82691(4) 0.41212(11) 0.0227(4) Uani d 1 . .
    C C7 0.5201(3) 0.77476(3) 0.45674(10) 0.0189(3) Uani d 1 . .
    C C8 0.4934(3) 0.75094(3) 0.48421(10) 0.0180(3) Uani d 1 . .
    C C9 0.4496(3) 0.70709(3) 0.46210(9) 0.0177(3) Uani d 1 . .
    C C10 0.4258(3) 0.68769(3) 0.41332(9) 0.0181(3) Uani d 1 . .
    H H10 0.416843 0.691018 0.363837 0.022 Uiso calc 1 . .
    C C11 0.4155(3) 0.66298(3) 0.44028(10) 0.0198(3) Uani d 1 . .
    C C12 0.4311(3) 0.65728(4) 0.51177(10) 0.0225(4) Uani d 1 . .
    H H12 0.429063 0.640118 0.527818 0.027 Uiso calc 1 . .
    C C13 0.4499(3) 0.67737(4) 0.55959(10) 0.0223(4) Uani d 1 . .
    H H13 0.457868 0.673908 0.609021 0.027 Uiso calc 1 . .
    C C14 0.4573(3) 0.70262(4) 0.53568(10) 0.0192(4) Uani d 1 . .
    C C15 0.4910(3) 0.74534(4) 0.55893(10) 0.0184(3) Uani d 1 . .
    C C16 0.5132(3) 0.76694(4) 0.60727(11) 0.0212(4) Uani d 1 . .
    C C17 0.5121(3) 0.76263(4) 0.68082(11) 0.0283(4) Uani d 1 . .
    H H17 0.492764 0.745872 0.698569 0.034 Uiso calc 1 . .
    C C18 0.5391(4) 0.78256(5) 0.72745(12) 0.0370(5) Uani d 1 . .
    H H18 0.536487 0.779604 0.777212 0.044 Uiso calc 1 . .
    C C19 0.5703(4) 0.80725(5) 0.70113(12) 0.0355(5) Uani d 1 . .
    H H19 0.591278 0.820946 0.733259 0.043 Uiso calc 1 . .
    C C20 0.5707(4) 0.81181(4) 0.62893(11) 0.0280(4) Uani d 1 . .
    H H20 0.591466 0.828616 0.611690 0.034 Uiso calc 1 . .
    C C21 0.5408(3) 0.79174(4) 0.58094(10) 0.0214(4) Uani d 1 . .
    C C22 0.5444(3) 0.79669(4) 0.50355(10) 0.0202(3) Uani d 1 . .
loop_
    _atom_site_aniso_label
    _atom_site_aniso_U_11
    _atom_site_aniso_U_22
    _atom_site_aniso_U_33
    _atom_site_aniso_U_12
    _atom_site_aniso_U_13
    _atom_site_aniso_U_23
    S1 0.0338(3) 0.01553(18) 0.02103(19) -0.00169(18) 0.00096(19) 0.00055(17)
    O1 0.0289(7) 0.0131(5) 0.0174(6) -0.0013(5) -0.0005(5) 0.0009(5)
    O2 0.0431(9) 0.0224(7) 0.0225(7) -0.0040(7) -0.0027(6) -0.0007(5)
    O3 0.0555(10) 0.0147(6) 0.0313(8) -0.0026(7) 0.0011(7) 0.0011(6)
    N1 0.0214(8) 0.0178(7) 0.0289(8) 0.0004(6) -0.0017(7) -0.0013(6)
    N2 0.0239(8) 0.0210(8) 0.0178(7) 0.0016(6) -0.0014(6) 0.0003(6)
    N3 0.0279(9) 0.0159(7) 0.0236(7) -0.0029(6) 0.0024(7) -0.0003(6)
    C1 0.0208(9) 0.0172(8) 0.0289(10) -0.0003(7) -0.0003(7) 0.0031(7)
    C2 0.0299(10) 0.0229(9) 0.0291(10) -0.0020(8) -0.0007(8) 0.0042(7)
    C3 0.0312(11) 0.0244(9) 0.0380(11) -0.0032(8) -0.0025(9) 0.0089(8)
    C4 0.0281(11) 0.0201(9) 0.0437(12) -0.0024(8) -0.0029(9) 0.0073(8)
    C5 0.0230(10) 0.0175(8) 0.0409(11) 0.0015(7) -0.0027(8) -0.0002(8)
    C6 0.0182(8) 0.0175(8) 0.0323(10) 0.0002(7) -0.0011(8) 0.0011(7)
    C7 0.0193(9) 0.0164(8) 0.0209(8) 0.0007(6) -0.0008(6) -0.0012(6)
    C8 0.0185(8) 0.0166(8) 0.0190(8) 0.0012(6) -0.0009(6) -0.0022(6)
    C9 0.0192(8) 0.0147(7) 0.0191(8) 0.0010(6) -0.0004(6) 0.0022(6)
    C10 0.0215(8) 0.0145(7) 0.0185(7) -0.0005(6) 0.0001(7) 0.0009(6)
    C11 0.0214(9) 0.0154(7) 0.0226(8) -0.0013(7) 0.0007(7) -0.0011(6)
    C12 0.0276(9) 0.0174(8) 0.0223(9) 0.0000(7) -0.0002(7) 0.0030(6)
    C13 0.0277(10) 0.0198(9) 0.0193(8) 0.0007(7) -0.0003(7) 0.0030(6)
    C14 0.0202(8) 0.0176(8) 0.0198(8) 0.0008(6) -0.0003(6) -0.0002(6)
    C15 0.0183(8) 0.0177(8) 0.0193(8) 0.0017(6) -0.0015(6) -0.0005(6)
    C16 0.0218(9) 0.0215(8) 0.0202(8) 0.0026(7) -0.0026(7) -0.0031(7)
    C17 0.0381(11) 0.0242(10) 0.0227(9) 0.0014(8) -0.0020(8) -0.0032(8)
    C18 0.0572(15) 0.0331(11) 0.0208(9) 0.0032(11) -0.0047(10) -0.0081(9)
    C19 0.0500(14) 0.0286(11) 0.0280(10) 0.0029(10) -0.0051(10) -0.0108(8)
    C20 0.0322(11) 0.0218(9) 0.0302(10) 0.0005(8) -0.0026(8) -0.0082(8)
    C21 0.0202(9) 0.0198(8) 0.0244(9) 0.0032(7) -0.0022(7) -0.0049(7)
    C22 0.0178(8) 0.0184(8) 0.0242(8) 0.0011(6) -0.0006(6) -0.0028(6)
_geom_special_details
;
 All esds (except the esd in the dihedral angle between two l.s. planes)
 are estimated using the full covariance matrix.  The cell esds are taken
 into account individually in the estimation of esds in distances, angles
 and torsion angles; correlations between esds in cell parameters are only
 used when they are defined by crystal symmetry.  An approximate (isotropic)
 treatment of cell esds is used for estimating esds involving l.s. planes.
;
loop_
    _geom_bond_atom_site_label_1
    _geom_bond_atom_site_label_2
    _geom_bond_site_symmetry_2
    _geom_bond_distance
    _geom_bond_publ_flag
    S1 C7 . 1.743(2) ?
    S1 C1 . 1.750(2) ?
    O1 C9 . 1.381(2) ?
    O1 C8 . 1.382(2) ?
    O2 N3 . 1.232(2) ?
    O3 N3 . 1.229(2) ?
    N1 C22 . 1.303(3) ?
    N1 C6 . 1.382(3) ?
    N2 C15 . 1.309(2) ?
    N2 C14 . 1.390(2) ?
    N3 C11 . 1.464(2) ?
    C1 C2 . 1.396(3) ?
    C1 C6 . 1.412(3) ?
    C2 C3 . 1.392(3) ?
    C2 H2 . 0.9500 ?
    C3 C4 . 1.390(3) ?
    C3 H3 . 0.9500 ?
    C4 C5 . 1.385(3) ?
    C4 H4 . 0.9500 ?
    C5 C6 . 1.408(3) ?
    C5 H5 . 0.9500 ?
    C7 C8 . 1.365(2) ?
    C7 C22 . 1.459(3) ?
    C8 C15 . 1.437(2) ?
    C9 C10 . 1.381(2) ?
    C9 C14 . 1.407(2) ?
    C10 C11 . 1.395(2) ?
    C10 H10 . 0.9500 ?
    C11 C12 . 1.383(3) ?
    C12 C13 . 1.392(3) ?
    C12 H12 . 0.9500 ?
    C13 C14 . 1.400(3) ?
    C13 H13 . 0.9500 ?
    C15 C16 . 1.461(3) ?
    C16 C17 . 1.403(3) ?
    C16 C21 . 1.405(3) ?
    C17 C18 . 1.378(3) ?
    C17 H17 . 0.9500 ?
    C18 C19 . 1.403(4) ?
    C18 H18 . 0.9500 ?
    C19 C20 . 1.381(3) ?
    C19 H19 . 0.9500 ?
    C20 C21 . 1.403(3) ?
    C20 H20 . 0.9500 ?
    C21 C22 . 1.480(3) ?
loop_
    _geom_angle_atom_site_label_1
    _geom_angle_atom_site_label_2
    _geom_angle_atom_site_label_3
    _geom_angle_site_symmetry_1
    _geom_angle_site_symmetry_3
    _geom_angle
    _geom_angle_publ_flag
    C7 S1 C1 . . 101.44(9) ?
    C9 O1 C8 . . 117.11(14) ?
    C22 N1 C6 . . 122.71(17) ?
    C15 N2 C14 . . 116.53(17) ?
    O3 N3 O2 . . 123.65(18) ?
    O3 N3 C11 . . 118.20(17) ?
    O2 N3 C11 . . 118.16(17) ?
    C2 C1 C6 . . 121.09(18) ?
    C2 C1 S1 . . 116.71(16) ?
    C6 C1 S1 . . 122.20(15) ?
    C3 C2 C1 . . 119.5(2) ?
    C3 C2 H2 . . 120.2 ?
    C1 C2 H2 . . 120.2 ?
    C4 C3 C2 . . 120.4(2) ?
    C4 C3 H3 . . 119.8 ?
    C2 C3 H3 . . 119.8 ?
    C5 C4 C3 . . 120.12(19) ?
    C5 C4 H4 . . 119.9 ?
    C3 C4 H4 . . 119.9 ?
    C4 C5 C6 . . 121.1(2) ?
    C4 C5 H5 . . 119.4 ?
    C6 C5 H5 . . 119.4 ?
    N1 C6 C5 . . 116.49(18) ?
    N1 C6 C1 . . 125.70(17) ?
    C5 C6 C1 . . 117.77(19) ?
    C8 C7 C22 . . 120.54(18) ?
    C8 C7 S1 . . 117.13(14) ?
    C22 C7 S1 . . 122.32(14) ?
    C7 C8 O1 . . 116.19(16) ?
    C7 C8 C15 . . 124.04(17) ?
    O1 C8 C15 . . 119.76(16) ?
    C10 C9 O1 . . 116.98(16) ?
    C10 C9 C14 . . 122.47(16) ?
    O1 C9 C14 . . 120.55(16) ?
    C9 C10 C11 . . 116.70(16) ?
    C9 C10 H10 . . 121.6 ?
    C11 C10 H10 . . 121.6 ?
    C12 C11 C10 . . 123.48(17) ?
    C12 C11 N3 . . 118.98(16) ?
    C10 C11 N3 . . 117.52(16) ?
    C11 C12 C13 . . 118.21(18) ?
    C11 C12 H12 . . 120.9 ?
    C13 C12 H12 . . 120.9 ?
    C12 C13 C14 . . 120.79(18) ?
    C12 C13 H13 . . 119.6 ?
    C14 C13 H13 . . 119.6 ?
    N2 C14 C13 . . 119.46(17) ?
    N2 C14 C9 . . 122.28(17) ?
    C13 C14 C9 . . 118.26(17) ?
    N2 C15 C8 . . 123.61(17) ?
    N2 C15 C16 . . 119.62(18) ?
    C8 C15 C16 . . 116.75(17) ?
    C17 C16 C21 . . 119.87(19) ?
    C17 C16 C15 . . 119.31(19) ?
    C21 C16 C15 . . 120.80(18) ?
    C18 C17 C16 . . 120.4(2) ?
    C18 C17 H17 . . 119.8 ?
    C16 C17 H17 . . 119.8 ?
    C17 C18 C19 . . 119.7(2) ?
    C17 C18 H18 . . 120.1 ?
    C19 C18 H18 . . 120.1 ?
    C20 C19 C18 . . 120.6(2) ?
    C20 C19 H19 . . 119.7 ?
    C18 C19 H19 . . 119.7 ?
    C19 C20 C21 . . 120.3(2) ?
    C19 C20 H20 . . 119.9 ?
    C21 C20 H20 . . 119.9 ?
    C20 C21 C16 . . 119.16(19) ?
    C20 C21 C22 . . 120.02(19) ?
    C16 C21 C22 . . 120.79(17) ?
    N1 C22 C7 . . 125.41(18) ?
    N1 C22 C21 . . 117.54(18) ?
    C7 C22 C21 . . 117.06(17) ?
loop_
    _geom_torsion_atom_site_label_1
    _geom_torsion_atom_site_label_2
    _geom_torsion_atom_site_label_3
    _geom_torsion_atom_site_label_4
    _geom_torsion_site_symmetry_1
    _geom_torsion_site_symmetry_2
    _geom_torsion_site_symmetry_3
    _geom_torsion_site_symmetry_4
    _geom_torsion
    _geom_torsion_publ_flag
    C7 S1 C1 C2 . . . . 175.38(16) ?
    C7 S1 C1 C6 . . . . -4.46(19) ?
    C6 C1 C2 C3 . . . . 0.7(3) ?
    S1 C1 C2 C3 . . . . -179.14(16) ?
    C1 C2 C3 C4 . . . . -0.5(3) ?
    C2 C3 C4 C5 . . . . -0.2(3) ?
    C3 C4 C5 C6 . . . . 0.7(3) ?
    C22 N1 C6 C5 . . . . -175.21(19) ?
    C22 N1 C6 C1 . . . . 2.4(3) ?
    C4 C5 C6 N1 . . . . 177.30(19) ?
    C4 C5 C6 C1 . . . . -0.5(3) ?
    C2 C1 C6 N1 . . . . -177.8(2) ?
    S1 C1 C6 N1 . . . . 2.0(3) ?
    C2 C1 C6 C5 . . . . -0.2(3) ?
    S1 C1 C6 C5 . . . . 179.61(15) ?
    C1 S1 C7 C8 . . . . -177.22(15) ?
    C1 S1 C7 C22 . . . . 3.86(19) ?
    C22 C7 C8 O1 . . . . 178.25(16) ?
    S1 C7 C8 O1 . . . . -0.7(2) ?
    C22 C7 C8 C15 . . . . -1.4(3) ?
    S1 C7 C8 C15 . . . . 179.71(16) ?
    C9 O1 C8 C7 . . . . 176.59(17) ?
    C9 O1 C8 C15 . . . . -3.8(2) ?
    C8 O1 C9 C10 . . . . -178.95(17) ?
    C8 O1 C9 C14 . . . . 1.0(2) ?
    O1 C9 C10 C11 . . . . 178.00(16) ?
    C14 C9 C10 C11 . . . . -1.9(3) ?
    C9 C10 C11 C12 . . . . -1.1(3) ?
    C9 C10 C11 N3 . . . . -179.50(16) ?
    O3 N3 C11 C12 . . . . -6.8(3) ?
    O2 N3 C11 C12 . . . . 173.20(19) ?
    O3 N3 C11 C10 . . . . 171.68(18) ?
    O2 N3 C11 C10 . . . . -8.3(3) ?
    C10 C11 C12 C13 . . . . 2.7(3) ?
    N3 C11 C12 C13 . . . . -178.88(18) ?
    C11 C12 C13 C14 . . . . -1.4(3) ?
    C15 N2 C14 C13 . . . . 176.55(18) ?
    C15 N2 C14 C9 . . . . -2.6(3) ?
    C12 C13 C14 N2 . . . . 179.45(19) ?
    C12 C13 C14 C9 . . . . -1.4(3) ?
    C10 C9 C14 N2 . . . . -177.73(18) ?
    O1 C9 C14 N2 . . . . 2.4(3) ?
    C10 C9 C14 C13 . . . . 3.1(3) ?
    O1 C9 C14 C13 . . . . -176.79(17) ?
    C14 N2 C15 C8 . . . . -0.4(3) ?
    C14 N2 C15 C16 . . . . -178.93(16) ?
    C7 C8 C15 N2 . . . . -176.72(19) ?
    O1 C8 C15 N2 . . . . 3.7(3) ?
    C7 C8 C15 C16 . . . . 1.9(3) ?
    O1 C8 C15 C16 . . . . -177.73(16) ?
    N2 C15 C16 C17 . . . . -1.3(3) ?
    C8 C15 C16 C17 . . . . -179.96(19) ?
    N2 C15 C16 C21 . . . . 176.93(18) ?
    C8 C15 C16 C21 . . . . -1.7(3) ?
    C21 C16 C17 C18 . . . . -0.3(3) ?
    C15 C16 C17 C18 . . . . 177.9(2) ?
    C16 C17 C18 C19 . . . . -0.8(4) ?
    C17 C18 C19 C20 . . . . 1.2(4) ?
    C18 C19 C20 C21 . . . . -0.3(4) ?
    C19 C20 C21 C16 . . . . -0.9(3) ?
    C19 C20 C21 C22 . . . . -179.1(2) ?
    C17 C16 C21 C20 . . . . 1.2(3) ?
    C15 C16 C21 C20 . . . . -177.03(19) ?
    C17 C16 C21 C22 . . . . 179.4(2) ?
    C15 C16 C21 C22 . . . . 1.1(3) ?
    C6 N1 C22 C7 . . . . -3.1(3) ?
    C6 N1 C22 C21 . . . . 176.77(18) ?
    C8 C7 C22 N1 . . . . -179.49(19) ?
    S1 C7 C22 N1 . . . . -0.6(3) ?
    C8 C7 C22 C21 . . . . 0.6(3) ?
    S1 C7 C22 C21 . . . . 179.50(15) ?
    C20 C21 C22 N1 . . . . -2.3(3) ?
    C16 C21 C22 N1 . . . . 179.57(18) ?
    C20 C21 C22 C7 . . . . 177.60(19) ?
    C16 C21 C22 C7 . . . . -0.5(3) ?
_shelx_space_group_comment
;
The symmetry employed for this shelxl refinement is uniquely defined
by the following loop, which should always be used as a source of
symmetry information in preference to the above space-group names.
They are only intended as comments.
;
_shelx_estimated_absorpt_T_min     0.956
_shelx_estimated_absorpt_T_max     0.989
_shelx_hkl_file
;
   2   0   0    0.14    0.17
   2   0   0    0.39    0.21
  -2   0   0   -0.27    0.23
  -2   0   0   -0.35    0.18
   4   0   0    8.48    0.31
   4   0   0    8.91    0.31
   6   0   0    0.03    0.04
   6   0   0    0.01    0.03
   6   0   0    0.00    0.04
   8   0   0    0.02    0.10
   8   0   0    0.00    0.05
   8   0   0    0.03    0.06
   2   2   0  943.78   28.37
   2   2   0 1000.00   28.42
  -2  -2   0  953.14   28.42
  -2  -2   0  992.98   28.45
  -2   2   0  934.88   28.24
   2  -2   0  940.89   28.17
   2  -2   0  958.93   28.18
   4  -2   0  106.21    3.10
   4   2   0  104.96    3.05
   4  -2   0  100.89    3.09
   4   2   0  105.89    3.09
   4   2   0  103.98    3.10
   6   2   0    2.18    0.14
   6   2   0    2.13    0.13
   6  -2   0    2.01    0.13
   6   2   0    2.23    0.14
   6  -2   0    2.20    0.14
   6  -2   0    2.01    0.13
   8   2   0    0.14    0.06
   8  -2   0    0.20    0.07
   8   2   0    0.15    0.07
   8  -2   0    0.14    0.06
   8  -2   0    0.13    0.07
   2   4   0  615.35   19.00
  -2  -4   0  634.29   19.04
  -2   4   0  661.14   18.80
  -2   4   0  623.15   18.79
  -2  -4   0  640.65   19.09
   2   4   0  617.78   19.00
   2  -4   0  632.71   18.83
   2  -4   0  638.20   18.73
   4   4   0  209.09    6.13
   4  -4   0  208.60    6.15
   6   4   0   22.35    0.73
   6   4   0   21.97    0.73
   6   4   0   22.39    0.71
   6  -4   0   21.78    0.72
   6  -4   0   21.79    0.73
   6  -4   0   21.01    0.71
   8   4   0    0.93    0.12
   8  -4   0    0.72    0.10
   8  -4   0    0.83    0.12
   8   4   0    1.06    0.13
   8  -4   0    1.04    0.11
   0  -6   0    0.03    0.01
   0   6   0    0.01    0.01
   2  -6   0   19.38    0.61
   2   6   0   19.11    0.58
   2  -6   0   19.99    0.59
   4   6   0  117.76    3.56
   4  -6   0  120.51    3.56
   4   6   0  119.99    3.54
   4  -6   0  121.55    3.54
   6   6   0   41.45    1.29
   6   6   0   43.43    1.32
   6  -6   0   42.86    1.29
   6  -6   0   41.94    1.32
   6  -6   0   40.99    1.30
   6   6   0   40.74    1.32
   8   6   0    6.60    0.30
   8  -6   0    6.06    0.28
   8  -6   0    6.34    0.30
   8   6   0    6.39    0.30
   0   8   0   10.43    0.32
   0  -8   0   10.52    0.33
   2   8   0   29.85    0.90
  -2  -8   0   30.17    0.90
   2  -8   0   29.85    0.92
   2  -8   0   30.65    0.90
   2  -8   0   31.10    0.90
   4   8   0    6.21    0.22
   4  -8   0    6.68    0.25
   4  -8   0    6.09    0.19
   4  -8   0    6.35    0.22
   4   8   0    6.32    0.25
   6  -8   0   42.17    1.28
   6   8   0   40.89    1.28
   6  -8   0   41.72    1.32
   6  -8   0   40.94    1.29
   6   8   0   42.76    1.32
   8   8   0   15.43    0.57
   8   8   0   15.26    0.57
   8  -8   0   15.75    0.58
   8  -8   0   14.52    0.54
   0 -10   0    0.07    0.02
   0  10   0    0.06    0.01
   2  10   0   17.30    0.57
   2 -10   0   19.08    0.58
   2 -10   0   18.13    0.55
   2  10   0   17.71    0.54
  -2 -10   0   18.61    0.55
   2 -10   0   18.12    0.54
   4 -10   0    0.05    0.04
   4 -10   0    0.09    0.02
   4  10   0    0.08    0.03
   4 -10   0    0.11    0.03
   4  10   0    0.06    0.02
   6  10   0    9.62    0.38
   6  10   0    9.72    0.34
   6 -10   0    9.58    0.34
   6 -10   0    9.88    0.38
   6 -10   0    9.85    0.35
   8  10   0   14.35    0.54
   8 -10   0   13.35    0.50
   8  10   0   14.74    0.54
   8 -10   0   13.33    0.53
   0  12   0    6.08    0.19
   0 -12   0    5.94    0.20
   2  12   0    6.91    0.25
   2 -12   0    7.17    0.25
   2  12   0    6.57    0.22
   2 -12   0    7.11    0.21
  -2 -12   0    7.29    0.23
   2 -12   0    6.78    0.23
   4 -12   0    2.37    0.13
   4  12   0    2.30    0.13
   4  12   0    2.29    0.10
   4 -12   0    2.23    0.09
   4 -12   0    2.30    0.10
  -6 -12   0    1.40    1.49
  -6 -12   0    0.80    1.65
   6  12   0   -1.30    1.05
   8 -12   0    0.71    0.12
   8  12   0    0.50    0.10
   8  12   0    0.89    0.13
   0  14   0    0.09    0.02
   0 -14   0    0.06    0.02
   2  14   0   -0.01    0.02
  -2 -14   0    0.02    0.02
   2 -14   0    0.03    0.02
   2 -14   0    0.04    0.03
   2 -14   0    0.02    0.01
   4 -14   0    0.41    0.04
   4  14   0    0.38    0.04
   4  14   0    0.49    0.07
   4 -14   0    0.45    0.07
   4 -14   0    0.40    0.03
   6 -14   0   10.84    0.42
   6 -14   0   10.99    0.36
   6 -14   0   10.93    0.38
   6  14   0   10.03    0.36
   6  14   0   10.74    0.42
   8  14   0    1.72    0.18
   8 -14   0    1.86    0.17
   8  14   0    2.21    0.18
   0 -16   0    4.87    0.18
   0  16   0    4.88    0.16
   2  16   0    3.62    0.15
   2 -16   0    3.43    0.15
   2 -16   0    3.56    0.14
  -2 -16   0    3.58    0.14
   2 -16   0    3.31    0.11
   4 -16   0    5.50    0.20
   4  16   0    5.29    0.19
   4 -16   0    5.57    0.19
   4 -16   0    5.84    0.24
   4  16   0    5.86    0.24
   6 -16   0    2.58    0.11
   6 -16   0    2.14    0.12
   6  16   0    2.27    0.15
   6  16   0    2.13    0.11
   6 -16   0    2.32    0.16
   8  16   0    1.83    0.19
   8 -16   0    1.95    0.19
   8  16   0    1.82    0.16
   0  18   0   -0.01    0.01
   0 -18   0   -0.04    0.02
   2  18   0   21.65    0.69
   2 -18   0   21.83    0.68
   2 -18   0   21.42    0.65
  -2 -18   0   22.53    0.68
   2 -18   0   21.34    0.69
  -4 -18   0    8.04    0.24
   4 -18   0    7.86    0.27
   4  18   0    7.69    0.25
   4 -18   0    8.08    0.25
   4 -18   0    8.24    0.32
   4  18   0    7.70    0.31
   4 -18   0    7.44    0.26
   6 -18   0    1.25    0.13
   6 -18   0    1.10    0.08
   6  18   0    1.33    0.13
   6 -18   0    1.31    0.07
   8  18   0    1.18    0.15
   8  18   0    1.31    0.16
   8 -18   0    1.08    0.15
   0 -20   0   10.86    0.37
   0  20   0   10.91    0.34
   2 -20   0   13.42    0.43
   2 -20   0   13.42    0.45
   2 -20   0   12.92    0.40
   2  20   0   13.20    0.44
  -2 -20   0   13.44    0.44
   4  20   0   14.01    0.50
   4 -20   0   13.97    0.44
   4 -20   0   13.61    0.46
  -4 -20   0   14.53    0.44
   4 -20   0   14.81    0.43
   4 -20   0   14.73    0.51
   6  20   0    0.90    0.12
   6 -20   0    0.81    0.11
   6 -20   0    0.78    0.06
   8 -20   0    0.04    0.08
   8  20   0    0.01    0.07
   8  20   0    0.03    0.07
   0 -22   0    0.02    0.03
   0  22   0    0.01    0.02
  -2 -22   0   15.55    0.52
   2 -22   0   15.33    0.53
   2 -22   0   15.64    0.52
   2  22   0   16.10    0.53
  -2  22   0   16.81    0.47
   4 -22   0    0.97    0.04
   4  22   0    1.16    0.09
   4 -22   0    1.16    0.07
   4 -22   0    1.08    0.10
   4 -22   0    0.91    0.05
  -4 -22   0    1.07    0.06
   6 -22   0    0.21    0.07
   6 -22   0    0.20    0.04
   6  22   0    0.27    0.07
   8  22   0    0.10    0.07
   8  22   0    0.00    0.08
   8 -22   0   -0.06    0.06
   0  24   0   76.67    4.12
   0 -24   0   77.70    4.44
   2 -24   0    0.03    0.03
  -2 -24   0    0.00    0.02
   2 -24   0    0.05    0.03
   2  24   0   -0.01    0.02
  -4 -24   0    1.96    0.09
   4  24   0    1.80    0.12
   4 -24   0    1.67    0.07
   4 -24   0    1.91    0.10
   4 -24   0    1.78    0.13
   6 -24   0    0.49    0.10
   6  24   0    0.40    0.08
   8 -24   0    0.48    0.12
   8  24   0    0.65    0.12
   8  24   0    0.46    0.11
   0  26   0    0.02    0.02
   0 -26   0   -0.03    0.02
   2 -26   0    2.28    0.12
  -2  26   0    2.52    0.08
   2  26   0    2.50    0.13
  -2 -26   0    2.36    0.12
   2 -26   0    2.50    0.14
   4 -26   0    0.97    0.11
   4 -26   0    0.95    0.04
   4 -26   0    1.14    0.08
   4  26   0    1.06    0.11
  -4 -26   0    1.07    0.07
   6  26   0    0.27    0.08
   6 -26   0    0.18    0.08
   8 -26   0    0.12    0.09
   8  26   0    0.19    0.09
   8  26   0    0.04    0.07
   0  28   0    7.18    0.25
   0 -28   0    7.39    0.28
  -2 -28   0   20.50    0.67
   2 -28   0   20.31    0.69
  -2  28   0   20.89    0.62
   2  28   0   20.75    0.67
   2 -28   0   20.91    0.67
   4  28   0    1.65    0.12
  -4 -28   0    1.61    0.10
   4 -28   0    1.63    0.13
   4 -28   0    1.50    0.10
   6 -28   0   -0.03    0.05
   6  28   0   -0.02    0.05
   8 -28   0    0.67    0.13
   8  28   0    0.58    0.12
   8  28   0    0.38    0.12
   0  30   0   -0.01    0.02
   0 -30   0   -0.02    0.03
   2 -30   0    2.56    0.14
  -2 -30   0    2.44    0.14
  -2  30   0    2.73    0.09
   2  30   0    2.56    0.13
   2 -30   0    2.58    0.15
   4  30   0    2.11    0.14
   4 -30   0    2.18    0.15
  -4 -30   0    2.09    0.12
   4 -30   0    2.06    0.12
   6 -30   0   -0.06    0.06
   6  30   0   -0.05    0.05
   8 -30   0    0.00    0.08
   8  30   0    0.09    0.08
   8  30   0    0.05    0.09
   0 -32   0    5.87    0.24
   0  32   0    5.45    0.20
   2 -32   0    9.25    0.34
   2 -32   0    8.73    0.35
  -2 -32   0    8.73    0.34
   2  32   0    8.62    0.33
  -2  32   0    9.08    0.27
   4 -32   0    1.07    0.11
   4  32   0    1.32    0.13
  -4 -32   0    1.23    0.09
   4 -32   0    1.10    0.13
   6  32   0    1.73    0.17
   6 -32   0    1.80    0.16
   8  32   0    0.12    0.09
   8  32   0   -0.12    0.07
   8 -32   0    0.06    0.10
   0  34   0   -0.01    0.02
   0 -34   0   -0.01    0.03
   2 -34   0    2.97    0.16
  -2  34   0    2.81    0.10
   2 -34   0    2.59    0.16
  -2 -34   0    2.90    0.16
   2  34   0    2.74    0.14
   4 -34   0    0.16    0.06
   4  34   0    0.15    0.06
   4 -34   0    0.04    0.05
  -4 -34   0    0.14    0.05
   6  34   0    1.18    0.14
   6 -34   0    1.76    0.19
   8  34   0    0.87    0.15
   8  34   0    0.97    0.15
   8 -34   0    1.04    0.17
   0  36   0    1.17    0.07
   0 -36   0    1.22    0.10
  -2 -36   0    4.53    0.22
   2 -36   0    4.97    0.22
   2  36   0    4.21    0.20
   2 -36   0    4.69    0.23
  -2  36   0    4.83    0.15
  -4 -36   0    4.73    0.21
   4  36   0    4.34    0.23
   4 -36   0    4.70    0.25
   4 -36   0    4.70    0.22
   6  36   0    0.05    0.07
   6 -36   0    0.20    0.08
   8 -36   0    2.34    0.24
   8  36   0    2.12    0.22
   8  36   0    1.87    0.22
   0 -38   0    0.02    0.04
   0  38   0    0.02    0.02
   0 -38   0    0.02    0.03
   2 -38   0    5.29    0.24
   2  38   0    5.48    0.23
   2 -38   0    5.06    0.25
  -2 -38   0    5.41    0.24
  -2  38   0    5.16    0.17
   4  38   0    1.06    0.12
   4 -38   0    1.02    0.13
   4 -38   0    1.17    0.12
  -4 -38   0    1.12    0.12
   6  38   0    4.87    0.27
   6 -38   0    4.49    0.28
   8 -38   0    1.30    0.19
   8  38   0    1.00    0.16
   8  38   0    1.06    0.17
   0 -40   0   11.61    0.42
   0 -40   0   11.88    0.44
   0  40   0   11.63    0.39
  -2 -40   0    0.61    0.09
  -2 -40   0    0.54    0.06
  -2  40   0    0.52    0.03
   2 -40   0    0.51    0.09
   2  40   0    0.54    0.08
   2 -40   0    0.24    0.07
   4  40   0    5.72    0.27
  -4 -40   0    5.44    0.26
   4 -40   0    5.99    0.27
   4 -40   0    5.93    0.29
   6  40   0    2.29    0.18
   6 -40   0    2.91    0.22
   8  40   0    1.37    0.19
   8  40   0    1.59    0.20
   8 -40   0    1.88    0.23
   0 -42   0   -0.05    0.03
   0  42   0    0.02    0.03
   0 -42   0    0.04    0.04
   2 -42   0    8.58    0.37
  -2  42   0    9.00    0.28
   2 -42   0    8.62    0.36
   2  42   0    8.97    0.34
  -2 -42   0    9.10    0.32
  -2 -42   0    8.81    0.36
  -4 -42   0    1.25    0.13
   4 -42   0    1.17    0.13
   4 -42   0    1.23    0.15
   4  42   0    1.38    0.15
   6 -42   0    2.98    0.23
   6  42   0    2.77    0.20
   0 -44   0    8.79    0.37
   0  44   0    8.85    0.32
   0 -44   0    9.28    0.35
  -2 -44   0    2.69    0.14
   2  44   0    2.92    0.16
   2 -44   0    2.74    0.18
   2 -44   0    2.50    0.17
  -2  44   0    2.77    0.10
  -2 -44   0    2.89    0.18
   4  44   0    4.32    0.23
   4 -44   0    4.33    0.23
   4 -44   0    3.84    0.24
  -4 -44   0    4.26    0.22
   6 -44   0    1.18    0.17
   6  44   0    1.01    0.15
   0 -46   0    0.05    0.06
   0 -46   0    0.05    0.04
   0  46   0    0.01    0.03
   2  46   0    4.66    0.22
   2 -46   0    5.27    0.26
  -2 -46   0    5.15    0.26
  -2  46   0    5.03    0.17
   2 -46   0    5.07    0.26
  -2 -46   0    4.81    0.21
   4 -46   0    1.70    0.17
  -4 -46   0    1.59    0.14
   4  46   0    1.56    0.16
   4 -46   0    1.63    0.18
   6 -46   0    0.32    0.11
   6  46   0    0.23    0.09
   0  48   0    1.22    0.09
   0 -48   0    1.43    0.16
   0 -48   0    1.31    0.11
   2 -48   0    5.29    0.27
   2  48   0    4.99    0.23
  -2 -48   0    5.06    0.22
  -2  48   0    5.34    0.18
   2 -48   0    4.74    0.26
  -2 -48   0    4.93    0.26
   4 -48   0    0.30    0.09
   4  48   0    0.33    0.08
   4 -48   0    0.38    0.10
  -4 -48   0    0.32    0.08
   6 -48   0    1.79    0.22
   6  48   0    1.81    0.19
   0 -50   0   -0.02    0.04
   0  50   0    0.06    0.04
   0 -50   0   -0.02    0.04
  -2 -50   0    1.52    0.11
   2  50   0    1.40    0.12
   2 -50   0    1.58    0.17
   2 -50   0    1.58    0.16
  -2 -50   0    1.49    0.16
   4 -50   0    2.38    0.18
   4 -50   0    2.12    0.19
   4  50   0    2.11    0.16
  -4 -50   0    2.19    0.17
   6 -50   0   -0.02    0.08
   6  50   0    0.08    0.08
   0 -52   0    4.60    0.26
   0  52   0    4.57    0.19
   0 -52   0    4.57    0.23
   2 -52   0   -0.06    0.05
  -2 -52   0    0.04    0.07
   2 -52   0   -0.06    0.05
  -2 -52   0    0.04    0.04
   2  52   0    0.00    0.04
   4 -52   0    0.48    0.12
   4 -52   0    0.56    0.11
   4  52   0    0.40    0.10
  -4 -52   0    0.29    0.09
   6 -52   0    0.76    0.15
   6  52   0    0.75    0.13
   0  54   0    0.05    0.04
   0 -54   0    0.08    0.07
   0 -54   0    0.00    0.05
   2 -54   0    2.06    0.17
  -2 -54   0    1.84    0.16
   2  54   0    1.79    0.14
   2 -54   0    2.15    0.17
  -2 -54   0    2.04    0.13
   4 -54   0    0.78    0.14
   4 -54   0    0.41    0.10
   4  54   0    0.36    0.09
  -4 -54   0    0.42    0.10
   6 -54   0    1.02    0.18
   6  54   0    0.86    0.15
   0 -56   0    3.59    0.23
   0 -56   0    3.42    0.20
   0  56   0    3.15    0.16
   2  56   0    1.07    0.12
   2 -56   0    0.84    0.13
  -2 -56   0    0.78    0.13
   2 -56   0    1.00    0.14
  -2 -56   0    1.04    0.11
  -4 -56   0    2.84    0.20
   4  56   0    2.34    0.18
   4 -56   0    2.28    0.21
   4 -56   0    2.49    0.20
   6 -56   0    0.09    0.10
   6  56   0    0.18    0.09
   0  58   0    0.05    0.04
   0 -58   0    0.09    0.07
   0 -58   0    0.07    0.06
  -2 -58   0    4.65    0.28
   2  58   0    4.81    0.23
   2 -58   0    4.62    0.27
  -2 -58   0    4.90    0.23
   2 -58   0    4.64    0.28
   4 -58   0   -0.08    0.07
   4 -58   0   -0.06    0.06
   4  58   0   -0.06    0.05
  -4 -58   0    0.03    0.07
   6  58   0    0.16    0.09
   6 -58   0   -0.02    0.09
   0  60   0    5.18    0.22
   0 -60   0    4.67    0.26
   0 -60   0    4.75    0.29
   2  60   0    1.28    0.14
  -2 -60   0    1.76    0.19
   2 -60   0    1.04    0.16
   2 -60   0    1.31    0.17
   4 -60   0    0.04    0.08
   4 -60   0    0.15    0.09
  -4 -60   0    0.09    0.08
   4  60   0   -0.05    0.06
   0 -62   0    0.04    0.07
   0  62   0   -0.03    0.04
   0 -62   0    0.03    0.07
   2 -62   0    0.18    0.09
   2 -62   0   -0.01    0.07
  -2 -62   0    0.09    0.08
   2  62   0   -0.06    0.05
   4  62   0    4.62    0.27
  -4 -62   0    4.95    0.29
   4 -62   0    4.25    0.29
   4 -62   0    4.00    0.28
   0 -64   0    3.94    0.24
   0 -64   0    3.74    0.26
   2 -64   0    1.98    0.22
   2 -64   0    2.16    0.22
  -2 -64   0    2.32    0.20
   4 -64   0    0.79    0.16
   4  64   0    0.64    0.12
   4 -64   0    0.71    0.14
  -4 -64   0    0.52    0.13
   0 -66   0    0.13    0.08
   0 -66   0    0.05    0.09
   2 -66   0    8.77    0.42
   2  66   0    7.47    0.33
  -2 -66   0    6.65    0.38
   2 -66   0    7.60    0.39
   4 -66   0    0.92    0.16
   4  66   0    1.10    0.15
   4 -66   0    1.27    0.18
  -4 -66   0    0.90    0.15
   0 -68   0   16.88    0.70
  -2 -68   0    0.18    0.10
   2 -68   0    0.15    0.10
   2  68   0    0.11    0.07
   2 -68   0    0.07    0.09
   4 -68   0    1.34    0.20
  -4 -68   0    1.63    0.20
   4 -68   0    1.72    0.23
   4  68   0    2.02    0.20
   0 -70   0    0.08    0.09
   0 -70   0    0.01    0.09
   2  70   0    6.26    0.30
  -2 -70   0    6.26    0.36
   2 -70   0    6.34    0.37
   2 -70   0    6.48    0.36
   0 -72   0    1.24    0.17
   0 -72   0    1.54    0.22
   2 -72   0    1.84    0.22
   2  72   0    1.42    0.15
   2 -72   0    1.41    0.21
  -2 -72   0    1.65    0.21
   0 -74   0    0.08    0.11
   0 -74   0    0.01    0.09
   1  -1   1    1.00    0.04
   1   1  -1    0.97    0.04
   1  -1   1    0.94    0.04
   1   1  -1    0.97    0.04
  -1   1   1    0.98    0.03
   1   1   1    0.99    0.04
   1  -1  -1    0.95    0.05
  -1  -1   1    1.01    0.04
   1   1   1    1.02    0.05
  -1  -1   1    1.06    0.04
   1  -1  -1    1.03    0.04
   3  -1   1    2.28    0.10
   3  -1   1    2.38    0.10
   3   1  -1    2.31    0.08
   3   1  -1    2.38    0.11
   3  -1   1    2.29    0.10
   3   1   1    2.45    0.11
   3  -1  -1    2.40    0.08
   3   1   1    2.21    0.10
   3  -1  -1    2.43    0.11
   5   1  -1    0.70    0.08
   5  -1   1    0.57    0.07
   5   1  -1    0.50    0.04
   5  -1   1    0.49    0.07
   5  -1   1    0.66    0.07
   5   1   1    0.63    0.07
   5  -1  -1    0.51    0.04
   5   1   1    0.56    0.07
   5  -1  -1    0.57    0.07
   5   1   1    0.57    0.07
   7  -1   1    0.14    0.06
   7  -1   1    0.24    0.06
   7   1  -1    0.41    0.08
   7  -1   1    0.19    0.06
   7   1  -1    0.22    0.07
   7   1  -1    0.20    0.06
   7   1   1    0.24    0.07
   7  -1  -1    0.34    0.08
   7  -1  -1    0.38    0.08
   7  -1  -1    0.19    0.06
   7   1   1    0.17    0.06
   7   1   1    0.36    0.07
   9   1  -1    0.23    0.09
   9  -1   1    0.17    0.08
   9   1   1    0.24    0.08
   9  -1  -1    0.26    0.08
  -1  -3  -1    1.61    0.05
   1   3  -1    1.55    0.06
   1  -3   1    1.58    0.06
   1  -3   1    1.55    0.06
  -1   3   1    1.73    0.06
   1   3  -1    1.64    0.06
   1  -3  -1    1.54    0.07
   1   3   1    1.53    0.06
  -1  -3   1    1.61    0.06
   1  -3  -1    1.62    0.06
   3   3  -1    3.32    0.12
   3  -3   1    3.64    0.15
   3  -3   1    3.62    0.14
   3  -3   1    3.91    0.14
   3   3  -1    3.73    0.14
   3   3   1    3.71    0.15
   3   3   1    3.62    0.14
   3  -3  -1    3.63    0.15
   3  -3  -1    3.52    0.11
   5  -3   1    1.10    0.08
   5   3  -1    1.17    0.06
   5  -3   1    1.32    0.09
   5   3  -1    1.11    0.08
   5  -3   1    1.31    0.09
   5   3  -1    1.21    0.09
   5  -3  -1    1.13    0.06
   5  -3  -1    1.30    0.10
   5   3   1    1.30    0.08
   5   3   1    1.35    0.10
   5  -3  -1    1.21    0.08
   5   3   1    1.33    0.09
   7  -3   1    0.69    0.09
   7  -3   1    0.76    0.09
   7   3  -1    0.69    0.10
   7   3  -1    0.87    0.10
   7  -3   1    0.85    0.10
   7   3  -1    0.80    0.10
   7   3   1    0.85    0.11
   7   3   1    0.81    0.10
   7   3   1    0.74    0.09
   7  -3  -1    0.71    0.09
   7  -3  -1    0.72    0.09
   7  -3  -1    0.74    0.10
   9   3  -1   -0.07    0.06
   9  -3   1   -0.06    0.07
   9   3   1   -0.03    0.07
   9  -3  -1   -0.04    0.06
   9   3   1    0.06    0.08
   1  -5   1    9.62    0.29
  -1  -5  -1    9.63    0.29
  -1   5   1    9.67    0.29
   1   5  -1    9.39    0.29
   1  -5   1    9.56    0.29
   1  -5  -1    9.44    0.30
   1   5   1    9.69    0.30
   1  -5  -1    9.75    0.29
  -1  -5   1    9.65    0.30
   3  -5   1    3.41    0.13
   3  -5   1    3.44    0.13
   3   5  -1    3.29    0.12
   3   5  -1    3.23    0.13
   3  -5   1    3.15    0.14
   3   5   1    3.32    0.12
   3  -5  -1    3.28    0.14
   3  -5  -1    3.36    0.11
   3   5   1    3.49    0.14
   5   5  -1    0.28    0.05
   5  -5   1    0.26    0.05
   5  -5   1    0.35    0.05
   5   5  -1    0.16    0.05
   5  -5   1    0.32    0.05
   5  -5  -1    0.23    0.05
   5  -5  -1    0.28    0.03
   5   5   1    0.31    0.06
   5   5   1    0.21    0.05
   5   5   1    0.29    0.05
   5  -5  -1    0.20    0.05
   7   5  -1    0.14    0.06
   7   5  -1    0.10    0.06
   7  -5   1    0.16    0.06
   7  -5   1    0.15    0.05
   7  -5   1    0.05    0.04
   7   5  -1    0.12    0.05
   7  -5  -1    0.11    0.06
   7  -5  -1    0.12    0.06
   7   5   1    0.12    0.06
   7  -5  -1    0.15    0.05
   7   5   1    0.07    0.05
   7   5   1    0.11    0.06
   9   5  -1    0.33    0.10
   9   5  -1    0.27    0.10
   9   5   1    0.19    0.08
   9  -5  -1    0.28    0.09
   9   5   1    0.28    0.09
  -1  -7  -1   45.12    1.31
   1  -7  -1   44.10    1.31
  -1  -7   1   46.17    1.37
   1  -7  -1   43.58    1.32
   3  -7   1    7.43    0.25
   3  -7   1    7.84    0.25
   3  -7   1    7.88    0.27
   3   7  -1    7.84    0.26
   3   7   1    7.54    0.27
   3  -7  -1    7.70    0.24
   3  -7  -1    7.97    0.28
   3   7   1    7.37    0.24
   5  -7   1    0.02    0.03
   5  -7   1    0.02    0.03
   5  -7   1    0.01    0.03
   5   7  -1    0.03    0.04
   5   7  -1    0.00    0.03
   5  -7  -1    0.00    0.03
   5  -7  -1    0.07    0.03
   5   7   1    0.03    0.03
   5  -7  -1   -0.01    0.02
   5   7   1    0.03    0.04
   7  -7   1    0.08    0.05
   7   7  -1    0.11    0.06
   7   7  -1   -0.03    0.05
   7  -7   1    0.07    0.06
   7   7  -1    0.12    0.05
   7  -7   1    0.09    0.05
   7   7   1    0.14    0.05
   7  -7  -1    0.07    0.05
   7  -7  -1    0.09    0.05
   7  -7  -1    0.16    0.07
   7   7   1    0.02    0.06
   7   7   1    0.04    0.06
   9   7  -1    0.50    0.11
   9   7  -1    0.48    0.11
   9   7   1    0.55    0.11
   9   7   1    0.41    0.10
   1   9  -1    4.63    0.15
   1  -9   1    5.01    0.17
   1  -9   1    4.86    0.16
  -1   9   1    5.03    0.16
  -1  -9  -1    4.69    0.16
  -1  -9   1    4.89    0.17
   1  -9  -1    4.49    0.15
   1   9   1    5.08    0.17
   1  -9  -1    4.42    0.16
   3  -9   1   10.63    0.33
   3   9  -1   10.57    0.33
   3  -9   1   10.15    0.33
   3  -9   1   11.21    0.36
   3  -9  -1   10.20    0.35
   3   9   1   10.26    0.33
   3  -9  -1   10.19    0.32
   3  -9  -1    9.88    0.32
   3   9   1   10.34    0.36
   5   9  -1    7.99    0.31
   5  -9   1    8.49    0.31
   5  -9   1    7.92    0.28
   5   9  -1    7.75    0.28
   5  -9   1    7.58    0.28
   5   9   1    7.95    0.31
   5   9   1    7.52    0.27
   5  -9  -1    7.79    0.31
   5  -9  -1    7.45    0.25
   5  -9  -1    7.90    0.27
   7   9  -1    0.46    0.09
   7  -9   1    0.63    0.10
   7   9  -1    0.53    0.08
   7   9  -1    0.65    0.10
   7  -9   1    0.52    0.07
   7  -9   1    0.44    0.07
   7   9   1    0.54    0.10
   7  -9  -1    0.66    0.10
   7  -9  -1    0.42    0.07
   7   9   1    0.56    0.09
   7  -9  -1    0.60    0.08
   9   9  -1    0.29    0.10
   9   9  -1    0.23    0.09
   9   9   1    0.16    0.08
   9   9   1    0.33    0.10
  -1 -11  -1    6.58    0.22
   1  11  -1    6.88    0.23
  -1  11   1    7.88    0.23
   1 -11   1    7.17    0.24
  -1 -11  -1    7.31    0.24
   1 -11   1    7.15    0.23
  -1 -11   1    7.14    0.24
   1 -11  -1    7.29    0.24
   1 -11  -1    7.53    0.23
   1  11   1    7.56    0.25
   3  11  -1    8.93    0.29
   3 -11   1    9.06    0.28
   3 -11   1    9.30    0.29
   3 -11   1    8.55    0.29
   3 -11   1    9.05    0.32
   3  11   1    8.83    0.28
   3  11   1    9.05    0.32
   3 -11  -1    8.87    0.28
  -3 -11   1    9.20    0.28
   3 -11  -1    9.28    0.32
   3 -11  -1    8.71    0.28
   5 -11   1    4.18    0.17
   5  11  -1    4.01    0.17
   5  11  -1    4.27    0.20
   5 -11   1    4.22    0.14
   5 -11   1    4.24    0.20
   5 -11   1    4.38    0.17
   5 -11  -1    4.38    0.21
   5 -11  -1    4.16    0.15
   5  11   1    4.33    0.20
   5 -11  -1    4.37    0.17
   5  11   1    4.40    0.17
   7 -11   1    2.71    0.18
   7 -11   1    2.91    0.16
   7  11  -1    2.97    0.19
   7 -11   1    2.82    0.15
   7 -11  -1    2.71    0.18
   7  11   1    3.35    0.19
   7  11   1    3.05    0.18
   7 -11  -1    2.60    0.15
   7 -11  -1    2.74    0.14
   9  11  -1    0.10    0.07
   9  11  -1    0.08    0.08
   9  11   1    0.19    0.09
   9  11   1    0.12    0.08
   9 -11  -1    0.34    0.11
  -1  13   1    1.17    0.05
   1 -13   1    1.15    0.05
  -1 -13  -1    1.19    0.07
   1 -13   1    1.17    0.06
  -1 -13  -1    1.19    0.05
   1 -13  -1    1.22    0.06
   1  13   1    1.17    0.06
  -1 -13   1    1.18    0.06
   1 -13  -1    1.20    0.07
   3 -13   1    1.74    0.07
   3 -13   1    1.86    0.11
  -3 -13  -1    2.00    0.08
   3  13  -1    2.14    0.09
   3 -13   1    1.91    0.08
   3 -13   1    1.84    0.08
  -3 -13   1    1.87    0.08
   3 -13  -1    2.03    0.11
   3 -13  -1    1.94    0.09
   3  13   1    1.87    0.10
   3 -13  -1    2.09    0.07
   3  13   1    1.82    0.07
   5 -13   1    2.53    0.10
   5  13  -1    2.73    0.15
   5 -13   1    2.68    0.15
   5  13  -1    2.46    0.12
   5 -13   1    2.81    0.12
   5 -13   1    2.66    0.12
   5  13   1    2.53    0.15
   5  13   1    2.62    0.11
   5 -13  -1    2.62    0.15
   5 -13  -1    2.37    0.10
   5 -13  -1    2.57    0.11
   7 -13   1    3.68    0.21
   7 -13   1    3.80    0.18
   7 -13   1    3.50    0.17
   7  13  -1    3.87    0.22
   7  13   1    3.98    0.21
   7 -13  -1    3.68    0.18
   7  13   1    3.87    0.22
   7 -13  -1    3.77    0.22
   9 -13   1    0.46    0.12
   9  13  -1    0.68    0.13
   9  13  -1    0.49    0.11
   9  13   1    0.46    0.12
   9 -13  -1    0.58    0.13
   9  13   1    0.49    0.11
   1 -15   1    7.46    0.23
   1 -15   1    7.19    0.25
  -1 -15  -1    7.38    0.26
  -1  15   1    7.13    0.23
   1  15   1    7.46    0.25
   1 -15  -1    7.77    0.26
   1 -15  -1    7.77    0.26
  -1 -15   1    7.74    0.26
  -1  15  -1    7.43    0.23
  -3 -15  -1    0.51    0.04
   3 -15   1    0.65    0.07
   3 -15   1    0.58    0.04
   3  15  -1    0.51    0.04
   3 -15   1    0.52    0.03
   3 -15   1    0.48    0.03
  -3 -15   1    0.55    0.04
   3 -15  -1    0.48    0.02
   3 -15  -1    0.47    0.06
   3 -15  -1    0.51    0.04
   3  15   1    0.60    0.07
   5 -15   1    0.39    0.05
   5 -15   1    0.25    0.06
   5  15  -1    0.28    0.04
   5 -15   1    0.39    0.05
   5  15  -1    0.42    0.07
   5 -15   1    0.35    0.04
   5 -15  -1    0.37    0.07
   5 -15  -1    0.31    0.04
   5  15   1    0.29    0.04
   5  15   1    0.34    0.07
   5 -15  -1    0.32    0.04
   7 -15   1    0.19    0.07
   7  15  -1    0.22    0.07
   7 -15   1    0.19    0.05
   7  15   1    0.23    0.08
   7  15   1    0.29    0.08
   7 -15  -1    0.20    0.06
   7 -15  -1    0.23    0.08
   9 -15   1    1.47    0.18
   9  15  -1    1.42    0.18
   9  15  -1    1.68    0.18
   9 -15  -1    1.49    0.18
   9  15   1    2.15    0.18
   9  15   1    1.84    0.19
  -1  17   1    0.22    0.02
   1  17  -1    0.21    0.03
   1 -17   1    0.21    0.04
   1 -17   1    0.24    0.03
  -1 -17  -1    0.32    0.04
   1  17   1    0.23    0.03
   1 -17  -1    0.33    0.04
   1 -17  -1    0.31    0.04
  -1 -17   1    0.18    0.04
  -1  17  -1    0.21    0.01
   3  17  -1    1.81    0.11
   3 -17   1    1.78    0.09
   3  17  -1    1.78    0.08
  -3 -17  -1    1.90    0.09
   3 -17   1    1.81    0.11
   3 -17   1    1.91    0.07
   3 -17   1    1.75    0.07
   3 -17  -1    2.09    0.12
   3  17   1    1.86    0.11
   3 -17  -1    1.85    0.09
  -3 -17   1    1.71    0.08
   5  17  -1    1.28    0.08
   5 -17   1    1.28    0.07
   5  17  -1    1.13    0.10
   5 -17   1    1.27    0.07
   5 -17   1    1.32    0.07
   5 -17   1    1.36    0.12
   5 -17  -1    1.27    0.11
   5  17   1    1.33    0.06
   5 -17  -1    1.26    0.08
   5  17   1    1.43    0.11
   5 -17  -1    1.38    0.06
   7 -17   1    0.85    0.12
   7  17  -1    0.93    0.13
   7  17   1    1.32    0.14
   7  17   1    1.08    0.14
   7 -17  -1    1.05    0.14
   7 -17  -1    0.88    0.09
   9 -17   1    0.34    0.11
   9  17  -1    0.43    0.11
   9  17  -1    0.33    0.10
   9  17   1    0.44    0.11
   9  17   1    0.55    0.13
   9 -17  -1    0.37    0.12
  -1  19   1    7.57    0.22
  -1 -19  -1    7.02    0.25
   1 -19   1    6.86    0.23
   1 -19   1    6.59    0.25
   1  19  -1    6.82    0.24
   1  19   1    7.16    0.25
   1 -19  -1    6.86    0.25
  -1  19  -1    6.98    0.21
   1 -19  -1    6.99    0.25
  -1 -19   1    7.07    0.25
   3 -19   1    2.66    0.09
   3 -19   1    2.51    0.08
   3  19  -1    2.79    0.14
   3  19  -1    2.68    0.11
  -3 -19  -1    2.77    0.12
   3 -19   1    2.80    0.14
   3 -19   1    2.58    0.11
   3 -19  -1    2.65    0.14
   3 -19  -1    2.60    0.12
  -3 -19   1    2.67    0.12
   3  19   1    2.61    0.13
   5  19  -1    0.84    0.06
   5 -19   1    0.91    0.11
   5 -19   1    0.78    0.06
   5  19  -1    1.19    0.10
   5 -19   1    0.96    0.06
   5 -19   1    0.93    0.06
   5 -19  -1    1.01    0.12
   5 -19  -1    0.94    0.05
   5  19   1    1.28    0.12
   5 -19  -1    0.91    0.07
   7 -19   1    1.22    0.14
   7  19  -1    1.27    0.15
   7 -19  -1    1.41    0.16
   7  19   1    1.35    0.15
   7  19   1    1.19    0.14
   9 -19   1    0.28    0.11
   9  19  -1    0.08    0.09
   9  19  -1    0.18    0.10
   9 -19  -1    0.04    0.08
   9  19   1    0.27    0.10
   9  19   1    0.20    0.10
   1  21  -1    0.63    0.05
   1 -21   1    0.76    0.07
  -1 -21  -1    0.71    0.06
   1 -21   1    0.63    0.04
  -1  21   1    0.62    0.03
  -1 -21   1    0.71    0.06
   1  21   1    0.69    0.05
   1 -21  -1    0.76    0.06
  -1  21  -1    0.67    0.03
   1 -21  -1    0.67    0.06
  -3 -21  -1   10.63    0.35
   3  21  -1   10.71    0.38
   3 -21   1   10.27    0.39
   3 -21   1   10.66    0.36
   3 -21   1   10.79    0.33
  -3 -21   1   10.73    0.36
   3 -21  -1   10.42    0.38
   3  21   1   11.08    0.38
   3 -21  -1    9.93    0.35
   5 -21   1    2.83    0.11
   5  21  -1    2.98    0.17
   5 -21   1    2.95    0.17
   5 -21   1    2.85    0.11
   5 -21   1    2.97    0.13
   5  21  -1    2.96    0.12
   5 -21  -1    2.73    0.13
   5 -21  -1    2.85    0.18
   5 -21  -1    2.82    0.10
   5  21   1    2.87    0.17
   7 -21   1    0.46    0.11
   7  21  -1    0.39    0.09
   7  21   1    0.40    0.10
   7 -21  -1    0.40    0.10
   7  21   1    0.44    0.09
   9  21  -1    0.15    0.09
   9 -21   1    0.28    0.11
   9  21  -1    0.20    0.09
   9 -21  -1    0.23    0.10
   9  21   1    0.17    0.10
   9  21   1    0.25    0.10
  -1 -23  -1   32.25    0.98
   1 -23   1   33.07    1.02
  -1  23   1   33.40    0.98
   1  23  -1   31.98    1.00
  -1 -23  -1   33.24    1.01
   1 -23  -1   33.17    1.01
  -1 -23   1   32.53    1.02
   1  23   1   32.28    1.00
  -1  23  -1   32.85    0.97
   1 -23  -1   32.27    1.01
   3 -23   1    2.05    0.11
   3 -23   1    1.95    0.12
   3  23  -1    2.20    0.12
  -3 -23  -1    1.96    0.10
   3 -23   1    1.93    0.08
  -3 -23   1    2.23    0.11
   3 -23  -1    1.99    0.11
   3  23   1    2.06    0.12
   3 -23  -1    2.06    0.13
   5  23  -1    2.88    0.17
   5 -23   1    2.92    0.18
   5 -23   1    2.90    0.11
   5  23  -1    2.75    0.11
   5 -23   1    2.75    0.11
   5 -23   1    2.90    0.13
   5  23   1    3.20    0.17
   5 -23  -1    2.75    0.12
   5 -23  -1    2.94    0.14
   5 -23  -1    3.22    0.18
   7 -23   1    0.04    0.06
   7  23  -1    0.04    0.06
   7 -23  -1   -0.02    0.06
   7  23   1    0.11    0.07
   7  23   1    0.05    0.07
   9  23  -1    0.01    0.08
   9  23  -1    0.00    0.07
   9 -23   1   -0.03    0.08
   9  23   1    0.06    0.09
   9  23   1    0.05    0.08
   9 -23  -1   -0.02    0.09
  -1  25   1   28.99    0.88
  -1 -25  -1   28.84    0.89
   1  25  -1   29.99    0.91
   1 -25   1   29.85    0.92
  -1 -25  -1   29.59    0.92
   1 -25  -1   30.03    0.92
  -1 -25   1   28.83    0.92
   1  25   1   29.57    0.90
   1 -25  -1   28.64    0.92
  -1  25  -1   29.15    0.87
  -3 -25  -1    6.48    0.25
   3 -25   1    7.00    0.28
   3  25  -1    6.48    0.27
   3 -25   1    6.40    0.21
   3 -25   1    6.77    0.25
   3 -25  -1    6.83    0.26
   3 -25  -1    6.99    0.28
  -3 -25   1    6.93    0.26
   3  25   1    6.63    0.27
   5 -25   1    0.30    0.03
   5 -25   1    0.34    0.03
   5 -25   1    0.38    0.08
   5  25  -1    0.28    0.07
   5 -25   1    0.43    0.06
   5 -25  -1    0.37    0.08
   5 -25  -1    0.42    0.06
   5  25   1    0.41    0.08
   5 -25  -1    0.39    0.04
   7 -25   1    0.53    0.11
   7  25  -1    0.48    0.10
   7  25   1    0.57    0.11
   7 -25  -1    0.41    0.11
   9  25  -1    0.04    0.09
   9  25  -1    0.07    0.10
   9 -25   1    0.02    0.10
   9  25   1    0.15    0.10
   9  25   1    0.04    0.08
   9 -25  -1   -0.02    0.10
  -1 -27  -1    9.85    0.35
  -1  27   1   10.14    0.32
  -1 -27  -1    9.99    0.33
   1  27  -1    9.69    0.34
   1 -27   1   10.45    0.37
   1 -27  -1    9.23    0.35
  -1 -27   1   10.43    0.37
   1 -27  -1    9.93    0.35
   1  27   1   10.29    0.35
  -1  27  -1    9.74    0.30
  -3 -27  -1   15.92    0.51
   3 -27   1   14.94    0.50
   3  27  -1   14.74    0.52
   3 -27   1   14.40    0.45
   3 -27   1   14.66    0.53
   3 -27  -1   15.18    0.54
   3  27   1   14.76    0.51
   3 -27  -1   14.81    0.51
  -3 -27   1   15.53    0.50
   5 -27   1    1.53    0.10
   5  27  -1    1.39    0.12
   5 -27   1    1.65    0.16
   5 -27  -1    1.53    0.13
   5 -27  -1    1.51    0.10
   5 -27  -1    1.48    0.07
   5  27   1    1.66    0.13
  -5 -27   1    1.44    0.07
   7  27  -1    0.11    0.07
   7 -27   1    0.03    0.07
   7 -27  -1    0.14    0.08
   7  27   1    0.02    0.06
  -1 -29  -1    3.53    0.17
  -1  29   1    3.20    0.12
   1 -29   1    3.21    0.16
  -1 -29  -1    3.49    0.15
   1  29  -1    3.61    0.15
  -1 -29   1    3.41    0.16
   1 -29  -1    3.45    0.17
   1 -29  -1    3.82    0.17
  -1  29  -1    3.55    0.13
   1  29   1    3.41    0.15
   3  29  -1    4.87    0.22
  -3 -29  -1    4.98    0.20
   3 -29   1    5.00    0.23
  -3 -29  -1    4.46    0.15
   3 -29   1    4.68    0.20
   3 -29  -1    4.83    0.23
   3  29   1    4.63    0.21
  -3 -29   1    4.84    0.21
   3 -29  -1    4.74    0.21
   5 -29   1    3.90    0.18
  -5 -29  -1    3.90    0.14
   5  29  -1    3.99    0.21
   5 -29   1    3.61    0.21
   5 -29  -1    3.66    0.22
   5  29   1    3.85    0.21
  -5 -29   1    3.97    0.15
   5 -29  -1    4.16    0.19
   7 -29   1    2.19    0.21
   7  29  -1    1.76    0.18
   7  29   1    1.79    0.19
   7 -29  -1    2.18    0.19
   1 -31   1    3.04    0.15
  -1  31   1    2.93    0.11
  -1 -31  -1    2.88    0.13
  -1 -31  -1    2.88    0.15
   1  31  -1    2.86    0.13
   1 -31  -1    2.85    0.15
   1 -31  -1    2.88    0.15
   1  31   1    3.00    0.14
  -1 -31   1    2.81    0.15
  -1  31  -1    2.94    0.11
   3 -31   1    1.23    0.10
  -3 -31  -1    1.20    0.05
  -3 -31  -1    1.13    0.09
   3  31  -1    1.37    0.10
   3 -31   1    1.34    0.11
   3 -31  -1    1.15    0.09
   3 -31  -1    1.18    0.11
   3  31   1    1.02    0.09
  -3 -31   1    1.25    0.10
   5  31  -1    3.41    0.20
   5 -31   1    3.57    0.21
   5 -31   1    3.21    0.16
  -5 -31  -1    3.53    0.14
  -5 -31   1    3.17    0.14
   5 -31  -1    3.06    0.17
   5  31   1    3.27    0.19
   5 -31  -1    3.25    0.20
   7  31  -1    1.12    0.15
   7 -31   1    1.37    0.17
   7  31   1    1.10    0.15
   7 -31  -1    1.53    0.18
  -1 -33  -1    1.19    0.10
  -1  33   1    1.37    0.07
  -1 -33  -1    1.20    0.08
   1 -33   1    1.15    0.09
   1  33  -1    1.24    0.08
  -1 -33   1    1.26    0.10
   1  33   1    1.31    0.08
   1 -33  -1    1.32    0.10
  -1  33  -1    1.33    0.06
   1 -33  -1    1.42    0.10
   3 -33   1    0.88    0.11
   3 -33   1    1.01    0.10
  -3 -33  -1    1.02    0.09
   3  33  -1    1.26    0.12
  -3 -33  -1    0.93    0.05
   3  33   1    0.97    0.10
  -3 -33   1    1.01    0.10
   3 -33  -1    1.08    0.12
   3 -33  -1    1.16    0.10
   5  33  -1    1.31    0.14
   5 -33   1    1.37    0.11
  -5 -33  -1    1.52    0.09
   5 -33   1    1.58    0.16
   5  33   1    1.47    0.13
  -5 -33   1    1.41    0.09
   5 -33  -1    1.56    0.11
   5 -33  -1    1.54    0.16
   7 -33   1    1.49    0.18
   7  33  -1    1.16    0.15
   7 -33  -1    1.21    0.16
   7  33   1    1.58    0.18
   1 -35   1    0.36    0.07
  -1 -35  -1    0.44    0.06
  -1 -35  -1    0.31    0.06
  -1  35   1    0.42    0.04
   1  35  -1    0.41    0.06
  -1 -35   1    0.24    0.06
  -1  35  -1    0.37    0.04
   1  35   1    0.34    0.05
   1 -35  -1    0.39    0.07
   1 -35  -1    0.33    0.07
   3  35  -1    0.86    0.10
  -3 -35  -1    1.15    0.10
   3 -35   1    0.97    0.11
   3 -35   1    0.97    0.12
  -3 -35  -1    1.00    0.05
   3 -35  -1    1.26    0.12
  -3 -35   1    1.03    0.09
   3  35   1    1.13    0.10
   3 -35  -1    1.18    0.13
  -5 -35  -1    0.42    0.06
   5 -35   1    0.34    0.09
   5 -35   1    0.43    0.08
   5  35  -1    0.52    0.09
   5  35   1    0.45    0.09
   5 -35  -1    0.32    0.07
  -5 -35   1    0.37    0.06
   5 -35  -1    0.60    0.11
   7 -35   1    1.09    0.16
   7  35  -1    1.29    0.16
   7  35   1    1.27    0.16
   7 -35  -1    1.26    0.18
  -1 -37  -1    0.11    0.05
  -1  37   1    0.04    0.02
  -1 -37  -1    0.02    0.03
   1  37  -1    0.08    0.04
   1 -37   1    0.07    0.04
   1 -37  -1    0.05    0.04
  -1 -37   1    0.06    0.04
   1  37   1    0.01    0.03
  -1  37  -1    0.05    0.02
   1 -37  -1    0.07    0.04
   3 -37   1    0.12    0.06
  -3 -37  -1   -0.06    0.03
  -3 -37  -1    0.04    0.02
   3  37  -1    0.04    0.04
   3 -37   1    0.03    0.05
   3 -37  -1   -0.02    0.04
   3 -37  -1    0.02    0.04
  -3 -37   1    0.07    0.05
   3  37   1    0.01    0.04
   5  37  -1    2.06    0.16
  -5 -37  -1    1.64    0.11
   5 -37   1    1.70    0.16
   5 -37   1    1.71    0.13
   5  37   1    1.99    0.15
   5 -37  -1    2.02    0.17
   5 -37  -1    2.10    0.14
  -5 -37   1    1.93    0.12
   7  37  -1    2.81    0.21
   7 -37   1    3.24    0.24
   7 -37  -1    2.90    0.24
   7  37   1    2.76    0.21
  -1 -39  -1    0.10    0.04
  -1 -39  -1    0.08    0.05
   1 -39   1    0.14    0.05
  -1  39   1    0.09    0.03
   1  39  -1    0.07    0.03
  -1 -39   1    0.10    0.05
   1  39   1    0.09    0.04
   1 -39  -1    0.10    0.05
  -1  39  -1    0.09    0.02
   1 -39  -1    0.22    0.06
   3 -39   1    1.79    0.14
   3  39  -1    1.87    0.13
  -3 -39  -1    1.79    0.08
  -3 -39  -1    1.68    0.13
   3 -39   1    1.82    0.13
   3  39   1    1.59    0.12
   3 -39  -1    1.89    0.15
  -3 -39   1    1.69    0.13
   3 -39  -1    1.93    0.14
   5 -39   1    5.20    0.25
   5  39  -1    5.39    0.28
   5 -39   1    4.89    0.28
  -5 -39  -1    5.75    0.23
   5 -39  -1    5.73    0.30
  -5 -39   1    5.27    0.23
   5  39   1    5.54    0.27
   5 -39  -1    5.10    0.26
   7 -39   1    0.90    0.16
   7  39  -1    1.04    0.15
   7  39   1    0.81    0.14
   7 -39  -1    0.90    0.16
  -1 -41  -1    2.48    0.16
   1 -41   1    2.54    0.16
  -1  41   1    2.50    0.11
   1 -41   1    2.48    0.15
  -1 -41  -1    2.52    0.13
   1  41  -1    2.50    0.13
  -1 -41   1    2.75    0.17
   1  41   1    2.72    0.14
   1 -41  -1    2.30    0.15
  -1  41  -1    2.49    0.10
   1 -41  -1    2.34    0.15
   3 -41   1   11.48    0.45
   3 -41   1   11.05    0.43
   3  41  -1   10.77    0.42
  -3 -41  -1   11.04    0.36
  -3 -41  -1   10.84    0.42
   3 -41  -1   11.48    0.43
  -3 -41   1   11.00    0.43
   3  41   1   11.20    0.43
   3 -41  -1   11.23    0.45
   5 -41   1    2.80    0.20
  -5 -41  -1    2.99    0.16
   5  41  -1    2.80    0.19
   5 -41   1    2.65    0.17
  -5 -41   1    2.58    0.15
   5  41   1    2.79    0.19
   5 -41  -1    2.82    0.18
   5 -41  -1    3.05    0.21
   7 -41   1    0.39    0.11
   7  41  -1    0.47    0.11
   7  41   1    0.36    0.11
   7 -41  -1    0.55    0.13
  -1  43   1   10.88    0.37
  -1 -43  -1   11.17    0.40
  -1 -43  -1   10.61    0.44
   1 -43   1   11.88    0.45
   1  43  -1   11.51    0.40
   1 -43   1   11.39    0.43
   1  43   1   11.24    0.40
   1 -43  -1   11.43    0.44
  -1  43  -1   11.48    0.37
   1 -43  -1   11.64    0.43
  -1 -43   1   11.69    0.45
   3 -43   1    8.10    0.37
   3 -43   1    8.67    0.36
  -3 -43  -1    9.16    0.36
   3  43  -1    8.63    0.35
  -3 -43  -1    8.73    0.29
   3  43   1    8.55    0.35
   3 -43  -1    8.34    0.38
   3 -43  -1    8.65    0.37
  -3 -43   1    8.97    0.36
   5 -43   1    1.35    0.14
  -5 -43  -1    0.95    0.11
   5 -43   1    1.10    0.16
   5  43  -1    1.07    0.14
   5  43   1    1.01    0.13
  -5 -43   1    1.11    0.12
   5 -43  -1    1.13    0.13
   5 -43  -1    1.17    0.16
   7 -43   1    0.01    0.08
   7  43  -1    0.30    0.10
   7 -43  -1    0.20    0.10
   7  43   1    0.11    0.08
  -1  45   1   23.97    0.75
   1 -45   1   24.13    0.83
  -1 -45  -1   24.59    0.79
   1 -45   1   24.43    0.83
   1  45  -1   24.10    0.78
  -1 -45  -1   23.34    0.83
   1 -45  -1   23.84    0.83
  -1  45  -1   24.59    0.75
   1  45   1   24.49    0.79
  -1 -45   1   25.01    0.84
   1 -45  -1   24.67    0.82
  -3 -45  -1    0.17    0.04
   3 -45   1    0.18    0.07
   3 -45   1    0.12    0.06
   3  45  -1    0.19    0.06
  -3 -45  -1    0.31    0.08
   3 -45  -1    0.20    0.07
  -3 -45   1    0.20    0.07
   3  45   1    0.19    0.06
  -3 -45   1    0.15    0.04
   3 -45  -1    0.20    0.08
  -5 -45  -1    1.05    0.11
   5 -45   1    1.44    0.15
   5  45  -1    1.54    0.17
   5 -45   1    1.51    0.18
   5 -45  -1    1.70    0.16
  -5 -45   1    1.06    0.11
   5  45   1    1.46    0.16
   5 -45  -1    1.30    0.17
   7 -45   1    1.21    0.18
   7  45  -1    0.81    0.14
   7 -45  -1    0.99    0.16
   7  45   1    0.94    0.15
  -1 -47  -1    5.90    0.28
   1  47  -1    5.88    0.24
  -1 -47  -1    5.93    0.25
   1 -47   1    5.82    0.29
   1 -47   1    6.44    0.28
  -1  47   1    5.79    0.22
   1  47   1    5.86    0.24
   1 -47  -1    6.04    0.28
  -1  47  -1    5.42    0.21
  -1 -47   1    5.67    0.28
   1 -47  -1    5.48    0.28
  -3 -47  -1    6.81    0.28
   3 -47   1    6.59    0.31
   3  47  -1    6.78    0.30
  -3 -47  -1    6.66    0.31
   3 -47   1    6.57    0.32
   3 -47  -1    7.23    0.33
   3 -47  -1    6.71    0.32
  -3 -47   1    6.63    0.25
   3  47   1    6.97    0.30
  -3 -47   1    6.87    0.31
   5 -47   1    2.43    0.18
   5 -47   1    2.16    0.19
   5  47  -1    2.46    0.19
  -5 -47  -1    2.20    0.16
   5 -47  -1    2.30    0.18
  -5 -47   1    2.46    0.16
   5 -47  -1    2.49    0.20
   5  47   1    2.55    0.19
   7  47  -1    0.37    0.12
   7 -47   1    0.36    0.12
   7 -47  -1    0.38    0.13
   7  47   1    0.32    0.11
  -1 -49  -1    3.55    0.18
   1 -49   1    3.38    0.21
  -1 -49  -1    3.26    0.21
   1  49  -1    3.71    0.18
   1 -49   1    3.35    0.20
  -1  49   1    3.49    0.14
  -1 -49   1    3.52    0.18
  -1 -49   1    3.41    0.21
   1 -49  -1    3.91    0.21
  -1  49  -1    3.40    0.14
   1  49   1    3.22    0.17
   1 -49  -1    3.65    0.22
  -3 -49  -1    7.05    0.32
   3 -49   1    7.01    0.34
   3  49  -1    6.56    0.30
   3 -49   1    7.01    0.33
  -3 -49   1    7.09    0.33
  -3 -49   1    7.43    0.27
   3 -49  -1    6.66    0.32
   3  49   1    6.82    0.31
   3 -49  -1    7.17    0.34
   5 -49   1    2.48    0.18
  -5 -49  -1    2.41    0.16
   5  49  -1    2.35    0.18
   5 -49   1    2.37    0.20
   5  49   1    2.19    0.18
  -5 -49   1    2.30    0.16
   5 -49  -1    2.14    0.23
   5 -49  -1    2.18    0.18
   7  49  -1    1.10    0.17
   7 -49   1    1.04    0.19
   7 -49  -1    0.88    0.17
   7  49   1    1.05    0.17
  -1 -51  -1    2.13    0.17
   1  51  -1    2.31    0.14
  -1  51   1    2.53    0.12
   1 -51   1    2.57    0.17
   1 -51   1    2.21    0.17
  -1 -51  -1    2.42    0.15
   1  51   1    2.38    0.14
  -1 -51   1    2.36    0.17
   1 -51  -1    2.17    0.16
  -1  51  -1    2.40    0.11
  -1 -51   1    2.22    0.15
   1 -51  -1    2.34    0.17
   3 -51   1    0.87    0.14
   3  51  -1    1.34    0.15
  -3 -51  -1    1.34    0.16
   3 -51   1    1.05    0.14
   3 -51  -1    1.29    0.15
   3  51   1    1.13    0.12
  -3 -51   1    1.32    0.15
   3 -51  -1    1.45    0.17
   5  51  -1    1.10    0.15
  -5 -51  -1    0.84    0.12
   5 -51   1    0.94    0.14
   5 -51   1    1.04    0.16
  -5 -51   1    0.90    0.12
   5  51   1    1.11    0.15
   5 -51  -1    1.31    0.18
   5 -51  -1    1.26    0.15
   7  51  -1    1.95    0.22
   7 -51   1    1.46    0.21
   7  51   1    1.82    0.21
   7 -51  -1    1.54    0.22
   1  53  -1    1.91    0.13
   1 -53   1    2.19    0.16
  -1 -53  -1    1.97    0.14
  -1  53   1    2.12    0.11
  -1 -53  -1    2.22    0.18
   1 -53   1    2.05    0.17
   1 -53  -1    2.00    0.17
  -1 -53   1    2.18    0.15
  -1 -53   1    1.87    0.16
  -1  53  -1    2.16    0.10
   1 -53  -1    1.92    0.15
   1  53   1    1.97    0.13
   3 -53   1    0.33    0.10
   3 -53   1    0.31    0.09
  -3 -53  -1    0.31    0.09
   3  53  -1    0.44    0.09
  -3 -53   1    0.25    0.09
   3 -53  -1    0.36    0.10
   3  53   1    0.46    0.09
   3 -53  -1    0.28    0.09
   5 -53   1    3.27    0.22
   5 -53   1    2.84    0.24
   5  53  -1    3.73    0.24
  -5 -53  -1    3.15    0.20
  -5 -53   1    3.36    0.21
   5 -53  -1    2.85    0.21
   5 -53  -1    3.06    0.24
   5  53   1    3.59    0.23
  -1  55   1    0.03    0.03
   1 -55   1    0.07    0.06
  -1 -55  -1    0.00    0.06
  -1 -55  -1    0.00    0.05
   1 -55   1   -0.08    0.05
   1  55  -1   -0.01    0.04
  -1 -55   1   -0.01    0.05
   1 -55  -1   -0.05    0.04
   1  55   1    0.03    0.04
  -1  55  -1    0.05    0.03
  -1 -55   1    0.01    0.05
   1 -55  -1    0.09    0.07
   3 -55   1    1.25    0.17
   3 -55   1    1.51    0.17
   3  55  -1    1.43    0.14
  -3 -55  -1    1.04    0.14
  -3 -55   1    1.48    0.16
   3  55   1    1.31    0.14
   3 -55  -1    1.33    0.17
   3 -55  -1    1.79    0.19
  -5 -55  -1    0.41    0.10
   5 -55   1    0.25    0.11
   5 -55   1    0.31    0.11
   5  55  -1    0.51    0.11
   5 -55  -1    0.17    0.09
   5  55   1    0.43    0.11
  -5 -55   1    0.29    0.09
   5 -55  -1    0.34    0.11
  -1 -57  -1    1.66    0.13
   1 -57   1    1.83    0.19
   1  57  -1    1.50    0.12
  -1  57   1    2.00    0.11
   1 -57   1    1.96    0.16
  -1 -57  -1    1.91    0.19
   1 -57  -1    1.64    0.18
  -1 -57   1    1.79    0.14
   1  57   1    1.59    0.12
  -1 -57   1    1.93    0.20
   1 -57  -1    1.98    0.16
   3  57  -1    1.04    0.13
   3 -57   1    0.75    0.13
   3 -57   1    0.97    0.15
  -3 -57  -1    1.06    0.14
   3 -57  -1    0.86    0.14
  -3 -57   1    0.77    0.13
   3 -57  -1    0.64    0.13
   3  57   1    0.85    0.12
   5 -57   1    0.43    0.12
   5  57  -1    0.42    0.11
  -5 -57  -1    0.29    0.09
   5 -57   1    0.39    0.13
   5 -57  -1    0.42    0.12
   5 -57  -1    0.39    0.11
  -5 -57   1    0.35    0.10
   5  57   1    0.40    0.10
   1 -59   1    0.47    0.11
  -1 -59  -1    0.48    0.11
   1  59  -1    0.44    0.08
   1 -59   1    0.44    0.10
  -1 -59  -1    0.36    0.08
  -1 -59   1    0.57    0.10
  -1 -59   1    0.45    0.11
   1 -59  -1    0.64    0.13
   1  59   1    0.41    0.07
   1 -59  -1    0.48    0.11
   3 -59   1    0.75    0.14
  -3 -59  -1    0.67    0.12
   3 -59   1    0.76    0.14
   3  59  -1    0.67    0.11
  -3 -59   1    0.46    0.12
   3 -59  -1    0.77    0.14
   3 -59  -1    0.93    0.15
   3  59   1    0.57    0.10
   5  59  -1    0.38    0.11
   5 -59   1    0.21    0.11
  -5 -59  -1    0.30    0.10
   5 -59   1    0.18    0.10
   5  59   1    0.25    0.10
   5 -59  -1    0.45    0.13
   5 -59  -1    0.22    0.10
  -5 -59   1    0.40    0.11
   1 -61   1    1.22    0.17
   1  61  -1    1.33    0.11
  -1 -61  -1    1.07    0.13
  -1 -61  -1    1.35    0.17
   1 -61   1    1.06    0.14
   1  61   1    1.24    0.11
  -1 -61   1    1.12    0.13
  -1 -61   1    1.14    0.16
   1 -61  -1    1.43    0.18
   1 -61  -1    1.27    0.16
   3 -61   1    0.52    0.13
  -3 -61  -1    0.36    0.11
   3  61  -1    0.45    0.10
   3 -61   1    0.29    0.10
   3 -61  -1    0.40    0.12
   3  61   1    0.45    0.10
   3 -61  -1    0.31    0.10
  -3 -61   1    0.25    0.10
   5 -61   1    1.62    0.21
  -5 -61  -1    1.21    0.15
   5  61  -1    1.39    0.17
   5 -61   1    1.29    0.18
   5  61   1    1.65    0.19
   5 -61  -1    1.26    0.18
   5 -61  -1    1.92    0.23
   1 -63   1    2.42    0.19
  -1 -63  -1    2.35    0.20
   1 -63   1    2.23    0.23
   1  63  -1    2.29    0.15
  -1 -63  -1    2.08    0.16
   1  63   1    2.10    0.14
   1 -63  -1    1.87    0.21
  -1 -63   1    2.30    0.17
  -1 -63   1    2.21    0.20
   1 -63  -1    2.58    0.20
   3 -63   1    1.12    0.17
   3 -63   1    1.35    0.19
  -3 -63  -1    1.19    0.17
   3  63  -1    1.35    0.15
   3 -63  -1    0.98    0.16
   3  63   1    1.08    0.14
  -3 -63   1    1.23    0.17
   3 -63  -1    1.24    0.17
  -5 -63  -1    0.76    0.13
   5 -63   1    0.66    0.14
   5  63  -1    0.74    0.14
   5 -63   1    0.82    0.17
   5  63   1    0.92    0.15
  -5 -63   1    0.53    0.12
   5 -63  -1    0.74    0.16
   5 -63  -1    0.74    0.16
  -1 -65  -1    1.51    0.16
   1 -65   1    1.15    0.17
  -1 -65  -1    1.26    0.18
   1  65  -1    1.23    0.12
   1 -65   1    1.33    0.19
   1 -65  -1    1.57    0.18
   1 -65  -1    1.37    0.20
  -1 -65   1    1.42    0.16
  -1 -65   1    1.40    0.19
   1  65   1    1.64    0.13
   3 -65   1    1.79    0.21
  -3 -65  -1    1.81    0.20
   3 -65   1    2.41    0.25
   3  65   1    2.67    0.18
   3 -65  -1    2.23    0.24
   3 -65  -1    1.89    0.21
  -3 -65   1    2.20    0.22
  -1 -67  -1    1.28    0.15
   1 -67   1    1.14    0.16
   1  67  -1    1.31    0.13
   1 -67   1    1.07    0.18
  -1 -67  -1    0.97    0.17
  -1 -67   1    1.36    0.15
   1  67   1    1.27    0.13
   1 -67  -1    0.95    0.15
   1 -67  -1    1.10    0.18
  -1 -67   1    1.39    0.19
   3 -67   1    1.36    0.19
   3 -67   1    1.72    0.22
  -3 -67  -1    1.67    0.21
   3  67  -1    1.50    0.16
  -3 -67   1    2.11    0.23
   3 -67  -1    1.34    0.19
   3 -67  -1    1.32    0.19
   1 -69   1    2.54    0.22
   1 -69   1    2.84    0.25
  -1 -69  -1    3.10    0.25
   1 -69  -1    2.45    0.21
  -1 -69   1    3.13    0.21
  -1 -69   1    2.72    0.24
   1 -69  -1    2.95    0.25
   3 -69   1    0.40    0.13
   3  69  -1    0.37    0.10
  -3 -69  -1    0.46    0.14
   3 -69   1    0.43    0.13
   3 -69  -1    0.50    0.14
  -3 -69   1    0.39    0.13
   3  69   1    0.39    0.10
   3 -69  -1    0.34    0.12
   1 -71   1    1.44    0.21
   1 -71   1    1.81    0.21
  -1 -71  -1    1.53    0.21
  -1 -71   1    1.70    0.22
   1 -71  -1    1.41    0.19
   1 -71  -1    1.45    0.20
  -3 -71  -1    0.07    0.10
   3  71  -1    0.08    0.08
   3 -71   1    0.13    0.11
   3 -71   1    0.14    0.11
   3 -71  -1    0.24    0.12
  -3 -71   1    0.23    0.11
   3 -71  -1    0.16    0.11
   3  71   1    0.09    0.07
  -1 -73  -1    0.16    0.11
   1 -73   1    0.35    0.11
   1 -73   1    0.14    0.12
   1 -73  -1    0.12    0.10
   1 -73  -1    0.05    0.10
  -1 -73   1    0.19    0.11
   0   0  -2    0.03    0.01
   0   0  -2    0.00    0.01
   0   0   2    0.04    0.01
   0   0   2    0.01    0.01
   2   0  -2  183.98    6.20
   2   0   2  175.72    5.52
  -2   0   2  188.06    6.06
  -2   0  -2  174.78    5.61
   2   0   2  171.52    5.57
  -2   0   2  177.18    6.18
  -2   0  -2  188.08    5.72
   2   0  -2  181.54    6.19
   4   0   2    0.07    0.03
   4   0  -2    0.01    0.03
   4   0   2   -0.01    0.03
   4   0  -2   -0.03    0.02
   4   0   2   -0.02    0.03
   6   0   2    2.31    0.13
   6   0   2    2.08    0.13
   6   0  -2    2.10    0.14
   6   0  -2    2.06    0.11
   6   0   2    2.15    0.14
   6   0  -2    2.24    0.14
   8   0  -2   -0.02    0.06
   8   0   2   -0.07    0.05
   8   0   2   -0.01    0.05
   8   0  -2    0.01    0.05
   8   0  -2   -0.03    0.05
   0  -2   2  173.24    5.66
   0  -2  -2  168.79    5.57
   0  -2   2  168.74    5.59
   0   2  -2  167.51    5.52
   0   2   2  171.98    5.81
   0  -2  -2  166.84    5.70
   0   2  -2  170.14    5.57
  -2  -2   2  137.06    4.00
   4   2  -2   17.10    0.57
   4   2  -2   17.25    0.54
   4  -2   2   17.39    0.57
   4  -2   2   17.41    0.57
   4  -2   2   17.63    0.57
   4   2   2   17.85    0.58
   4  -2  -2   18.19    0.54
   4   2   2   17.77    0.56
   4   2   2   18.16    0.58
   4  -2  -2   17.68    0.58
   6   2  -2    9.29    0.37
   6  -2   2    8.48    0.34
   6   2  -2    9.43    0.36
   6   2  -2    8.93    0.32
   6  -2   2    9.16    0.35
   6  -2   2    9.82    0.35
   6   2   2    9.59    0.36
   6   2   2    9.58    0.36
   6  -2  -2    9.14    0.36
   6  -2  -2    9.28    0.35
   6   2   2    9.19    0.34
   6  -2  -2   10.88    0.38
   8   2  -2    0.35    0.09
   8   2  -2    0.22    0.08
   8  -2   2    0.08    0.06
   8  -2   2    0.20    0.07
   8   2  -2    0.22    0.07
   8   2   2    0.26    0.08
   8   2   2    0.29    0.08
   8  -2  -2    0.31    0.08
   8  -2  -2    0.26    0.09
   8  -2  -2    0.23    0.07
   0  -4   2    0.03    0.01
   0  -4   2    0.02    0.01
   0  -4  -2    0.02    0.01
   0   4   2    0.02    0.01
   0  -4  -2    0.08    0.02
   0   4  -2    0.03    0.02
   0   4   2    0.02    0.01
   2  -4   2    7.54    0.25
   2   4  -2    6.68    0.22
   2   4  -2    6.92    0.23
   2  -4   2    7.28    0.24
   2   4   2    7.39    0.25
   2   4   2    7.91    0.26
   2  -4  -2    6.98    0.24
   2  -4  -2    6.86    0.22
  -2  -4   2    7.42    0.23
   4   4  -2   28.34    0.89
   4   4  -2   28.39    0.87
   4  -4   2   28.37    0.89
   4  -4   2   28.98    0.90
   4  -4   2   28.82    0.89
   4   4   2   29.01    0.88
   4   4   2   28.34    0.90
   4  -4  -2   28.02    0.86
   4   4   2   29.08    0.90
   4  -4  -2   29.29    0.90
   6  -4   2    7.44    0.29
   6   4  -2    6.43    0.28
   6   4  -2    7.01    0.28
   6  -4   2    6.58    0.27
   6  -4   2    6.90    0.28
   6   4   2    6.89    0.29
   6   4   2    6.85    0.27
   6  -4  -2    6.75    0.29
   6  -4  -2    6.49    0.26
   6   4   2    7.56    0.30
   8  -4   2    0.88    0.12
   8   4  -2    0.76    0.11
   8   4  -2    0.62    0.11
   8  -4   2    0.89    0.11
   8  -4   2    0.76    0.10
   8  -4  -2    0.69    0.10
   8  -4  -2    0.96    0.13
   8   4   2    0.71    0.11
   8   4   2    0.99    0.13
   0  -6  -2   87.02    3.33
   0   6  -2   87.35    3.27
   0  -6  -2   86.50    3.56
   0   6  -2   88.35    3.28
   0   6   2   83.01    3.31
   0  -6   2   87.68    3.25
   0   6   2   88.05    3.55
   0  -6   2   88.19    3.28
   2   6  -2   49.35    1.45
   2  -6   2   48.58    1.46
   2   6  -2   48.44    1.45
   2  -6   2   49.38    1.47
  -2  -6   2   49.05    1.46
   2  -6  -2   48.70    1.44
   2  -6  -2   48.79    1.46
   2   6   2   51.49    1.48
   4  -6   2   12.38    0.42
   4  -6   2   12.34    0.41
   4   6  -2   12.56    0.41
   4  -6   2   12.79    0.41
   4   6  -2   12.54    0.40
   4   6   2   12.79    0.43
   4  -6  -2   12.16    0.43
   4   6   2   12.29    0.42
   4   6   2   11.93    0.40
   4  -6  -2   12.25    0.39
   6  -6   2    7.30    0.30
   6  -6   2    7.10    0.28
   6   6  -2    7.18    0.30
   6  -6   2    7.20    0.28
   6   6  -2    7.27    0.29
   6   6   2    7.26    0.30
   6   6   2    6.96    0.27
   6  -6  -2    6.87    0.27
   6  -6  -2    6.99    0.30
   6   6   2    8.02    0.31
   8  -6   2    3.56    0.21
   8  -6   2    3.16    0.19
   8  -6   2    3.41    0.19
   8   6  -2    3.01    0.19
   8   6  -2    3.23    0.20
   8  -6  -2    2.96    0.21
   8  -6  -2    3.40    0.19
   8   6   2    3.51    0.21
   8   6   2    3.84    0.22
   0  -8   2    0.01    0.01
   0   8   2    0.00    0.01
   0  -8  -2    0.00    0.01
   0  -8  -2    0.02    0.02
   0   8   2    0.02    0.01
   2  -8   2    0.49    0.03
   2  -8   2    0.52    0.03
   2   8  -2    0.49    0.04
  -2  -8  -2    0.49    0.03
  -2  -8   2    0.53    0.04
   2   8   2    0.50    0.02
   2  -8  -2    0.46    0.04
   2  -8  -2    0.59    0.06
   2   8   2    0.51    0.05
   4   8  -2    0.64    0.06
   4  -8   2    0.52    0.06
   4  -8   2    0.50    0.05
   4  -8   2    0.61    0.07
   4  -8  -2    0.66    0.08
   4  -8  -2    0.49    0.04
   4   8   2    0.65    0.07
   4   8   2    0.53    0.04
   6   8  -2    1.24    0.10
   6   8  -2    1.20    0.12
   6  -8   2    1.33    0.09
   6  -8   2    0.96    0.10
   6  -8   2    1.24    0.12
   6   8   2    1.04    0.12
   6   8   2    1.02    0.08
   6  -8  -2    1.29    0.13
   6   8   2    1.24    0.13
   6  -8  -2    0.95    0.08
   8  -8   2    3.92    0.23
   8   8  -2    3.25    0.21
   8  -8   2    3.95    0.21
   8   8  -2    3.71    0.22
   8  -8  -2    3.69    0.23
   8   8   2    4.06    0.24
   8  -8  -2    3.50    0.20
   8   8   2    4.14    0.23
   0 -10   2   39.94    2.07
   0  10   2   44.48    2.20
   0 -10  -2   42.55    2.18
   0  10  -2   42.81    2.10
   0 -10  -2   42.37    2.38
   0  10   2   42.40    2.35
   2 -10   2    6.06    0.19
   2  10  -2    6.18    0.21
  -2 -10  -2    5.96    0.20
   2 -10   2    6.21    0.20
   2  10   2    6.36    0.22
  -2 -10   2    6.25    0.21
   2 -10  -2    6.03    0.20
   2 -10  -2    5.92    0.22
   4 -10   2   15.20    0.48
   4  10  -2   15.22    0.48
   4 -10   2   14.65    0.50
   4 -10   2   14.77    0.47
   4 -10  -2   14.68    0.46
   4  10   2   14.37    0.46
   4 -10  -2   14.59    0.50
   4  10   2   15.38    0.50
   4 -10  -2   14.29    0.46
   6  10  -2    0.32    0.07
   6  10  -2    0.29    0.06
   6 -10   2    0.26    0.05
   6 -10   2    0.29    0.07
   6 -10   2    0.18    0.05
   6  10   2    0.28    0.07
   6 -10  -2    0.31    0.08
   6 -10  -2    0.23    0.05
   6  10   2    0.32    0.08
   6  10   2    0.19    0.04
   8 -10   2    0.67    0.12
   8  10  -2    0.75    0.12
   8  10  -2    0.56    0.12
   8 -10  -2    0.61    0.10
   8 -10  -2    0.79    0.12
   8  10   2    0.64    0.11
   8  10   2    0.57    0.11
   0 -12   2    0.03    0.02
   0 -12   2    0.00    0.02
   0 -12  -2    0.02    0.02
   0  12   2   -0.01    0.01
   0 -12  -2    0.00    0.02
   2 -12   2    4.58    0.15
  -2 -12  -2    4.49    0.16
   2 -12   2    4.48    0.14
  -2  12   2    4.42    0.15
   2  12  -2    4.40    0.16
   2 -12  -2    4.42    0.16
  -2 -12   2    4.27    0.16
   2  12   2    4.30    0.17
   2 -12  -2    4.52    0.18
   4 -12   2    0.96    0.06
   4 -12   2    1.19    0.09
   4 -12   2    0.82    0.06
   4  12  -2    0.83    0.06
   4  12   2    0.94    0.05
   4 -12  -2    0.79    0.05
   4 -12  -2    0.93    0.09
   4  12   2    1.04    0.08
   4 -12  -2    0.81    0.05
   6 -12   2    1.92    0.11
   6  12  -2    1.83    0.12
   6 -12   2    2.02    0.11
   6  12  -2    1.98    0.14
   6 -12   2    2.26    0.15
   6  12   2    1.98    0.14
   6  12   2    2.02    0.14
   6  12   2    1.92    0.10
   6 -12  -2    1.98    0.10
   6 -12  -2    1.97    0.14
   8  12  -2    1.93    0.16
   8  12  -2    1.73    0.18
   8 -12   2    2.09    0.17
   8 -12  -2    1.96    0.17
   8 -12  -2    1.85    0.14
   8  12   2    2.07    0.18
   8  12   2    1.91    0.18
   0 -14   2   63.06    3.07
   0  14  -2   67.70    3.14
   0 -14   2   71.97    3.27
   0  14   2   69.20    3.29
   0 -14  -2   67.51    3.54
   0  14   2   68.87    3.46
   0 -14  -2   73.92    3.33
   0  14  -2   66.00    3.16
  -2 -14  -2    0.54    0.04
   2 -14   2    0.64    0.04
   2 -14   2    0.62    0.04
   2  14  -2    0.65    0.05
  -2  14   2    0.61    0.04
   2 -14  -2    0.58    0.05
   2 -14  -2    0.64    0.07
  -2 -14   2    0.62    0.05
   2  14   2    0.48    0.05
   4 -14   2    0.15    0.03
   4 -14   2    0.15    0.03
   4  14  -2    0.05    0.03
   4 -14   2    0.15    0.03
   4 -14   2    0.15    0.04
   4 -14  -2    0.16    0.03
   4  14   2    0.15    0.04
   4 -14  -2    0.13    0.05
   4  14   2    0.14    0.02
   4 -14  -2    0.12    0.02
   6 -14   2    0.59    0.09
   6  14  -2    0.42    0.06
   6 -14   2    0.48    0.06
   6  14  -2    0.48    0.09
   6 -14   2    0.48    0.06
   6  14   2    0.52    0.09
   6 -14  -2    0.44    0.05
   6  14   2    0.32    0.07
   6 -14  -2    0.56    0.09
   8  14  -2    3.32    0.21
   8  14  -2    3.13    0.22
   8 -14   2    2.73    0.20
   8  14   2    3.00    0.21
   8  14   2    3.06    0.21
   8 -14  -2    3.24    0.22
   0 -16   2    0.02    0.02
   0 -16   2    0.00    0.02
   0  16   2   -0.01    0.01
   0 -16  -2   -0.01    0.02
   0 -16  -2    0.00    0.02
   2 -16   2    7.64    0.26
   2  16  -2    7.70    0.25
  -2 -16  -2    7.66    0.26
  -2  16   2    7.24    0.24
   2 -16   2    7.96    0.24
   2  16   2    7.39    0.27
  -2 -16   2    7.53    0.26
   2 -16  -2    7.41    0.28
   2 -16  -2    7.18    0.26
   4 -16   2    6.32    0.20
   4 -16   2    5.50    0.24
   4 -16   2    5.29    0.19
   4  16  -2    5.37    0.20
   4 -16   2    5.76    0.20
   4 -16  -2    5.53    0.18
   4  16   2    6.37    0.25
   4 -16  -2    5.87    0.25
   4 -16  -2    5.62    0.20
  -4 -16   2    5.67    0.19
   6 -16   2    5.72    0.22
   6 -16   2    6.26    0.23
   6 -16   2    6.58    0.29
   6  16  -2    5.89    0.24
   6  16  -2    5.87    0.28
   6  16   2    5.71    0.28
   6  16   2    5.79    0.27
   6 -16  -2    5.87    0.21
   6 -16  -2    6.36    0.29
   8  16  -2    0.25    0.09
   8 -16   2    0.15    0.08
   8 -16  -2    0.18    0.09
   8  16   2    0.11    0.08
   8  16   2    0.39    0.10
   0 -18  -2    8.68    0.29
   0 -18   2    9.19    0.31
   0 -18   2    9.13    0.30
   0 -18  -2    8.28    0.28
   0  18   2    8.71    0.29
   2  18  -2    0.87    0.06
  -2  18   2    0.84    0.05
  -2 -18  -2    0.83    0.06
   2 -18   2    0.87    0.05
   2 -18   2    0.81    0.06
   2 -18  -2    1.01    0.08
   2  18   2    0.92    0.07
  -2 -18   2    0.77    0.06
   2 -18  -2    0.90    0.06
   4 -18   2   17.82    0.56
   4 -18   2   17.31    0.54
   4 -18   2   17.82    0.60
   4  18  -2   17.23    0.56
   4 -18   2   17.96    0.55
   4  18   2   17.93    0.60
   4 -18  -2   17.66    0.56
  -4 -18   2   17.30    0.54
   4 -18  -2   18.03    0.61
   6 -18   2    1.97    0.10
   6  18  -2    2.10    0.15
   6  18  -2    2.02    0.11
   6 -18   2    2.13    0.16
   6 -18   2    2.00    0.10
   6  18   2    1.91    0.14
   6  18   2    1.91    0.15
   6 -18  -2    1.76    0.15
   8 -18   2    0.45    0.11
   8  18  -2    0.58    0.11
   8  18   2    0.38    0.09
   8 -18  -2    0.30    0.10
   8  18   2    0.39    0.10
   0 -20   2   -0.03    0.02
   0  20   2    0.01    0.01
   0 -20  -2    0.00    0.02
   0 -20  -2    0.00    0.02
   0 -20   2   -0.02    0.02
  -2 -20  -2   27.01    0.79
   2 -20   2   26.74    0.83
  -2  20   2   27.26    0.81
  -2 -20  -2   26.82    0.83
   2 -20   2   27.17    0.81
  -2 -20   2   26.72    0.84
   2 -20  -2   26.29    0.85
   2  20   2   26.55    0.84
   2 -20  -2   26.64    0.83
   4 -20   2    2.35    0.10
   4 -20   2    2.29    0.08
   4 -20   2    2.53    0.15
   4  20  -2    2.07    0.13
  -4 -20  -2    2.27    0.09
   4  20  -2    2.36    0.11
   4 -20   2    2.42    0.11
   4 -20  -2    2.40    0.14
   4  20   2    2.26    0.13
  -4 -20   2    2.26    0.10
   4 -20  -2    2.18    0.11
   6 -20   2    0.16    0.07
   6  20  -2    0.25    0.07
   6 -20   2    0.15    0.04
   6 -20   2    0.21    0.04
   6 -20  -2    0.24    0.07
   6 -20  -2    0.15    0.04
   6  20   2    0.20    0.07
   6  20   2    0.24    0.07
   8 -20   2    0.01    0.07
   8  20  -2   -0.01    0.06
   8  20   2    0.09    0.07
   8 -20  -2    0.00    0.07
   8  20   2    0.03    0.07
   0 -22  -2   54.48    1.62
   0 -22  -2   52.78    1.61
  -2  22   2   12.69    0.38
  -2 -22  -2   12.40    0.42
   2 -22   2   11.92    0.39
   2 -22   2   12.43    0.41
  -2 -22  -2   12.53    0.38
   2 -22  -2   11.94    0.42
   2  22   2   12.49    0.42
  -2 -22   2   12.31    0.42
   2 -22  -2   12.58    0.43
   4 -22   2    1.88    0.13
   4 -22   2    1.76    0.06
   4  22  -2    1.90    0.09
   4 -22   2    1.77    0.10
  -4 -22  -2    1.92    0.09
   4 -22   2    1.90    0.08
   4  22  -2    2.13    0.13
   4 -22  -2    1.88    0.11
   4 -22  -2    1.83    0.13
   4  22   2    1.88    0.12
  -4 -22   2    1.92    0.09
   6 -22   2    1.63    0.16
   6  22  -2    1.52    0.15
   6  22   2    1.55    0.13
   6 -22  -2    1.37    0.15
   6 -22  -2    1.38    0.09
   8 -22   2    0.13    0.08
   8  22  -2    0.16    0.08
   8 -22  -2    0.23    0.09
   8  22   2    0.15    0.09
   8  22   2    0.25    0.09
   0 -24   2    0.03    0.03
   0  24   2    0.07    0.02
   0 -24  -2    0.05    0.02
   0 -24  -2    0.06    0.03
   0  24  -2    0.01    0.02
  -2  24   2   12.15    0.38
  -2 -24  -2   12.21    0.37
  -2  24   2   12.38    0.36
   2 -24   2   11.96    0.41
  -2 -24  -2   12.31    0.41
   2  24  -2   12.01    0.42
   2 -24   2   12.09    0.39
   2 -24  -2   12.01    0.41
   2 -24  -2   12.05    0.43
   2  24   2   12.68    0.42
  -2 -24   2   11.94    0.42
   4  24  -2    1.30    0.07
  -4 -24  -2    1.37    0.08
   4 -24   2    1.20    0.08
   4 -24   2    1.33    0.06
   4  24  -2    1.40    0.11
   4 -24   2    1.26    0.11
  -4 -24   2    1.35    0.08
   4 -24  -2    1.48    0.12
   4  24   2    1.27    0.10
   4 -24  -2    1.34    0.09
   6  24  -2    1.17    0.13
   6 -24   2    1.13    0.14
   6 -24  -2    1.03    0.14
   6  24   2    0.99    0.12
   6 -24  -2    0.95    0.07
   8  24  -2    0.13    0.09
   8 -24   2    0.10    0.08
   8  24   2    0.30    0.11
   8 -24  -2    0.25    0.09
   8  24   2    0.24    0.10
   0 -26  -2   23.57    0.73
   0 -26  -2   23.24    0.75
   0  26  -2   22.85    0.71
   0  26   2   22.97    0.72
   0 -26   2   24.23    0.76
  -2 -26  -2   19.53    0.60
  -2  26   2   19.75    0.61
  -2  26   2   19.46    0.59
   2 -26   2   20.48    0.65
  -2 -26  -2   21.26    0.65
   2  26  -2   18.79    0.64
   2 -26   2   21.19    0.62
  -2 -26   2   19.20    0.65
   2 -26  -2   19.54    0.66
   2 -26  -2   20.28    0.65
   2  26   2   19.56    0.64
  -4 -26  -2    0.32    0.05
   4 -26   2    0.29    0.07
   4  26  -2    0.18    0.06
   4 -26   2    0.21    0.05
   4 -26   2    0.24    0.03
  -4 -26   2    0.24    0.05
   4 -26  -2    0.23    0.05
   4 -26  -2    0.42    0.08
   4  26   2    0.29    0.06
   6 -26   2    0.48    0.10
   6  26  -2    0.53    0.10
   6  26   2    0.50    0.09
   6 -26  -2    0.59    0.11
   8  26  -2    0.02    0.07
   8 -26   2   -0.06    0.06
   8 -26  -2    0.03    0.09
   8  26   2    0.17    0.08
   8  26   2   -0.03    0.07
   0 -28   2   -0.01    0.03
   0 -28  -2   -0.01    0.02
   0  28  -2    0.00    0.02
   0 -28  -2    0.01    0.02
   0  28   2    0.02    0.02
   2 -28   2    0.56    0.05
  -2  28   2    0.50    0.04
   2  28  -2    0.71    0.08
  -2 -28  -2    0.58    0.07
   2 -28   2    0.62    0.08
  -2 -28  -2    0.56    0.04
   2 -28  -2    0.58    0.07
   2  28   2    0.60    0.07
   2 -28  -2    0.57    0.08
  -2 -28   2    0.56    0.07
  -4 -28  -2    5.70    0.22
   4 -28   2    5.45    0.26
   4  28  -2    5.47    0.25
   4 -28   2    5.83    0.23
   4 -28   2    5.33    0.19
  -4 -28   2    5.64    0.22
   4 -28  -2    5.89    0.27
   4 -28  -2    5.63    0.23
   4  28   2    5.42    0.25
   6  28  -2    0.63    0.11
   6 -28   2    0.50    0.10
   6  28   2    0.37    0.08
   6 -28  -2    0.42    0.10
   8 -28   2    1.35    0.18
   8  28  -2    1.48    0.18
   8  28   2    1.30    0.16
   8  28   2    1.47    0.19
   8 -28  -2    1.45    0.18
   0 -30   2   22.26    0.73
   0 -30  -2   23.13    0.75
   0  30   2   22.30    0.69
   0 -30  -2   22.71    0.73
   0  30  -2   22.91    0.71
   2 -30   2    1.67    0.11
   2 -30   2    1.71    0.08
  -2  30   2    1.71    0.07
   2  30  -2    1.68    0.10
  -2 -30  -2    1.81    0.11
  -2 -30  -2    1.70    0.08
  -2 -30   2    1.72    0.11
   2  30   2    1.85    0.11
   2 -30  -2    1.64    0.11
   2 -30  -2    1.68    0.11
   4  30  -2    0.50    0.08
   4 -30   2    0.36    0.08
   4 -30   2    0.44    0.07
   4 -30   2    0.41    0.04
  -4 -30  -2    0.43    0.06
   4 -30  -2    0.46    0.07
  -4 -30   2    0.51    0.07
   4 -30  -2    0.34    0.08
   4  30   2    0.53    0.08
   6  30  -2    6.14    0.30
   6 -30   2    6.52    0.32
   6  30   2    5.98    0.30
   6 -30  -2    6.48    0.32
   8 -30   2    1.03    0.16
   8  30  -2    0.96    0.15
   8  30   2    0.82    0.14
   8 -30  -2    0.79    0.15
   8  30   2    0.99    0.15
   0  32   2    0.02    0.02
   0  32  -2   -0.01    0.02
   0 -32  -2    0.02    0.03
   0 -32   2    0.01    0.03
   0 -32  -2    0.05    0.04
   2 -32   2    9.57    0.35
  -2 -32  -2    9.72    0.36
   2  32  -2    9.59    0.35
  -2  32   2    9.05    0.29
  -2 -32  -2    9.14    0.31
   2  32   2    9.00    0.34
   2 -32  -2    8.96    0.36
   2 -32  -2    9.65    0.36
  -2 -32   2    9.12    0.35
   4 -32   2    2.01    0.09
   4 -32   2    2.21    0.16
   4  32  -2    2.03    0.14
  -4 -32  -2    2.19    0.12
   4 -32   2    2.07    0.13
   4 -32  -2    2.38    0.16
  -4 -32   2    2.41    0.13
   4 -32  -2    2.28    0.14
   4  32   2    2.36    0.15
   6  32  -2    1.53    0.16
   6 -32   2    1.73    0.19
   6  32   2    1.59    0.17
   6 -32  -2    1.16    0.16
   8  32  -2    0.71    0.13
   8 -32   2    1.16    0.17
   8  32   2    0.89    0.14
   8  32   2    0.89    0.15
   8 -32  -2    0.97    0.17
   0 -34  -2    8.10    0.32
   0 -34  -2    8.04    0.30
   0 -34   2    8.03    0.31
   0  34   2    7.46    0.27
   2  34  -2    1.58    0.11
  -2 -34  -2    1.65    0.08
   2 -34   2    1.83    0.12
  -2 -34  -2    1.59    0.11
  -2  34   2    1.60    0.07
   2 -34  -2    1.74    0.12
   2 -34  -2    1.55    0.12
  -2 -34   2    1.74    0.12
   2  34   2    1.67    0.11
   4  34  -2   14.44    0.53
   4 -34   2   14.33    0.51
  -4 -34  -2   14.66    0.49
   4 -34   2   14.39    0.55
   4  34   2   14.36    0.53
   4 -34  -2   14.29    0.54
  -4 -34   2   14.77    0.50
   4 -34  -2   13.92    0.51
   6 -34   2    0.37    0.10
   6  34  -2    0.25    0.08
   6 -34  -2    0.24    0.09
   6  34   2    0.31    0.09
   8  34  -2    1.71    0.20
   8 -34   2    1.50    0.20
   8  34   2    1.99    0.21
   8 -34  -2    1.88    0.23
   8  34   2    1.57    0.20
   0 -36   2    0.00    0.03
   0 -36  -2   -0.02    0.03
   0  36   2    0.04    0.02
   0  36  -2    0.00    0.02
   0 -36  -2    0.03    0.03
  -2  36   2   10.55    0.35
   2 -36   2   10.96    0.41
  -2 -36  -2   11.27    0.42
   2  36  -2   10.91    0.40
  -2 -36  -2   10.81    0.37
   2 -36  -2   11.38    0.42
   2 -36  -2   11.34    0.42
   2  36   2   11.39    0.40
  -2 -36   2   10.94    0.41
   4  36  -2    3.86    0.21
   4 -36   2    3.54    0.21
   4 -36   2    3.54    0.19
  -4 -36  -2    3.81    0.19
   4 -36  -2    3.92    0.20
   4 -36  -2    3.85    0.22
  -4 -36   2    3.65    0.18
   4  36   2    3.82    0.20
   6 -36   2    3.73    0.24
   6  36  -2    3.25    0.21
   6 -36  -2    3.07    0.22
   6  36   2    3.46    0.22
   8 -36   2    0.76    0.16
   8  36  -2    0.56    0.12
   8 -36  -2    0.72    0.15
   8  36   2    0.63    0.13
   8  36   2    0.79    0.15
   0 -38   2   35.82    1.14
   0 -38  -2   34.59    1.11
   0 -38  -2   33.96    1.08
   0  38  -2   34.48    1.05
   0  38   2   35.01    1.08
  -2  38   2    3.74    0.14
  -2 -38  -2    3.43    0.18
   2 -38   2    3.56    0.19
  -2 -38  -2    3.28    0.14
   2  38  -2    3.45    0.17
  -2 -38   2    3.38    0.19
   2  38   2    3.53    0.18
   2 -38  -2    3.17    0.18
  -2  38  -2    3.37    0.11
   2 -38  -2    3.56    0.19
   4  38  -2    0.46    0.09
  -4 -38  -2    0.81    0.10
   4 -38   2    0.68    0.10
   4 -38   2    0.71    0.12
   4 -38  -2    0.71    0.10
  -4 -38   2    0.97    0.11
   4 -38  -2    0.63    0.11
   4  38   2    0.58    0.09
   6  38  -2    5.68    0.30
   6 -38   2    5.24    0.30
   6  38   2    5.70    0.29
   6 -38  -2    5.94    0.32
   8  38  -2    2.94    0.23
   8 -38   2    2.62    0.27
   8  38   2    2.34    0.24
   8 -38  -2    2.50    0.26
   8  38   2    2.56    0.21
   0 -40  -2    0.06    0.04
   0  40  -2    0.04    0.03
   0 -40  -2    0.08    0.05
   0 -40   2    0.04    0.04
   0  40   2    0.02    0.03
  -2 -40  -2    9.52    0.33
   2 -40   2   10.35    0.40
  -2  40   2    9.95    0.33
  -2 -40  -2    9.70    0.39
   2  40  -2    9.74    0.37
  -2  40  -2    9.76    0.30
   2 -40  -2   10.04    0.39
   2  40   2   10.39    0.38
   2 -40  -2   10.15    0.39
  -2 -40   2   10.06    0.40
   4 -40   2    7.42    0.32
   4  40  -2    8.10    0.34
   4 -40   2    7.84    0.36
  -4 -40  -2    7.56    0.32
   4  40   2    8.00    0.34
   4 -40  -2    7.61    0.33
  -4 -40   2    7.69    0.32
   4 -40  -2    8.39    0.37
   6  40  -2    2.25    0.18
   6 -40   2    2.80    0.22
   6 -40  -2    2.32    0.20
   6  40   2    2.66    0.19
   8 -40   2    0.82    0.17
   8  40  -2    0.58    0.13
   8  40   2    0.66    0.15
   8 -40  -2    1.11    0.19
   8  40   2    0.97    0.16
   0 -42  -2   17.21    0.60
   0  42   2   17.93    0.57
   0 -42   2   17.08    0.62
   0 -42  -2   16.41    0.57
   0  42  -2   16.67    0.54
   2  42  -2    1.96    0.13
  -2 -42  -2    1.87    0.14
  -2  42   2    1.89    0.09
   2 -42   2    2.01    0.15
   2 -42   2    1.70    0.13
  -2 -42  -2    1.93    0.10
   2 -42  -2    1.93    0.14
  -2  42  -2    1.88    0.07
  -2 -42   2    1.85    0.14
   2 -42  -2    2.01    0.14
   2  42   2    1.83    0.13
   4 -42   2   12.31    0.50
   4 -42   2   11.66    0.46
   4  42  -2   11.46    0.46
  -4 -42  -2   12.14    0.44
  -4 -42   2   12.14    0.46
   4 -42  -2   11.98    0.46
   4 -42  -2   11.34    0.48
   4  42   2   12.28    0.47
   6 -42   2    1.36    0.18
   6  42  -2    1.48    0.17
   6 -42  -2    1.27    0.18
   6  42   2    1.52    0.17
   0 -44  -2    0.06    0.05
   0 -44   2    0.00    0.05
   0 -44  -2    0.02    0.04
   0  44   2    0.05    0.03
   0  44  -2    0.07    0.03
  -2 -44  -2   18.38    0.59
   2  44  -2   17.92    0.63
   2 -44   2   18.33    0.66
  -2  44   2   17.68    0.57
  -2 -44  -2   19.04    0.66
   2 -44   2   18.92    0.66
   2  44   2   18.71    0.63
  -2  44  -2   18.04    0.55
  -2 -44   2   19.10    0.66
   2 -44  -2   18.82    0.66
   2 -44  -2   18.00    0.65
   4  44  -2    0.28    0.07
   4 -44   2    0.15    0.07
  -4 -44  -2    0.12    0.06
   4 -44   2    0.16    0.06
   4  44   2    0.25    0.07
   4 -44  -2    0.29    0.08
  -4 -44   2    0.24    0.07
   4 -44  -2    0.46    0.10
   6  44  -2    0.61    0.12
   6 -44   2    0.21    0.09
   6  44   2    0.45    0.11
   6 -44  -2    0.35    0.11
   0 -46  -2   24.71    0.86
   0 -46   2   25.64    0.88
   0  46   2   25.75    0.81
   0 -46  -2   25.43    0.83
   0  46  -2   25.25    0.79
   2  46  -2    1.58    0.12
   2 -46   2    1.67    0.14
   2 -46   2    1.79    0.14
  -2  46   2    1.56    0.08
  -2 -46  -2    1.49    0.13
  -2 -46  -2    1.61    0.10
   2 -46  -2    1.54    0.14
   2 -46  -2    1.91    0.15
  -2 -46   2    1.73    0.15
   2  46   2    1.72    0.12
   4 -46   2    1.96    0.16
  -4 -46  -2    1.79    0.14
   4 -46   2    1.99    0.17
   4  46  -2    1.94    0.16
   4  46   2    2.09    0.16
  -4 -46   2    2.15    0.16
   4 -46  -2    2.14    0.18
   4 -46  -2    1.94    0.16
   6  46  -2    2.53    0.20
   6 -46   2    2.49    0.21
   6  46   2    2.35    0.19
   6 -46  -2    2.60    0.22
   0 -48   2    0.07    0.06
   0 -48  -2   -0.01    0.05
   0  48   2    0.04    0.03
   0  48  -2    0.05    0.03
   0 -48  -2    0.02    0.04
   2 -48   2    2.29    0.17
  -2 -48  -2    2.22    0.16
  -2  48   2    2.41    0.10
   2 -48   2    2.22    0.17
  -2 -48  -2    2.52    0.13
   2  48  -2    2.46    0.15
   2  48   2    2.22    0.14
   2 -48  -2    2.01    0.17
  -2 -48   2    2.45    0.18
   2 -48  -2    2.29    0.17
  -4 -48  -2    4.21    0.24
   4 -48   2    4.60    0.25
   4  48  -2    4.96    0.26
   4 -48   2    4.84    0.28
  -4 -48   2    4.78    0.25
   4 -48  -2    5.00    0.26
   4 -48  -2    4.80    0.28
   4  48   2    4.75    0.25
   6  48  -2    1.20    0.16
   6 -48   2    1.89    0.22
   6 -48  -2    1.34    0.19
   6  48   2    1.56    0.19
   0 -50  -2    1.71    0.15
   0 -50   2    1.76    0.15
   0  50   2    1.80    0.11
   0  50  -2    1.71    0.10
   0 -50  -2    1.63    0.13
  -2 -50  -2    3.27    0.21
   2 -50   2    3.21    0.21
   2 -50   2    3.36    0.21
  -2 -50  -2    3.33    0.16
  -2  50   2    3.26    0.13
   2  50  -2    3.25    0.18
   2 -50  -2    3.17    0.20
   2 -50  -2    2.86    0.20
  -2 -50   2    3.18    0.20
   2  50   2    3.19    0.18
  -4 -50  -2    1.08    0.13
   4 -50   2    1.02    0.15
   4  50  -2    0.94    0.13
   4 -50   2    1.14    0.15
   4  50   2    0.97    0.13
   4 -50  -2    1.27    0.17
   4 -50  -2    1.03    0.14
  -4 -50   2    0.98    0.13
   6 -50   2    0.57    0.14
   6  50  -2    0.48    0.12
   6 -50  -2    0.64    0.14
   6  50   2    0.45    0.11
   0  52  -2   -0.01    0.03
   0 -52   2    0.03    0.06
   0 -52  -2   -0.05    0.04
   0 -52  -2    0.01    0.05
   0  52   2    0.01    0.03
   0 -52   2   -0.01    0.05
   2 -52   2    1.76    0.18
   2 -52   2    1.60    0.17
   2  52  -2    1.55    0.13
  -2 -52  -2    1.86    0.16
  -2 -52  -2    1.59    0.11
   2 -52  -2    1.58    0.17
   2  52   2    1.57    0.12
   2 -52  -2    1.92    0.16
  -2 -52   2    1.52    0.17
   4 -52   2    0.15    0.09
  -4 -52  -2    0.10    0.07
   4  52  -2    0.10    0.07
   4 -52   2    0.11    0.07
   4  52   2    0.17    0.07
   4 -52  -2    0.13    0.08
  -4 -52   2    0.15    0.08
   4 -52  -2    0.27    0.10
   6  52  -2    0.42    0.12
   6 -52   2    0.54    0.14
   6 -52  -2    0.68    0.15
   6  52   2    0.62    0.12
   0  54  -2    1.98    0.11
   0 -54  -2    2.13    0.18
   0 -54   2    2.03    0.15
   0 -54   2    2.14    0.17
   0  54   2    1.86    0.11
   0 -54  -2    1.71    0.14
   2  54  -2    0.12    0.05
  -2 -54  -2    0.09    0.05
   2 -54   2    0.12    0.08
  -2 -54  -2    0.07    0.07
   2 -54   2    0.08    0.07
   2  54   2    0.11    0.06
   2 -54  -2    0.10    0.07
  -2 -54   2    0.04    0.05
  -2 -54   2    0.04    0.07
   2 -54  -2    0.14    0.07
  -4 -54  -2    1.49    0.17
   4 -54   2    1.54    0.17
   4 -54   2    1.28    0.17
   4  54  -2    1.47    0.16
   4 -54  -2    1.52    0.18
   4 -54  -2    1.29    0.17
  -4 -54   2    1.34    0.16
   4  54   2    1.44    0.16
   6 -54   2    0.60    0.15
   6  54  -2    0.57    0.13
   6 -54  -2    0.39    0.13
   6  54   2    0.48    0.12
   0  56  -2    0.05    0.04
   0 -56  -2    0.00    0.05
   0  56   2    0.03    0.04
   0 -56   2    0.03    0.05
   0 -56   2   -0.06    0.05
   0 -56  -2   -0.01    0.06
   2 -56   2    2.26    0.19
   2 -56   2    2.34    0.19
   2  56  -2    1.87    0.14
  -2 -56  -2    2.36    0.14
  -2 -56  -2    2.20    0.18
   2 -56  -2    2.12    0.18
   2  56   2    2.06    0.15
   2 -56  -2    2.29    0.19
  -2 -56   2    2.29    0.15
  -2 -56   2    2.47    0.19
  -4 -56  -2    0.55    0.11
   4 -56   2    0.41    0.11
   4 -56   2    0.63    0.12
   4  56  -2    0.57    0.11
  -4 -56   2    0.63    0.12
   4 -56  -2    0.63    0.14
   4 -56  -2    0.55    0.12
   4  56   2    0.45    0.10
   6  56  -2    0.48    0.12
   6 -56   2    0.26    0.12
   6 -56  -2    0.50    0.14
   6  56   2    0.29    0.10
   0  58  -2    2.74    0.14
   0 -58  -2    2.60    0.20
   0  58   2    2.52    0.14
   0 -58   2    2.57    0.20
   0 -58  -2    2.38    0.17
   0 -58   2    2.54    0.18
   2 -58   2    0.17    0.09
   2 -58   2   -0.05    0.06
  -2 -58  -2    0.15    0.08
   2  58  -2    0.06    0.06
   2 -58  -2    0.04    0.06
  -2 -58   2    0.07    0.07
  -2 -58   2    0.17    0.06
   2  58   2    0.04    0.05
   2 -58  -2    0.07    0.07
   4  58  -2    0.95    0.14
  -4 -58  -2    1.04    0.14
   4 -58   2    0.89    0.15
   4 -58   2    1.01    0.16
   4  58   2    0.87    0.13
   4 -58  -2    0.59    0.13
   4 -58  -2    0.89    0.15
  -4 -58   2    0.71    0.13
   6  58  -2    0.14    0.09
   6 -58   2    0.04    0.09
   6  58   2    0.18    0.09
   6 -58  -2    0.15    0.10
   0 -60  -2   -0.05    0.06
   0  60   2    0.03    0.04
   0 -60   2    0.02    0.07
   0  60  -2    0.01    0.04
   0 -60  -2    0.03    0.06
   0 -60   2    0.14    0.07
  -2 -60  -2    0.80    0.13
   2  60  -2    0.94    0.11
   2 -60   2    1.21    0.17
   2 -60   2    0.96    0.16
  -2 -60   2    0.77    0.11
   2  60   2    0.71    0.10
   2 -60  -2    1.08    0.16
  -2 -60   2    0.89    0.14
   2 -60  -2    0.77    0.14
  -4 -60  -2    0.45    0.11
   4 -60   2    0.68    0.14
   4 -60   2    0.49    0.13
   4  60  -2    0.30    0.09
   4 -60  -2    0.39    0.11
  -4 -60   2    0.52    0.12
   4  60   2    0.41    0.10
   4 -60  -2    0.38    0.12
   0  62   2    0.10    0.05
   0 -62   2    0.03    0.08
   0 -62  -2    0.10    0.09
   0 -62   2    0.18    0.08
   0 -62  -2    0.18    0.08
   2  62  -2    0.06    0.06
   2 -62   2    0.23    0.09
  -2 -62  -2    0.20    0.09
   2 -62   2    0.13    0.09
   2  62   2    0.12    0.06
  -2 -62   2    0.11    0.10
   2 -62  -2    0.08    0.08
   2 -62  -2    0.36    0.11
  -2 -62   2    0.29    0.10
   4  62  -2    0.03    0.07
  -4 -62  -2    0.07    0.09
   4 -62   2    0.29    0.12
   4 -62   2    0.19    0.11
   4 -62  -2   -0.01    0.09
  -4 -62   2    0.17    0.10
   4 -62  -2    0.13    0.09
   4  62   2    0.07    0.08
   0 -64  -2    0.04    0.08
   0 -64   2    0.05    0.07
   0  64   2    0.01    0.05
   0 -64  -2   -0.08    0.06
   0 -64   2    0.05    0.09
  -2 -64  -2    0.24    0.11
   2 -64   2    0.31    0.11
   2  64  -2    0.25    0.08
   2 -64   2    0.39    0.12
   2 -64  -2    0.33    0.11
   2 -64  -2    0.19    0.10
  -2 -64   2    0.32    0.11
   2  64   2    0.27    0.08
   4 -64   2    0.39    0.12
  -4 -64  -2    0.34    0.11
   4 -64   2    0.36    0.12
   4  64  -2    0.35    0.11
   4 -64  -2    0.12    0.10
  -4 -64   2    0.28    0.11
   4 -64  -2    0.31    0.11
   4  64   2    0.24    0.09
   0 -66  -2    1.39    0.19
   0 -66  -2    1.31    0.16
   0 -66   2    1.51    0.20
   0 -66   2    1.69    0.18
   2 -66   2    0.38    0.12
   2 -66   2    0.37    0.11
  -2 -66  -2    0.24    0.10
   2  66  -2    0.32    0.09
   2 -66  -2    0.41    0.13
  -2 -66   2    0.50    0.12
   2 -66  -2    0.43    0.11
   2  66   2    0.29    0.08
  -4 -66  -2   -0.03    0.09
   4 -66   2   -0.10    0.08
   4  66  -2    0.08    0.08
   4 -66   2    0.16    0.10
   4 -66  -2   -0.10    0.08
  -4 -66   2   -0.15    0.06
   4 -66  -2   -0.03    0.08
   4  66   2   -0.01    0.07
   0 -68  -2    0.02    0.08
   0 -68   2    0.12    0.08
   0 -68  -2    0.01    0.08
   0 -68   2   -0.04    0.08
  -2 -68  -2    0.79    0.16
   2 -68   2    0.59    0.14
   2 -68   2    0.71    0.15
   2  68  -2    0.79    0.11
   2  68   2    0.55    0.09
   2 -68  -2    0.71    0.14
  -2 -68   2    0.60    0.14
   2 -68  -2    0.64    0.15
   0 -70   2    1.08    0.16
   0 -70   2    0.90    0.16
   0 -70  -2    1.13    0.18
   0 -70  -2    0.72    0.13
  -2 -70  -2    1.06    0.18
   2  70  -2    1.25    0.14
   2 -70   2    1.01    0.17
   2 -70   2    1.29    0.20
   2 -70  -2    1.07    0.17
   2 -70  -2    1.09    0.19
   2  70   2    0.94    0.12
  -2 -70   2    1.12    0.18
   0 -72  -2    0.24    0.10
   0 -72   2    0.07    0.09
   0 -72   2    0.02    0.08
   0 -72  -2    0.00    0.09
   2 -72   2    0.19    0.10
   2 -72   2    0.21    0.12
   2  72  -2    0.18    0.09
  -2 -72  -2    0.38    0.12
  -2 -72   2    0.24    0.12
   2  72   2    0.11    0.07
   2 -72  -2    0.15    0.11
   2 -72  -2    0.17    0.10
   0 -74   2    0.53    0.14
   0 -74  -2    0.40    0.13
   0 -74  -2    0.71    0.16
   1  -1   3   19.43    0.58
  -1  -1  -3   18.70    0.56
   1   1  -3   18.68    0.58
   1  -1   3   19.16    0.57
  -1   1   3   18.71    0.57
  -1  -1  -3   18.51    0.57
  -1   1   3   19.13    0.58
   1   1  -3   18.94    0.57
   1   1   3   18.77    0.58
   1   1   3   18.73    0.57
  -1  -1   3   18.73    0.58
  -1  -1   3   19.25    0.57
   1  -1  -3   18.67    0.58
   1  -1  -3   19.35    0.57
   3  -1   3   28.89    0.88
   3  -1   3   27.81    0.87
   3   1  -3   28.33    0.87
   3   1  -3   28.18    0.85
   3  -1  -3   29.00    0.85
   3  -1  -3   26.97    0.87
   3   1   3   29.43    0.88
   3   1   3   28.24    0.88
   5  -1   3    2.75    0.14
   5   1  -3    2.79    0.15
   5  -1   3    2.81    0.14
   5   1  -3    2.85    0.13
   5  -1   3    2.74    0.14
   5  -1  -3    2.90    0.13
   5   1   3    2.89    0.14
   5  -1  -3    2.94    0.15
   5   1   3    2.56    0.14
   5   1   3    2.97    0.15
   7  -1   3    3.34    0.18
   7  -1   3    3.39    0.19
   7   1  -3    3.26    0.19
   7  -1   3    3.14    0.17
   7   1  -3    2.96    0.18
   7  -1  -3    3.26    0.18
   7   1   3    3.24    0.17
   7   1   3    3.15    0.18
   7   1   3    3.37    0.18
   7  -1  -3    3.21    0.19
   7  -1  -3    3.06    0.17
   9  -1   3    0.35    0.09
   9   1  -3    0.21    0.08
   9   1   3    0.33    0.14
   9  -1  -3    0.35    0.09
   9   1   3    0.32    0.09
  -1   3   3   34.29    1.00
  -1  -3  -3   33.55    1.00
   1  -3   3   33.66    0.99
  -1   3   3   33.37    0.99
  -1  -3  -3   33.89    0.99
   1  -3   3   33.45    1.00
   1   3  -3   33.44    1.01
   1   3  -3   33.07    1.00
   1   3   3   33.20    1.00
   1  -3  -3   33.07    1.01
   1   3   3   33.59    1.01
  -1  -3   3   33.43    1.00
   1  -3  -3   33.71    1.00
   3  -3   3   10.34    0.34
   3  -3   3   10.52    0.35
   3   3  -3   10.48    0.34
   3   3  -3   10.70    0.36
   3  -3  -3   10.76    0.36
   3   3   3   10.66    0.35
   3  -3  -3   10.43    0.34
   3   3   3   10.37    0.36
   5   3  -3    9.59    0.36
   5   3  -3    9.86    0.33
   5  -3   3    9.85    0.35
   5  -3   3    9.73    0.36
   5  -3   3   10.14    0.36
   5  -3  -3    9.71    0.33
   5   3   3    9.98    0.36
   5   3   3    9.98    0.35
   5   3   3   10.01    0.37
   5  -3  -3   10.29    0.37
   7   3  -3    0.12    0.06
   7  -3   3    0.26    0.07
   7  -3   3    0.31    0.07
   7   3  -3    0.20    0.07
   7  -3   3    0.14    0.05
   7  -3  -3    0.16    0.06
   7   3   3    0.28    0.07
   7   3   3    0.20    0.07
   7  -3  -3    0.20    0.07
   7  -3  -3    0.20    0.07
   7   3   3    0.11    0.05
   9   3  -3    0.43    0.10
   9  -3  -3    0.33    0.09
   9   3   3    0.38    0.10
   9   3   3    0.26    0.09
  -1  -5  -3   96.34    3.73
   1  -5   3   97.50    3.68
   1  -5   3   95.51    3.57
  -1  -5  -3  101.47    4.04
   1   5  -3   97.57    3.88
   1   5  -3   93.12    3.87
  -1   5   3   95.82    4.14
   1   5   3   92.73    3.75
  -1   5  -3   96.20    3.62
  -1  -5   3  102.67    3.88
   1   5   3   99.93    4.02
   1  -5  -3   99.29    4.14
  -1  -5   3   95.91    3.92
   1  -5  -3   97.41    3.91
  -1   5  -3   97.61    3.65
   3  -5   3    4.44    0.16
   3   5  -3    4.90    0.18
   3   5  -3    4.63    0.18
   3  -5   3    4.73    0.17
   3   5   3    4.60    0.18
   3   5   3    4.56    0.18
   3  -5  -3    4.60    0.19
   3   5   3    4.67    0.16
  -3  -5   3    4.55    0.14
   3  -5  -3    4.68    0.17
   5  -5   3    0.07    0.04
   5  -5   3    0.17    0.04
   5   5  -3    0.08    0.04
   5  -5   3    0.08    0.03
   5   5  -3    0.05    0.04
   5  -5  -3    0.06    0.03
   5   5   3    0.07    0.04
   5   5   3    0.07    0.04
   5  -5  -3    0.10    0.05
   5   5   3    0.04    0.03
   7   5  -3    0.99    0.12
   7   5  -3    0.91    0.11
   7  -5   3    1.04    0.12
   7  -5   3    1.14    0.11
   7  -5   3    0.75    0.09
   7   5   3    0.92    0.12
   7  -5  -3    1.16    0.13
   7  -5  -3    1.05    0.12
   7   5   3    1.05    0.12
   7  -5  -3    0.89    0.09
   7   5   3    0.91    0.09
   9   5  -3    0.13    0.08
   9  -5  -3    0.21    0.08
   9   5   3    0.04    0.07
   9   5   3    0.13    0.09
  -1  -7  -3   39.51    1.14
  -1   7   3   38.77    1.15
   1  -7   3   38.64    1.15
   1   7  -3   39.93    1.16
  -1   7   3   40.39    1.16
   1   7   3   38.85    1.17
  -1  -7   3   38.08    1.17
  -1  -7   3   39.78    1.17
   1  -7  -3   37.12    1.16
   1   7   3   38.43    1.16
   1  -7  -3   37.44    1.15
   3   7  -3   11.60    0.36
   3  -7   3   11.00    0.36
   3   7  -3   11.21    0.37
   3  -7   3   11.95    0.37
  -3  -7   3   11.18    0.35
   3  -7  -3   10.79    0.35
   3  -7  -3   10.70    0.38
   3   7   3   11.51    0.39
   3   7   3   10.68    0.35
   3   7   3   11.62    0.38
   5  -7   3    1.90    0.10
   5  -7   3    1.64    0.11
   5   7  -3    1.92    0.12
   5  -7   3    1.90    0.11
   5   7   3    1.97    0.12
   5  -7  -3    1.97    0.13
   5   7   3    1.83    0.12
   5  -7  -3    1.76    0.09
   5   7   3    1.60    0.09
   7  -7   3    0.03    0.05
   7   7  -3    0.13    0.06
   7  -7   3    0.13    0.05
   7  -7   3    0.11    0.05
   7   7  -3    0.12    0.06
   7  -7  -3    0.08    0.07
   7  -7  -3    0.10    0.05
   7   7   3    0.11    0.06
   7   7   3    0.10    0.07
   7  -7  -3    0.10    0.04
   9   7  -3    1.13    0.15
   9   7   3    1.26    0.16
   9   7   3    1.30    0.15
  -1   9   3   11.38    0.34
  -1  -9  -3   10.70    0.34
  -1   9   3   10.53    0.33
   1  -9   3   11.04    0.34
  -1  -9  -3   11.00    0.33
   1   9  -3   10.52    0.35
   1  -9   3   11.26    0.33
   1  -9  -3   10.53    0.34
   1   9   3   10.36    0.35
   1   9   3   10.53    0.34
   1  -9  -3   10.43    0.35
  -1  -9   3   10.71    0.35
  -1  -9   3   10.66    0.35
   3   9  -3   10.08    0.34
   3  -9   3    9.92    0.32
   3  -9   3    9.36    0.30
   3  -9  -3    9.89    0.35
   3   9   3    9.64    0.30
   3   9   3    9.60    0.34
   3  -9  -3    9.72    0.32
  -3  -9   3    9.48    0.30
   3   9   3    9.37    0.33
   5  -9   3    5.11    0.20
   5   9  -3    5.10    0.21
   5  -9   3    4.80    0.22
   5  -9   3    5.11    0.20
   5   9   3    5.22    0.22
   5   9   3    5.08    0.19
   5  -9  -3    5.05    0.23
   5  -9  -3    4.92    0.19
   5   9   3    5.51    0.23
   7  -9   3    2.57    0.14
   7  -9   3    2.69    0.17
   7  -9   3    2.53    0.15
   7   9  -3    2.17    0.16
   7   9  -3    2.78    0.16
   7   9   3    2.64    0.17
   7  -9  -3    2.73    0.16
   7  -9  -3    2.73    0.18
   7  -9  -3    2.46    0.13
   7   9   3    2.74    0.17
   9   9  -3    0.00    0.07
   9   9  -3    0.05    0.08
   9   9   3    0.04    0.08
   9   9   3    0.03    0.08
   9  -9  -3    0.09    0.09
  -1  11   3    3.05    0.11
  -1  11   3    3.20    0.10
   1 -11   3    3.11    0.10
  -1 -11  -3    2.99    0.10
  -1 -11  -3    3.01    0.12
   1  11  -3    3.29    0.13
   1 -11   3    3.03    0.11
   1 -11  -3    2.97    0.12
  -1 -11   3    3.14    0.13
   1 -11  -3    2.89    0.12
  -1 -11   3    3.10    0.13
   1  11   3    3.10    0.12
   1  11   3    3.20    0.13
   3 -11   3   13.06    0.41
   3  11  -3   13.33    0.43
   3 -11   3   13.82    0.42
   3 -11  -3   13.06    0.42
   3  11   3   13.21    0.45
   3  11   3   12.94    0.40
   3  11   3   13.11    0.44
   3 -11  -3   12.97    0.45
  -3 -11   3   13.23    0.42
   5 -11   3    4.18    0.17
   5 -11   3    4.45    0.18
   5 -11   3    4.52    0.21
   5  11  -3    4.26    0.19
   5 -11  -3    4.46    0.21
   5 -11  -3    4.34    0.17
   5 -11  -3    4.26    0.17
   5  11   3    4.76    0.21
   5  11   3    4.12    0.16
   5  11   3    4.62    0.21
   7  11  -3    1.17    0.14
   7 -11   3    1.28    0.14
   7 -11   3    1.41    0.10
   7  11  -3    1.26    0.12
   7 -11   3    1.23    0.10
   7  11   3    1.46    0.15
   7 -11  -3    1.39    0.11
   7  11   3    1.24    0.13
   7 -11  -3    1.32    0.15
   9  11  -3    0.30    0.10
   9  11  -3    0.09    0.08
   9 -11  -3    0.15    0.10
   9  11   3    0.18    0.09
   9  11   3    0.25    0.09
  -1  13   3   14.57    0.43
  -1 -13  -3   13.76    0.42
  -1 -13  -3   14.21    0.44
  -1  13   3   13.92    0.44
   1 -13   3   14.91    0.44
   1  13  -3   14.03    0.44
   1  13   3   14.41    0.45
  -1 -13   3   14.19    0.46
   1 -13  -3   14.33    0.44
  -1 -13   3   13.82    0.46
   1 -13  -3   12.60    0.44
  -3 -13  -3    6.90    0.22
   3 -13   3    7.08    0.24
   3  13  -3    6.50    0.24
   3 -13   3    6.91    0.22
   3 -13  -3    6.88    0.24
  -3 -13   3    7.12    0.24
   3  13   3    7.09    0.26
   3 -13  -3    6.97    0.27
   5  13  -3    2.76    0.14
   5 -13   3    2.86    0.13
   5 -13   3    2.63    0.15
   5 -13   3    2.75    0.12
   5  13   3    2.87    0.15
   5 -13  -3    2.79    0.16
   5 -13  -3    2.68    0.11
   5 -13  -3    2.71    0.12
   5  13   3    2.70    0.11
   5  13   3    2.84    0.16
   7 -13   3    0.95    0.12
   7 -13   3    0.91    0.09
   7 -13   3    0.86    0.09
   7  13  -3    0.91    0.12
   7  13   3    1.00    0.13
   7 -13  -3    0.70    0.09
   7 -13  -3    1.08    0.13
   7  13   3    0.94    0.12
   9  13  -3    0.10    0.09
   9  13  -3    0.12    0.09
   9  13   3    0.20    0.10
   9  13   3    0.21    0.09
   9 -13  -3    0.10    0.10
   1 -15   3   20.54    0.62
  -1  15   3   20.65    0.61
  -1  15   3   19.73    0.62
  -1 -15  -3   19.85    0.61
  -1 -15  -3   20.77    0.63
   1 -15   3   20.99    0.64
   1  15  -3   20.60    0.63
   1 -15  -3   19.69    0.63
  -1 -15   3   20.38    0.64
  -1 -15   3   20.70    0.64
   1  15   3   20.37    0.63
   1 -15  -3   20.13    0.64
   3 -15   3    1.50    0.07
   3  15  -3    1.50    0.08
   3 -15   3    1.47    0.06
  -3 -15  -3    1.53    0.07
   3 -15  -3    1.37    0.08
   3  15   3    1.34    0.09
  -3 -15   3    1.58    0.08
   3 -15  -3    1.54    0.10
   5 -15   3    2.03    0.13
   5  15  -3    1.59    0.10
   5 -15   3    1.64    0.08
   5 -15   3    1.90    0.10
   5 -15   3    1.59    0.08
   5  15   3    1.58    0.12
   5 -15  -3    1.78    0.13
   5  15   3    1.59    0.12
   5 -15  -3    1.48    0.07
   5 -15  -3    1.68    0.09
   5  15   3    1.51    0.06
   7  15  -3    0.26    0.08
   7 -15   3    0.25    0.08
   7 -15   3    0.25    0.06
   7 -15   3    0.22    0.05
   7  15   3    0.26    0.08
   7 -15  -3    0.31    0.06
   7 -15  -3    0.47    0.10
   7  15   3    0.29    0.08
   9  15  -3    0.27    0.10
   9  15  -3    0.64    0.13
   9 -15  -3    0.60    0.14
   9  15   3    0.64    0.12
   9  15   3    0.34    0.11
  -1  17   3    1.24    0.06
  -1  17   3    1.19    0.05
   1 -17   3    1.35    0.08
   1 -17   3    1.22    0.06
  -1 -17  -3    1.32    0.08
  -1 -17  -3    1.26    0.06
   1 -17  -3    1.25    0.08
   1  17   3    1.30    0.07
  -1 -17   3    1.31    0.08
   1 -17  -3    1.15    0.07
  -1 -17   3    1.32    0.08
   3 -17   3    3.80    0.14
   3 -17   3    3.78    0.15
   3  17  -3    3.84    0.15
   3 -17   3    3.72    0.12
  -3 -17  -3    3.54    0.14
   3 -17  -3    3.59    0.17
   3  17   3    3.86    0.17
   3 -17  -3    3.48    0.15
  -3 -17   3    3.84    0.15
   5 -17   3    1.21    0.08
   5 -17   3    1.15    0.07
   5 -17   3    1.17    0.10
   5  17  -3    0.94    0.08
   5 -17   3    1.11    0.07
   5 -17  -3    1.15    0.08
   5 -17  -3    1.25    0.11
   5  17   3    1.12    0.12
   5  17   3    1.21    0.13
   5 -17  -3    1.11    0.05
   7  17  -3    0.99    0.13
   7 -17   3    1.09    0.14
   7 -17  -3    1.30    0.16
   7 -17  -3    0.84    0.09
   7  17   3    1.16    0.14
   7  17   3    1.20    0.14
   9  17  -3    0.15    0.09
   9 -17   3    0.07    0.09
   9  17  -3   -0.02    0.08
   9  17   3    0.08    0.08
   9  17   3    0.04    0.09
   9 -17  -3    0.05    0.10
  -1  19   3    2.93    0.11
  -1 -19  -3    2.72    0.11
   1 -19   3    3.00    0.13
  -1  19   3    2.94    0.11
   1 -19   3    3.03    0.12
  -1 -19  -3    2.96    0.13
  -1 -19   3    2.79    0.13
  -1 -19   3    3.10    0.13
   1 -19  -3    2.70    0.13
   1  19   3    2.78    0.12
   1 -19  -3    2.87    0.13
  -3 -19  -3    1.02    0.06
   3 -19   3    1.18    0.07
   3 -19   3    1.02    0.06
   3  19  -3    0.91    0.07
   3 -19  -3    0.96    0.10
   3  19   3    1.03    0.08
  -3 -19   3    1.07    0.07
   3 -19  -3    0.98    0.07
   5 -19   3    3.07    0.12
   5 -19   3    3.20    0.13
   5 -19   3    2.98    0.13
   5 -19   3    3.14    0.18
   5  19  -3    2.84    0.14
   5  19   3    3.21    0.17
   5 -19  -3    3.11    0.14
   5 -19  -3    3.19    0.18
   5 -19  -3    2.90    0.10
   5  19   3    3.01    0.18
   7  19  -3    0.10    0.06
   7 -19   3    0.14    0.08
   7  19   3    0.07    0.07
   7 -19  -3    0.06    0.07
   7  19   3    0.26    0.08
   7 -19  -3    0.16    0.05
   9  19  -3    0.49    0.12
   9  19  -3    0.56    0.12
   9 -19   3    0.24    0.11
   9  19   3    0.61    0.13
   9  19   3    0.36    0.11
   9 -19  -3    0.41    0.12
  -1 -21  -3    2.32    0.10
   1 -21   3    2.35    0.12
  -1  21   3    2.52    0.10
  -1  21   3    2.38    0.09
  -1 -21  -3    2.37    0.12
   1 -21   3    2.30    0.10
  -1 -21   3    2.53    0.12
   1  21   3    2.26    0.11
   1 -21  -3    2.21    0.12
   1 -21  -3    2.33    0.12
   3  21  -3    5.17    0.19
   3 -21   3    5.07    0.20
  -3 -21  -3    4.90    0.19
   3 -21   3    5.38    0.18
   3 -21  -3    4.78    0.20
   3  21   3    5.32    0.22
   3 -21  -3    4.99    0.22
  -3 -21   3    5.36    0.21
   5  21  -3    1.91    0.11
   5 -21   3    2.02    0.10
   5  21  -3    1.91    0.14
   5 -21   3    2.19    0.15
   5 -21   3    2.04    0.08
   5 -21   3    2.06    0.10
   5 -21  -3    1.98    0.14
   5 -21  -3    1.86    0.11
   5  21   3    1.96    0.13
   7 -21   3    0.55    0.11
   7  21  -3    0.60    0.11
   7  21   3    0.47    0.10
   7 -21  -3    0.63    0.12
   7  21   3    0.81    0.12
   9  21  -3    0.32    0.11
   9  21  -3    0.28    0.10
   9 -21   3    0.46    0.13
   9  21   3    0.28    0.11
   9 -21  -3    0.18    0.11
   9  21   3    0.32    0.11
  -1  23   3   21.50    0.64
   1 -23   3   19.53    0.65
  -1 -23  -3   21.02    0.67
  -1  23   3   21.53    0.65
   1 -23   3   21.63    0.68
  -1 -23  -3   20.01    0.63
  -1 -23   3   21.05    0.68
   1 -23  -3   20.79    0.67
  -1  23  -3   20.62    0.62
   1  23   3   21.78    0.67
   1 -23  -3   20.96    0.66
   3 -23   3    4.71    0.16
  -3 -23  -3    4.17    0.18
   3  23  -3    4.46    0.18
   3 -23   3    4.60    0.19
   3  23   3    4.64    0.20
  -3 -23   3    4.20    0.19
   3 -23  -3    4.31    0.18
   3 -23  -3    4.50    0.21
   5  23  -3    0.87    0.11
   5 -23   3    0.87    0.06
   5 -23   3    0.81    0.04
   5 -23   3    0.84    0.11
   5 -23   3    0.84    0.07
   5  23  -3    0.68    0.07
  -5 -23   3    0.78    0.05
   5 -23  -3    0.84    0.08
   5 -23  -3    0.86    0.11
   5  23   3    0.91    0.11
   7  23  -3    2.05    0.17
   7 -23   3    1.94    0.19
   7  23   3    1.85    0.18
   7  23   3    1.77    0.18
   7 -23  -3    2.30    0.19
   9 -23   3    0.08    0.09
   9  23  -3   -0.03    0.07
   9  23  -3    0.06    0.10
   9  23   3    0.16    0.11
   9  23   3    0.08    0.08
   9 -23  -3    0.08    0.10
   1 -25   3   31.32    0.96
  -1  25   3   34.13    0.92
  -1 -25  -3   28.68    0.88
  -1 -25  -3   29.95    0.91
  -1  25   3   29.86    0.92
   1 -25   3   27.55    0.93
   1 -25  -3   28.22    0.91
   1 -25  -3   28.38    0.91
  -1 -25   3   30.31    0.96
   1  25   3   29.96    0.94
  -1  25  -3   29.15    0.86
  -3 -25  -3    9.25    0.33
   3 -25   3    9.91    0.35
   3 -25   3    9.49    0.32
   3 -25  -3    9.55    0.36
  -3 -25   3   10.05    0.35
   3 -25  -3    9.49    0.34
   3  25   3    9.49    0.36
   5  25  -3    0.74    0.07
   5  25  -3    0.61    0.10
   5 -25   3    0.78    0.11
   5 -25   3    0.73    0.08
   5 -25   3    0.72    0.05
   5  25   3    0.82    0.11
   5 -25  -3    0.79    0.12
   5 -25  -3    0.67    0.08
  -5 -25   3    0.58    0.05
   7  25  -3    0.21    0.08
   7 -25   3    0.25    0.09
   7 -25  -3    0.32    0.10
   7  25   3    0.31    0.09
   7  25   3    0.37    0.10
   9 -25   3    0.25    0.11
   9  25  -3    0.05    0.10
   9  25  -3    0.28    0.11
   9  25   3    0.08    0.09
   9 -25  -3    0.08    0.10
   9  25   3    0.16    0.10
  -1  27   3   17.14    0.57
   1 -27   3   18.92    0.61
   1 -27   3   18.85    0.59
  -1 -27  -3   17.34    0.56
  -1 -27  -3   18.06    0.59
   1 -27  -3   18.62    0.60
   1  27   3   18.31    0.59
  -1 -27   3   19.07    0.61
  -1  27  -3   17.54    0.54
   1 -27  -3   17.88    0.59
   3 -27   3    0.80    0.08
  -3  27   3    0.55    0.05
  -3 -27  -3    0.52    0.07
   3 -27   3    0.56    0.05
  -3 -27   3    0.65    0.08
   3  27   3    0.68    0.08
   3 -27  -3    0.62    0.09
   3 -27  -3    0.66    0.08
   5  27  -3    6.07    0.28
   5 -27   3    6.58    0.22
   5  27  -3    5.97    0.22
   5 -27   3    6.07    0.25
   5 -27   3    6.43    0.30
  -5 -27   3    6.24    0.23
   5 -27  -3    5.45    0.28
   5  27   3    6.28    0.28
   5 -27  -3    5.99    0.25
   7 -27   3    0.66    0.12
   7  27  -3    0.76    0.13
   7  27   3    0.81    0.12
   7 -27  -3    0.58    0.12
   7  27   3    0.81    0.13
  -1  29   3    3.04    0.12
   1  29  -3    3.14    0.14
  -1 -29  -3    3.06    0.16
   1 -29   3    3.16    0.14
  -1 -29  -3    3.36    0.14
   1 -29   3    3.25    0.16
   1 -29  -3    3.23    0.16
  -1 -29   3    3.06    0.16
   1  29   3    3.15    0.14
   1 -29  -3    3.16    0.16
  -1  29  -3    3.22    0.12
   3  29  -3   13.65    0.48
  -3 -29  -3   13.66    0.47
   3 -29   3   12.90    0.43
  -3  29   3   13.36    0.43
   3 -29   3   14.13    0.47
   3 -29  -3   13.56    0.47
  -3 -29   3   13.65    0.47
   3  29   3   14.20    0.48
   3 -29  -3   13.30    0.49
   5 -29   3    3.55    0.17
   5 -29   3    4.13    0.22
  -5 -29  -3    3.65    0.12
   5  29  -3    3.55    0.21
   5 -29   3    3.71    0.14
   5 -29  -3    3.34    0.18
   5 -29  -3    3.80    0.22
   5  29   3    3.62    0.20
  -5 -29   3    3.81    0.16
   7 -29   3    0.25    0.10
   7  29  -3    0.24    0.09
   7 -29  -3    0.19    0.09
   7  29   3    0.15    0.08
   7  29   3    0.14    0.08
  -1 -31  -3    5.71    0.22
   1 -31   3    5.49    0.24
   1  31  -3    5.99    0.23
  -1  31   3    5.73    0.20
  -1 -31  -3    5.96    0.25
   1 -31   3    5.80    0.22
   1 -31  -3    5.44    0.24
   1  31   3    5.57    0.22
  -1  31  -3    6.01    0.20
   1 -31  -3    5.89    0.25
  -1 -31   3    5.56    0.24
  -3  31   3    4.26    0.16
   3 -31   3    3.82    0.16
  -3 -31  -3    4.13    0.19
   3  31  -3    3.99    0.20
   3 -31   3    4.62    0.20
  -3 -31   3    4.20    0.20
   3 -31  -3    4.03    0.19
   3  31   3    3.87    0.19
   3 -31  -3    4.02    0.21
   5 -31   3    0.16    0.05
   5  31  -3    0.09    0.06
  -5 -31  -3    0.08    0.03
   5 -31   3    0.13    0.07
  -5 -31   3    0.06    0.04
   5 -31  -3    0.11    0.05
   5  31   3    0.17    0.07
   5 -31  -3    0.07    0.06
   7  31  -3    2.17    0.18
   7 -31   3    2.33    0.20
   7 -31  -3    2.20    0.19
   7  31   3    2.04    0.21
   7  31   3    2.54    0.19
  -1 -33  -3    8.15    0.29
   1 -33   3    7.79    0.32
  -1 -33  -3    8.45    0.33
   1  33  -3    8.34    0.30
  -1  33   3    8.73    0.28
   1 -33   3    7.94    0.29
   1 -33  -3    8.26    0.33
   1  33   3    7.90    0.29
  -1 -33   3    8.19    0.32
  -1  33  -3    8.11    0.27
   1 -33  -3    8.39    0.32
  -3  33   3    3.03    0.12
   3  33  -3    3.13    0.17
  -3 -33  -3    3.24    0.16
   3 -33   3    3.19    0.17
   3 -33   3    3.06    0.13
   3 -33  -3    3.02    0.17
  -3 -33   3    3.35    0.17
   3 -33  -3    2.92    0.18
   3  33   3    3.07    0.16
   5 -33   3    1.12    0.14
   5  33  -3    1.60    0.14
   5 -33   3    1.60    0.12
  -5 -33  -3    1.25    0.08
  -5 -33   3    1.48    0.10
   5 -33  -3    1.57    0.16
   5  33   3    1.50    0.13
   5 -33  -3    1.55    0.12
   7  33  -3    1.54    0.18
   7 -33   3    1.74    0.20
   7  33   3    1.84    0.20
   7  33   3    1.92    0.19
   7 -33  -3    2.13    0.22
   1  35  -3    1.23    0.09
  -1 -35  -3    1.23    0.08
  -1  35   3    1.26    0.07
   1 -35   3    1.37    0.11
  -1 -35  -3    1.14    0.12
   1 -35  -3    1.17    0.10
  -1  35  -3    1.24    0.06
   1  35   3    1.23    0.09
  -1 -35   3    1.28    0.10
   1 -35  -3    1.09    0.10
  -3  35   3    1.88    0.08
  -3 -35  -3    1.66    0.11
   3  35  -3    1.74    0.12
   3 -35   3    1.65    0.09
   3 -35   3    1.68    0.12
   3 -35  -3    1.51    0.12
   3  35   3    1.56    0.12
   3 -35  -3    1.56    0.13
  -3 -35   3    1.71    0.12
   5 -35   3    5.46    0.24
   5 -35   3    5.48    0.29
   5  35  -3    5.67    0.28
  -5 -35  -3    5.64    0.22
   5  35   3    5.56    0.27
   5 -35  -3    5.50    0.26
  -5 -35   3    5.49    0.23
   5 -35  -3    5.59    0.29
   7  35  -3    0.87    0.14
   7 -35   3    0.66    0.13
   7  35   3    0.77    0.14
   7 -35  -3    0.66    0.15
   7  35   3    0.90    0.14
   1 -37   3    9.47    0.36
  -1  37   3    8.92    0.31
  -1 -37  -3    9.18    0.33
   1  37  -3    9.30    0.33
  -1 -37  -3    9.19    0.36
   1 -37  -3    9.19    0.35
  -1 -37   3    9.17    0.36
  -1  37  -3    9.09    0.30
   1 -37  -3    9.06    0.36
   1  37   3    9.28    0.33
  -3 -37  -3    4.35    0.21
  -3  37   3    4.11    0.15
   3  37  -3    4.04    0.20
   3 -37   3    4.04    0.21
  -3 -37  -3    4.09    0.13
   3 -37   3    3.84    0.16
  -3 -37   3    4.41    0.21
   3 -37  -3    4.19    0.21
   3 -37  -3    3.85    0.22
   3  37   3    4.12    0.20
  -5 -37  -3    1.80    0.11
   5 -37   3    1.91    0.14
   5  37  -3    1.90    0.15
   5 -37   3    2.03    0.17
   5 -37  -3    1.92    0.14
  -5 -37   3    1.81    0.12
   5 -37  -3    1.76    0.18
   5  37   3    2.01    0.15
   7  37  -3    3.13    0.22
   7 -37   3    3.46    0.25
   7  37   3    3.47    0.23
   7  37   3    3.03    0.23
   7 -37  -3    3.25    0.24
  -1 -39  -3    0.85    0.10
   1 -39   3    0.74    0.10
  -1 -39  -3    0.84    0.08
   1  39  -3    0.70    0.08
  -1  39   3    0.75    0.06
   1 -39  -3    0.69    0.09
   1  39   3    0.70    0.08
  -1  39  -3    0.79    0.05
   1 -39  -3    0.71    0.10
  -1 -39   3    0.65    0.10
   3  39  -3   14.45    0.53
  -3 -39  -3   15.11    0.45
  -3 -39  -3   14.22    0.52
  -3  39   3   15.75    0.48
   3 -39   3   15.30    0.55
  -3 -39   3   14.83    0.55
   3  39   3   14.97    0.54
   3 -39  -3   14.39    0.55
   3 -39  -3   14.52    0.53
   5 -39   3    3.98    0.24
   5 -39   3    3.76    0.21
  -5 -39  -3    4.22    0.19
   5  39  -3    4.41    0.24
  -5 -39   3    4.02    0.19
   5 -39  -3    4.26    0.26
   5  39   3    3.87    0.22
   5 -39  -3    4.09    0.22
   7 -39   3    1.09    0.17
   7  39  -3    0.56    0.12
   7 -39  -3    0.77    0.15
   7  39   3    0.88    0.14
   7  39   3    1.08    0.17
  -1 -41  -3   23.63    0.76
  -1 -41  -3   24.06    0.81
  -1  41   3   23.44    0.75
   1 -41   3   24.89    0.82
   1  41  -3   23.34    0.76
   1 -41  -3   22.96    0.80
   1  41   3   23.81    0.78
   1 -41  -3   24.37    0.80
  -1 -41   3   24.71    0.82
  -1  41  -3   23.84    0.73
   3 -41   3    3.96    0.23
  -3  41   3    4.18    0.15
   3 -41   3    4.15    0.22
  -3 -41  -3    4.12    0.21
   3  41  -3    3.86    0.20
  -3 -41  -3    4.13    0.14
   3  41   3    3.88    0.20
  -3 -41   3    4.06    0.22
   3 -41  -3    3.79    0.21
   3 -41  -3    3.37    0.21
   5 -41   3    5.73    0.30
   5  41  -3    5.71    0.29
   5 -41   3    5.43    0.26
  -5 -41  -3    5.74    0.24
  -5 -41   3    5.48    0.25
   5 -41  -3    5.54    0.30
   5  41   3    5.80    0.28
   5 -41  -3    5.33    0.27
   7  41  -3    0.17    0.09
   7 -41   3    0.15    0.10
   7  41   3    0.26    0.10
   7  41   3    0.15    0.08
   7 -41  -3    0.27    0.11
  -1 -43  -3   39.78    1.22
  -1 -43  -3   39.89    1.27
  -1  43   3   40.78    1.23
   1 -43   3   40.50    1.30
   1  43  -3   38.86    1.22
   1  43   3   40.77    1.25
  -1 -43   3   39.49    1.30
   1 -43  -3   39.08    1.27
  -1  43  -3   38.69    1.18
   1 -43  -3   38.96    1.25
   3 -43   3    8.62    0.38
  -3  43   3    9.33    0.29
   3  43  -3    9.03    0.36
  -3 -43  -3    8.67    0.31
   3 -43   3    8.74    0.37
  -3 -43  -3    7.98    0.35
  -3 -43   3    8.43    0.36
   3 -43  -3    8.44    0.36
   3 -43  -3    8.24    0.37
   3  43   3    8.37    0.35
   5 -43   3    0.06    0.06
  -5 -43  -3    0.00    0.05
   5 -43   3    0.01    0.06
   5  43  -3   -0.02    0.06
   5  43   3    0.03    0.06
   5 -43  -3    0.15    0.08
   5 -43  -3    0.00    0.06
  -5 -43   3    0.01    0.05
   7 -43   3    0.50    0.13
   7  43  -3    0.39    0.12
   7  43   3    0.44    0.12
   7 -43  -3    0.56    0.14
   7  43   3    0.52    0.12
  -1 -45  -3   17.36    0.64
  -1 -45  -3   17.22    0.59
   1  45  -3   17.73    0.60
  -1  45   3   19.48    0.60
   1 -45   3   17.78    0.67
  -1 -45   3   19.50    0.68
   1 -45  -3   17.79    0.63
   1  45   3   18.81    0.63
  -1  45  -3   17.79    0.56
   1 -45  -3   18.91    0.65
   3 -45   3   14.40    0.58
  -3 -45  -3   14.85    0.56
   3 -45   3   16.51    0.58
   3  45  -3   15.22    0.56
   3 -45  -3   16.04    0.58
   3 -45  -3   15.79    0.59
  -3 -45   3   15.43    0.57
   3  45   3   15.02    0.55
   5 -45   3    2.24    0.19
  -5 -45  -3    1.96    0.14
   5  45  -3    1.94    0.17
   5 -45   3    1.77    0.15
  -5 -45   3    2.27    0.15
   5 -45  -3    2.16    0.19
   5  45   3    2.27    0.18
   5 -45  -3    1.93    0.16
   7 -45   3    0.24    0.11
   7  45  -3    0.29    0.11
   7 -45  -3    0.15    0.11
   7  45   3    0.20    0.10
   7  45   3    0.29    0.10
  -1  47   3    5.83    0.22
   1  47  -3    6.12    0.25
  -1 -47  -3    5.55    0.24
   1 -47   3    5.90    0.28
  -1 -47  -3    5.45    0.28
  -1  47  -3    5.53    0.20
  -1 -47   3    5.47    0.28
   1 -47  -3    6.00    0.27
   1  47   3    5.63    0.24
   1 -47  -3    5.81    0.29
   3  47  -3   15.87    0.57
   3 -47   3   16.17    0.62
   3 -47   3   15.98    0.60
  -3 -47  -3   15.47    0.58
   3 -47  -3   15.67    0.59
   3  47   3   15.84    0.57
   3 -47  -3   15.45    0.60
  -3 -47   3   15.88    0.59
   5 -47   3   11.36    0.47
   5 -47   3   11.36    0.51
   5  47  -3   10.92    0.47
  -5 -47  -3   12.02    0.43
   5 -47  -3   10.81    0.49
   5  47   3   12.49    0.49
  -5 -47   3   11.44    0.45
   5 -47  -3   11.11    0.46
   7 -47   3    0.60    0.14
   7  47  -3    0.36    0.12
   7  47   3    0.48    0.12
   7 -47  -3    0.46    0.14
   7  47   3    0.25    0.11
  -1 -49  -3    0.47    0.09
   1 -49   3    0.53    0.10
   1  49  -3    0.56    0.08
  -1  49   3    0.53    0.06
  -1 -49  -3    0.52    0.08
  -1  49  -3    0.55    0.05
   1 -49  -3    0.62    0.10
   1  49   3    0.56    0.08
  -1 -49   3    0.49    0.10
   1 -49  -3    0.61    0.11
   3 -49   3    4.20    0.24
  -3 -49  -3    4.46    0.24
   3 -49   3    4.19    0.25
   3  49  -3    4.12    0.22
  -3 -49   3    4.60    0.25
   3  49   3    4.56    0.23
   3 -49  -3    4.24    0.24
   3 -49  -3    4.32    0.25
   5 -49   3    4.90    0.30
   5  49  -3    4.70    0.27
   5 -49   3    4.74    0.26
  -5 -49  -3    4.70    0.24
  -5 -49   3    4.78    0.25
   5 -49  -3    4.75    0.29
   5 -49  -3    4.48    0.26
   5  49   3    4.88    0.27
   7  49  -3    4.37    0.28
   7 -49   3    4.05    0.30
   7 -49  -3    3.21    0.27
   7  49   3    3.72    0.27
   7  49   3    3.74    0.26
   1  51  -3    0.98    0.10
  -1  51   3    0.91    0.07
  -1 -51  -3    1.22    0.12
   1 -51   3    1.05    0.14
  -1 -51  -3    0.86    0.13
  -1  51  -3    0.93    0.07
   1 -51  -3    1.31    0.16
   1 -51  -3    0.86    0.12
  -1 -51   3    1.01    0.14
   1  51   3    0.92    0.10
  -3 -51  -3    0.34    0.09
   3  51  -3    0.40    0.08
   3 -51   3    0.34    0.09
   3 -51   3    0.52    0.11
  -3 -51   3    0.59    0.11
   3 -51  -3    0.58    0.12
   3 -51  -3    0.57    0.11
   3  51   3    0.48    0.09
   5 -51   3    2.63    0.23
   5 -51   3    2.73    0.20
   5  51  -3    2.51    0.19
   5  51   3    3.11    0.21
   5 -51  -3    2.06    0.18
  -5 -51   3    2.63    0.19
   5 -51  -3    2.54    0.21
  -1  53   3    0.09    0.04
   1  53  -3    0.07    0.05
   1 -53   3   -0.03    0.06
  -1 -53  -3    0.06    0.05
  -1 -53  -3    0.09    0.07
  -1  53  -3   -0.02    0.03
   1 -53  -3    0.02    0.06
  -1 -53   3    0.07    0.06
   1 -53  -3    0.04    0.06
   1  53   3    0.05    0.04
   3 -53   3    0.34    0.10
  -3 -53  -3    0.47    0.10
   3 -53   3    0.35    0.10
   3  53  -3    0.32    0.08
  -3 -53   3    0.33    0.10
   3  53   3    0.27    0.07
   3 -53  -3    0.33    0.10
   3 -53  -3    0.23    0.09
   5 -53   3    0.88    0.16
  -5 -53  -3    0.76    0.12
   5 -53   3    0.64    0.12
   5  53  -3    0.74    0.13
   5 -53  -3    0.57    0.12
   5  53   3    0.57    0.11
  -5 -53   3    0.70    0.12
   5 -53  -3    0.34    0.11
  -1 -55  -3    1.25    0.12
   1  55  -3    1.12    0.11
  -1 -55  -3    1.26    0.16
  -1  55   3    1.06    0.08
   1 -55   3    1.08    0.15
   1 -55   3    1.35    0.15
   1 -55  -3    1.03    0.15
  -1 -55   3    1.46    0.17
   1  55   3    1.06    0.11
   1 -55  -3    0.97    0.13
   3 -55   3    1.75    0.19
   3 -55   3    1.47    0.17
   3  55  -3    1.27    0.14
  -3 -55  -3    1.78    0.19
   3 -55  -3    1.59    0.19
  -3 -55   3    1.15    0.15
   3 -55  -3    1.34    0.17
   3  55   3    1.16    0.13
   5  55  -3    0.40    0.10
   5 -55   3    0.59    0.14
  -5 -55  -3    0.52    0.10
   5 -55   3    0.44    0.11
   5 -55  -3    0.94    0.17
   5  55   3    0.58    0.12
  -5 -55   3    0.42    0.10
   5 -55  -3    0.47    0.11
   1 -57   3   -0.04    0.07
  -1  57   3    0.02    0.04
   1 -57   3    0.13    0.07
  -1  57   3    0.01    0.05
  -1 -57  -3    0.00    0.05
  -1 -57  -3   -0.03    0.06
   1  57  -3   -0.03    0.04
  -1 -57   3    0.05    0.07
   1  57   3    0.00    0.04
   1 -57  -3    0.03    0.06
   1 -57  -3    0.01    0.06
   3 -57   3    1.26    0.17
   3  57  -3    0.88    0.12
  -3 -57  -3    1.40    0.17
   3 -57   3    1.16    0.17
   3 -57  -3    1.11    0.16
   3 -57  -3    0.91    0.15
   3  57   3    0.83    0.11
  -3 -57   3    1.00    0.14
   5  57  -3    0.88    0.15
  -5 -57  -3    0.84    0.12
   5 -57   3    0.96    0.17
   5 -57   3    1.01    0.16
   5 -57  -3    0.99    0.17
  -5 -57   3    1.32    0.16
   5  57   3    0.92    0.15
   5 -57  -3    0.94    0.15
  -1 -59  -3    2.97    0.22
   1  59  -3    2.99    0.17
   1 -59   3    3.32    0.22
   1 -59   3    3.12    0.23
  -1 -59  -3    3.33    0.19
  -1  59   3    3.39    0.16
  -1  59   3    3.25    0.17
   1  59   3    3.09    0.17
   1 -59  -3    3.31    0.21
   1 -59  -3    2.79    0.22
  -1 -59   3    2.92    0.23
   3 -59   3    0.60    0.13
   3 -59   3    0.61    0.13
  -3 -59  -3    0.57    0.12
   3  59  -3    0.45    0.10
   3  59   3    0.41    0.09
   3 -59  -3    0.83    0.15
  -3 -59   3    0.37    0.10
   3 -59  -3    0.75    0.15
   5  59  -3    1.07    0.16
   5 -59   3    0.88    0.15
   5 -59   3    1.05    0.18
  -5 -59  -3    0.57    0.11
  -5 -59   3    0.59    0.12
   5 -59  -3    0.66    0.14
   5 -59  -3    0.65    0.15
   5  59   3    0.70    0.13
   1 -61   3    5.25    0.29
  -1 -61  -3    5.73    0.26
  -1 -61  -3    5.08    0.30
   1  61  -3    4.92    0.24
   1 -61   3    5.15    0.30
  -1 -61   3    5.17    0.27
  -1 -61   3    5.04    0.30
   1 -61  -3    5.39    0.28
   1 -61  -3    4.80    0.30
   1  61   3    5.28    0.24
  -3 -61  -3    1.95    0.21
   3 -61   3    2.14    0.22
   3 -61   3    2.00    0.22
   3  61  -3    1.80    0.16
   3  61   3    1.78    0.17
  -3 -61   3    1.75    0.19
   3 -61  -3    1.98    0.21
   3 -61  -3    1.89    0.22
  -5 -61  -3    0.46    0.12
   5 -61   3    0.53    0.12
   5 -61   3    0.85    0.17
   5  61  -3    0.81    0.14
   5  61   3    0.71    0.13
   5 -61  -3    0.73    0.15
   5  61   3    0.52    0.12
  -5 -61   3    0.62    0.13
   5 -61  -3    0.81    0.17
   1  63  -3    2.00    0.14
   1 -63   3    1.79    0.20
  -1 -63  -3    1.88    0.15
  -1 -63  -3    1.98    0.22
   1 -63   3    1.78    0.20
   1 -63  -3    1.58    0.19
   1 -63  -3    1.62    0.18
   1  63   3    1.67    0.13
  -1 -63   3    1.80    0.21
  -1 -63   3    1.67    0.15
   3 -63   3    3.66    0.26
   3  63  -3    3.64    0.22
  -3 -63  -3    4.23    0.26
   3 -63   3    4.31    0.28
   3 -63  -3    3.76    0.26
   3  63   3    3.82    0.23
   3 -63  -3    3.74    0.27
  -3 -63   3    3.85    0.26
   5  63  -3    0.18    0.10
   5 -63   3    0.39    0.12
  -5 -63  -3    0.27    0.11
   5 -63   3    0.24    0.13
   5 -63  -3    0.20    0.11
   5  63   3    0.23    0.10
   5  63   3    0.27    0.10
   5 -63  -3    0.32    0.12
  -5 -63   3    0.40    0.11
  -1 -65  -3    3.59    0.27
   1 -65   3    4.50    0.27
  -1 -65  -3    4.33    0.23
   1 -65   3    4.08    0.29
   1  65  -3    4.06    0.21
  -1 -65   3    3.73    0.27
  -1 -65   3    4.11    0.24
   1 -65  -3    4.04    0.25
   1 -65  -3    3.55    0.26
   3 -65   3    2.09    0.23
   3 -65   3    1.66    0.20
  -3 -65  -3    1.91    0.22
   3  65  -3    1.70    0.17
   3  65   3    1.34    0.15
   3 -65  -3    1.58    0.20
  -3 -65   3    1.51    0.19
   3 -65  -3    1.33    0.19
  -1 -67  -3    1.07    0.17
   1 -67   3    0.95    0.15
   1 -67   3    1.36    0.20
  -1 -67   3    1.16    0.15
   1 -67  -3    1.17    0.16
  -1 -67   3    0.85    0.16
   1  67   3    1.16    0.12
   1 -67  -3    0.69    0.15
   3  67  -3    0.89    0.13
   3 -67   3    0.97    0.17
   3 -67   3    0.97    0.17
  -3 -67  -3    0.93    0.16
   3 -67  -3    0.95    0.17
  -3 -67   3    0.82    0.15
   3 -67  -3    0.99    0.16
   3  67   3    1.11    0.14
   1 -69   3    0.45    0.12
   1 -69   3    0.24    0.12
  -1 -69  -3    0.33    0.12
   1 -69  -3    0.09    0.10
   1 -69  -3    0.25    0.10
   1  69   3    0.26    0.09
   1  69   3    0.15    0.07
  -1 -69   3    0.40    0.13
  -1 -69   3    0.37    0.10
  -3 -69  -3    0.00    0.09
   3 -69   3   -0.01    0.08
   3 -69   3    0.08    0.09
   3  69  -3    0.01    0.07
   3  69   3    0.05    0.08
   3  69   3   -0.03    0.06
   3 -69  -3   -0.09    0.07
   3 -69  -3    0.03    0.09
  -3 -69   3    0.02    0.09
   1 -71   3    0.03    0.09
   1 -71   3    0.09    0.09
  -1 -71  -3    0.05    0.10
   1  71   3    0.11    0.09
   1 -71  -3    0.00    0.08
  -1 -71   3    0.24    0.11
   1 -71  -3    0.11    0.10
  -1 -71   3    0.13    0.09
   1 -73   3    0.11    0.09
  -1 -73  -3    0.21    0.12
   1 -73   3    0.40    0.13
   1  73   3    0.02    0.08
  -1 -73   3    0.17    0.11
   1 -73  -3    0.18    0.10
   1 -73  -3    0.24    0.12
   0   0   4   42.00    1.25
   0   0   4   42.62    1.25
   0   0  -4   41.64    1.25
   2   0  -4   -0.04    0.02
  -2   0   4    0.01    0.02
   2   0   4    0.04    0.02
   2   0  -4   -0.01    0.02
   2   0   4    0.00    0.02
   4   0   4    0.67    0.06
   4   0  -4    0.90    0.08
   4   0   4    0.86    0.07
   4   0   4    0.94    0.09
   4   0  -4    0.85    0.06
   6   0   4    0.12    0.05
   6   0  -4   -0.04    0.04
   6   0   4    0.01    0.04
   6   0  -4   -0.04    0.03
   6   0   4   -0.08    0.04
   8   0  -4    1.94    0.16
   8   0   4    2.07    0.16
   8   0   4    2.05    0.15
   8   0  -4    2.19    0.17
   8   0  -4    2.25    0.15
   0  -2   4    0.00    0.01
   0   2   4   -0.01    0.01
   0  -2   4    0.00    0.01
   0  -2  -4    0.05    0.02
   0  -2  -4   -0.01    0.02
   0   2  -4    0.01    0.02
   0   2   4    0.00    0.01
   0   2  -4    0.00    0.02
   2   2  -4    4.11    0.16
  -2   2   4    4.11    0.15
   2   2  -4    4.04    0.15
   2  -2   4    3.62    0.15
   2  -2   4    4.14    0.14
  -2  -2   4    4.29    0.15
   2  -2  -4    3.79    0.15
   2   2   4    4.12    0.15
   2   2   4    4.23    0.16
   2  -2  -4    3.72    0.16
   4   2  -4    5.88    0.23
   4  -2   4    5.85    0.23
   4   2  -4    5.54    0.21
   4  -2   4    5.97    0.22
   4   2   4    5.69    0.22
   4   2   4    5.85    0.23
   4  -2  -4    5.84    0.24
   4   2   4    6.02    0.24
   4  -2  -4    5.91    0.21
   6  -2   4    2.02    0.13
   6   2  -4    2.36    0.13
   6   2  -4    2.45    0.15
   6  -2   4    2.25    0.13
   6  -2   4    2.47    0.14
   6  -2  -4    2.29    0.15
   6   2   4    2.34    0.14
   6   2   4    2.23    0.13
   6   2   4    2.23    0.15
   6  -2  -4    2.22    0.12
   8   2  -4    2.13    0.17
   8  -2   4    2.51    0.16
   8  -2   4    2.17    0.16
   8   2  -4    2.04    0.15
   8   2  -4    2.19    0.17
   8  -2  -4    2.37    0.18
   8  -2  -4    2.20    0.17
   8   2   4    2.24    0.16
   8   2   4    2.42    0.17
   0  -4  -4    6.81    0.23
   0  -4   4    7.41    0.23
   0  -4  -4    6.97    0.23
   0  -4   4    7.00    0.23
   0   4   4    6.89    0.23
   0   4   4    7.27    0.23
   0   4  -4    6.87    0.24
   0   4  -4    6.44    0.23
   2   4  -4    0.18    0.04
  -2   4   4    0.17    0.02
   2   4  -4    0.14    0.03
   2  -4   4    0.13    0.02
   2  -4   4    0.14    0.03
   2   4   4    0.14    0.03
   2  -4  -4    0.15    0.03
  -2  -4   4    0.21    0.04
   2  -4  -4    0.15    0.03
  -2  -4   4    0.17    0.03
   2   4   4    0.12    0.03
   4  -4   4   10.58    0.36
   4   4  -4   10.43    0.34
   4   4  -4   10.03    0.36
   4  -4   4   10.54    0.37
   4   4   4   10.36    0.37
   4   4   4   11.00    0.38
   4  -4  -4   10.06    0.37
   4  -4  -4    9.85    0.34
   4   4   4   10.75    0.35
   6  -4   4    0.13    0.05
   6  -4   4    0.11    0.05
   6  -4   4    0.08    0.05
   6   4  -4    0.21    0.06
   6   4  -4    0.16    0.05
   6   4   4    0.17    0.06
   6  -4  -4    0.17    0.05
   6  -4  -4    0.13    0.06
   6   4   4    0.14    0.05
   6   4   4    0.14    0.06
   8   4  -4    0.00    0.07
   8  -4   4    0.01    0.05
   8   4  -4   -0.08    0.05
   8  -4   4    0.05    0.06
   8   4  -4    0.05    0.06
   8   4   4    0.01    0.06
   8  -4  -4   -0.07    0.06
   8   4   4    0.02    0.07
   8  -4  -4    0.09    0.06
   0   6  -4    0.02    0.03
   0  -6   4    0.00    0.02
   0  -6  -4    0.00    0.02
   0  -6  -4   -0.01    0.02
   0   6   4    0.01    0.01
   0   6   4   -0.02    0.01
   0  -6   4    0.00    0.01
   2   6  -4    4.89    0.19
  -2   6   4    5.05    0.17
   2  -6   4    5.18    0.17
   2  -6   4    5.13    0.18
   2   6  -4    5.07    0.18
  -2  -6  -4    4.86    0.16
  -2   6   4    5.03    0.19
   2  -6  -4    4.84    0.19
   2   6   4    4.90    0.19
  -2  -6   4    5.02    0.18
  -2  -6   4    5.50    0.19
   2  -6  -4    4.89    0.18
   2   6   4    5.11    0.19
   4  -6   4    1.16    0.07
   4  -6   4    1.26    0.08
   4   6  -4    1.21    0.08
   4   6  -4    1.04    0.07
   4   6   4    1.08    0.08
   4  -6  -4    1.14    0.07
   4  -6  -4    1.16    0.09
   4   6   4    1.16    0.09
   4   6   4    1.14    0.07
   6  -6   4    1.99    0.13
   6  -6   4    1.94    0.12
   6   6  -4    1.64    0.12
   6  -6   4    2.01    0.12
   6   6   4    1.80    0.14
   6  -6  -4    1.70    0.11
   6   6   4    1.90    0.11
   6   6   4    1.86    0.13
   6  -6  -4    1.98    0.14
   8   6  -4    0.14    0.08
   8  -6   4    0.16    0.07
   8  -6   4    0.10    0.06
   8  -6   4    0.23    0.07
   8  -6  -4    0.13    0.08
   8  -6  -4    0.16    0.07
   8   6   4    0.11    0.07
   8   6   4    0.16    0.08
   0   8  -4   34.74    1.08
   0   8   4   37.18    1.11
   0   8   4   36.97    1.11
   0  -8   4   37.99    1.11
   0  -8  -4   35.37    1.07
   0  -8   4   36.57    1.11
   0  -8  -4   36.69    1.07
   2  -8   4    3.29    0.11
  -2   8   4    3.10    0.11
   2   8  -4    3.22    0.13
  -2  -8  -4    3.14    0.12
   2   8  -4    3.08    0.14
   2  -8   4    3.27    0.13
  -2   8   4    3.40    0.13
  -2  -8   4    3.38    0.13
   2   8   4    3.26    0.13
  -2  -8   4    3.33    0.14
   2  -8  -4    3.26    0.14
   2  -8  -4    3.25    0.13
   2   8   4    3.02    0.14
   4  -8   4    2.19    0.11
   4  -8   4    2.07    0.10
   4   8  -4    2.18    0.12
   4   8  -4    1.97    0.11
   4  -8  -4    2.17    0.13
   4   8   4    2.02    0.11
   4   8   4    2.17    0.12
   4  -8  -4    2.02    0.10
   4   8   4    2.08    0.09
   6  -8   4    1.86    0.13
   6  -8   4    2.24    0.13
   6  -8   4    1.92    0.11
   6   8  -4    2.01    0.13
   6   8   4    1.91    0.10
   6  -8  -4    2.13    0.15
   6   8   4    2.00    0.14
   6   8   4    1.90    0.14
   6  -8  -4    1.80    0.11
   8  -8   4    0.02    0.05
   8  -8   4   -0.04    0.06
   8   8  -4    0.12    0.08
   8  -8   4   -0.01    0.05
   8  -8  -4   -0.01    0.05
   8  -8  -4    0.25    0.09
   8   8   4    0.06    0.08
   8   8   4   -0.03    0.06
   0 -10   4    0.01    0.02
   0  10   4    0.02    0.02
   0  10  -4    0.00    0.02
   0 -10  -4    0.00    0.02
   0  10   4   -0.01    0.01
   0 -10  -4    0.02    0.02
   2 -10   4    5.09    0.17
  -2  10   4    5.21    0.19
   2  10  -4    5.00    0.20
  -2 -10  -4    5.37    0.18
   2 -10   4    5.41    0.19
  -2  10   4    5.26    0.17
   2  10   4    5.46    0.20
   2  10   4    5.20    0.20
  -2 -10   4    5.51    0.20
   2 -10  -4    5.25    0.19
  -2 -10   4    5.33    0.19
   2 -10  -4    5.61    0.21
   4 -10   4    2.17    0.09
   4  10  -4    1.83    0.11
   4 -10   4    2.01    0.10
   4  10   4    1.96    0.08
   4 -10  -4    2.08    0.12
  -4 -10   4    1.81    0.07
   4  10   4    1.93    0.12
   4 -10  -4    1.95    0.10
   4  10   4    2.04    0.11
   6 -10   4    0.18    0.04
   6 -10   4    0.18    0.06
   6  10  -4    0.15    0.06
   6 -10   4    0.10    0.05
   6  10   4    0.12    0.06
   6 -10  -4    0.12    0.04
   6 -10  -4    0.21    0.07
   6 -10  -4    0.15    0.04
   6  10   4    0.10    0.03
   6  10   4    0.14    0.06
   8  10  -4    0.89    0.13
   8 -10   4    0.80    0.12
   8  10   4    0.82    0.13
   8  10   4    0.71    0.12
   8 -10  -4    0.67    0.10
   8 -10  -4    0.90    0.14
   0 -12  -4   25.97    0.81
   0  12  -4   26.57    0.83
   0 -12  -4   27.56    0.82
   0 -12   4   27.90    0.83
   0  12   4   27.39    0.82
   0  12   4   26.57    0.82
  -2 -12  -4    9.10    0.30
   2 -12   4    9.41    0.30
  -2  12   4    9.59    0.31
  -2 -12  -4    9.04    0.28
   2  12  -4    8.84    0.31
   2 -12   4   10.02    0.29
  -2  12   4    9.03    0.28
   2  12   4    9.05    0.32
   2  12   4    9.30    0.32
  -2 -12   4    9.02    0.31
  -2 -12   4    9.03    0.32
   2 -12  -4    9.30    0.31
   2 -12  -4    9.19    0.32
   4 -12   4    0.83    0.05
   4 -12   4    0.78    0.06
   4  12  -4    0.82    0.07
   4  12   4    0.74    0.04
   4  12   4    0.86    0.09
  -4 -12   4    0.75    0.04
   4 -12  -4    0.85    0.10
   4 -12  -4    0.76    0.06
   4  12   4    0.85    0.07
   6 -12   4    0.71    0.07
   6  12  -4    0.52    0.08
   6 -12   4    0.77    0.08
   6 -12   4    0.64    0.09
   6  12   4    0.67    0.10
   6 -12  -4    0.69    0.08
   6 -12  -4    0.52    0.06
   6 -12  -4    0.77    0.11
   6  12   4    0.75    0.10
   8  12  -4    0.78    0.13
   8 -12   4    0.37    0.10
   8  12   4    0.67    0.11
   8  12   4    0.70    0.12
   8 -12  -4    0.63    0.13
   8 -12  -4    0.61    0.10
   0  14   4    0.03    0.02
   0 -14  -4    0.02    0.02
   0  14   4    0.02    0.02
   0 -14  -4    0.04    0.02
   0 -14   4    0.01    0.02
  -2  14   4    3.46    0.14
   2  14  -4    3.70    0.15
   2 -14   4    3.46    0.11
  -2 -14  -4    3.84    0.15
   2 -14   4    3.62    0.13
  -2  14   4    3.59    0.11
  -2 -14  -4    3.53    0.12
   2 -14  -4    3.59    0.16
   2 -14  -4    3.54    0.15
  -2 -14   4    3.63    0.15
   2  14   4    3.45    0.15
   2  14   4    3.39    0.15
   4 -14   4    0.63    0.05
   4  14  -4    0.58    0.07
   4 -14   4    0.56    0.04
   4 -14  -4    0.61    0.08
   4  14   4    0.62    0.08
   4 -14  -4    0.63    0.06
  -4 -14   4    0.63    0.04
   4  14   4    0.76    0.08
   6  14  -4    3.41    0.17
   6 -14   4    3.69    0.20
   6 -14   4    3.23    0.16
   6 -14   4    3.46    0.15
   6 -14  -4    3.38    0.16
   6  14   4    3.69    0.20
   6 -14  -4    3.39    0.14
   6 -14  -4    3.46    0.20
   6  14   4    3.76    0.20
   8  14  -4    1.66    0.18
   8 -14   4    1.76    0.18
   8 -14  -4    1.72    0.18
   8  14   4    2.00    0.20
   8  14   4    1.83    0.18
   8 -14  -4    1.95    0.14
   0  16   4   11.46    0.38
   0 -16   4   12.53    0.40
   0 -16  -4   11.41    0.38
   0 -16   4   11.93    0.39
   0 -16  -4   12.17    0.39
   0  16   4   12.14    0.38
  -2 -16  -4   11.89    0.39
  -2  16   4   12.33    0.36
  -2  16   4   12.30    0.39
  -2 -16  -4   11.54    0.36
   2  16  -4   11.46    0.39
   2 -16   4   12.14    0.39
   2 -16   4   11.78    0.36
   2 -16  -4   11.63    0.41
   2  16   4   11.91    0.41
   2  16   4   11.94    0.40
  -2 -16   4   12.17    0.40
   2 -16  -4   12.21    0.40
   4 -16   4   10.77    0.35
   4 -16   4   11.50    0.37
   4  16  -4   10.88    0.37
   4 -16  -4   10.81    0.40
  -4 -16   4   11.00    0.36
   4 -16  -4   10.37    0.36
   4 -16  -4   10.36    0.32
   4  16   4   10.83    0.41
   4  16   4   11.37    0.40
   6  16  -4    4.62    0.22
   6 -16   4    4.98    0.20
   6 -16   4    5.44    0.26
   6 -16   4    5.46    0.21
   6 -16  -4    4.70    0.20
   6  16   4    5.70    0.26
   6  16   4    5.00    0.25
   6 -16  -4    5.20    0.25
   8 -16   4    2.27    0.19
   8  16  -4    2.63    0.20
   8 -16  -4    2.89    0.21
   8  16   4    2.77    0.20
   8  16   4    2.59    0.19
   0 -18   4   -0.01    0.03
   0  18   4    0.00    0.02
   0 -18   4   -0.03    0.02
   0 -18  -4   -0.01    0.02
   0 -18  -4    0.01    0.03
   0  18   4    0.01    0.02
  -2 -18  -4   21.38    0.68
   2 -18   4   20.74    0.67
  -2  18   4   22.92    0.68
  -2 -18  -4   21.91    0.64
   2  18  -4   21.99    0.68
  -2  18   4   22.22    0.65
   2  18   4   21.72    0.70
   2  18   4   21.88    0.69
  -2 -18   4   22.15    0.70
   2 -18  -4   21.45    0.68
   2 -18  -4   20.41    0.69
   4  18  -4    6.69    0.26
   4 -18   4    7.45    0.26
   4 -18   4    7.15    0.23
  -4 -18   4    7.17    0.26
   4  18   4    7.91    0.30
   4  18   4    7.61    0.30
   4 -18  -4    7.21    0.27
   4 -18  -4    7.39    0.30
   6 -18   4    5.11    0.20
   6 -18   4    5.57    0.22
   6 -18   4    5.25    0.26
   6  18  -4    5.48    0.23
   6 -18  -4    5.27    0.27
   6 -18  -4    4.99    0.22
   6  18   4    5.54    0.26
   6  18   4    5.47    0.27
   8  18  -4    0.53    0.11
   8 -18   4    0.53    0.11
   8  18   4    0.26    0.09
   8  18   4    0.38    0.11
   8 -18  -4    0.34    0.11
   0 -20   4   63.82    3.50
   0  20   4   56.85    3.45
   0  20  -4   58.52    3.21
   0 -20  -4   50.56    3.60
  -2  20   4   15.35    0.45
  -2  20   4   15.70    0.48
   2 -20   4   14.94    0.50
  -2 -20  -4   15.18    0.45
   2 -20   4   15.82    0.48
  -2 -20  -4   14.08    0.48
   2  20  -4   14.96    0.49
   2 -20  -4   14.96    0.49
   2 -20  -4   14.88    0.50
   2  20   4   14.75    0.50
  -2 -20   4   15.02    0.51
   4 -20   4   18.36    0.56
   4 -20   4   17.75    0.57
  -4 -20  -4   17.62    0.53
   4 -20   4   17.58    0.53
   4  20  -4   17.57    0.58
  -4 -20   4   17.64    0.57
   4  20   4   18.09    0.62
   4 -20  -4   17.58    0.58
   4  20   4   18.10    0.61
   4 -20  -4   17.34    0.61
   6 -20   4    0.87    0.07
   6  20  -4    0.90    0.10
   6  20  -4    0.83    0.12
   6 -20   4    1.09    0.13
   6 -20  -4    0.98    0.10
   6  20   4    1.01    0.13
   6  20   4    1.00    0.12
   6 -20  -4    0.87    0.12
   8  20  -4    0.23    0.09
   8 -20   4    0.05    0.08
   8 -20  -4    0.17    0.09
   8  20   4    0.19    0.09
   8  20   4    0.37    0.11
   0  22   4    0.00    0.02
   0  22   4    0.02    0.02
   0 -22   4    0.01    0.02
   0 -22   4    0.00    0.03
   0 -22  -4   -0.02    0.02
   0 -22  -4    0.03    0.03
   2 -22   4   39.12    1.16
  -2  22   4   35.05    1.16
  -2 -22  -4   39.14    1.14
   2  22  -4   36.66    1.18
   2 -22   4   39.59    1.19
  -2 -22  -4   39.01    1.18
  -2  22   4   38.74    1.13
   2 -22  -4   38.35    1.19
  -2 -22   4   40.31    1.20
   2  22   4   39.14    1.19
   2 -22  -4   38.47    1.18
  -4 -22  -4    0.73    0.05
   4 -22   4    0.64    0.07
   4 -22   4    0.77    0.06
   4  22  -4    0.63    0.07
  -4 -22   4    0.78    0.07
   4  22   4    0.82    0.09
   4  22   4    0.86    0.10
   4 -22  -4    0.76    0.10
   4 -22  -4    0.84    0.09
   6 -22   4    1.94    0.15
   6  22  -4    1.52    0.16
   6  22  -4    1.69    0.12
   6 -22   4    1.73    0.10
   6  22   4    1.72    0.14
   6 -22  -4    2.09    0.16
   6  22   4    1.82    0.15
   6 -22  -4    1.86    0.12
   8 -22   4    0.52    0.12
   8  22  -4    0.36    0.10
   8 -22  -4    0.43    0.12
   8  22   4    0.54    0.11
   8  22   4    0.37    0.10
   0  24  -4   75.84    4.16
   0 -24  -4   75.08    4.87
   0 -24   4   80.31    4.52
   0  24   4   86.94    4.67
  -2  24   4    3.94    0.12
  -2 -24  -4    3.89    0.17
   2 -24   4    4.06    0.18
   2 -24   4    3.81    0.15
  -2 -24  -4    3.99    0.14
  -2  24   4    3.97    0.15
   2 -24  -4    4.00    0.18
   2  24   4    4.12    0.17
  -2 -24   4    4.17    0.18
   2 -24  -4    3.73    0.18
   4 -24   4    6.83    0.24
  -4 -24  -4    6.68    0.24
   4  24  -4    6.71    0.26
   4 -24   4    6.93    0.26
   4 -24  -4    6.93    0.27
   4 -24  -4    6.80    0.30
   4  24   4    7.09    0.29
  -4 -24   4    6.90    0.26
   6  24  -4    0.83    0.12
   6 -24   4    0.83    0.07
   6 -24   4    0.86    0.13
   6 -24  -4    0.89    0.10
   6 -24  -4    1.06    0.14
   6  24   4    0.80    0.12
   6  24   4    0.84    0.12
   8 -24   4    0.05    0.07
   8  24  -4    0.03    0.07
   8  24   4    0.04    0.09
   8 -24  -4    0.15    0.09
   8  24   4    0.11    0.08
   0 -26   4    0.00    0.03
   0  26   4    0.00    0.02
   0 -26  -4    0.01    0.03
   0 -26   4   -0.02    0.02
   0 -26  -4   -0.03    0.02
   0  26   4   -0.01    0.02
  -2  26   4   22.37    0.68
  -2 -26  -4   21.37    0.68
  -2  26   4   23.06    0.71
   2 -26   4   23.38    0.74
  -2 -26  -4   23.10    0.73
   2 -26   4   23.22    0.71
   2 -26  -4   22.57    0.74
   2 -26  -4   22.78    0.73
   2  26   4   23.12    0.74
  -2 -26   4   22.80    0.75
  -4 -26  -4    3.55    0.15
   4 -26   4    4.21    0.15
   4 -26   4    3.89    0.17
   4  26  -4    3.66    0.17
  -4 -26   4    3.59    0.17
   4 -26  -4    3.79    0.18
   4  26   4    3.80    0.19
   4 -26  -4    3.92    0.21
   6  26  -4    0.18    0.07
   6 -26   4    0.21    0.08
   6 -26  -4    0.21    0.09
   6  26   4    0.13    0.07
   6 -26  -4    0.13    0.05
   6  26   4    0.21    0.07
   8  26  -4    1.19    0.17
   8 -26   4    1.41    0.18
   8 -26  -4    1.32    0.18
   8  26   4    1.17    0.16
   8  26   4    1.26    0.16
   0 -28   4   30.30    0.95
   0 -28   4   28.82    0.93
   0 -28  -4   29.41    0.92
   0 -28  -4   28.31    0.90
   0  28   4   29.85    0.91
   2 -28   4    5.01    0.19
  -2 -28  -4    4.80    0.21
  -2  28   4    5.02    0.16
  -2  28   4    5.06    0.18
   2 -28   4    4.99    0.22
  -2 -28  -4    5.23    0.18
   2 -28  -4    5.12    0.22
  -2 -28   4    5.30    0.22
   2 -28  -4    5.28    0.23
   2  28   4    4.86    0.21
   4 -28   4    4.01    0.16
  -4 -28  -4    3.42    0.16
   4 -28   4    3.81    0.18
   4 -28  -4    3.62    0.18
  -4 -28   4    3.94    0.18
   4 -28  -4    3.74    0.20
   4  28   4    4.02    0.20
   6  28  -4    3.64    0.22
   6 -28   4    3.92    0.23
   6  28   4    3.85    0.23
   6 -28  -4    3.38    0.18
   6  28   4    4.25    0.23
   6 -28  -4    3.35    0.22
   8  28  -4   -0.07    0.07
   8 -28   4   -0.07    0.07
   8  28   4    0.13    0.09
   8 -28  -4    0.01    0.09
   8  28   4    0.02    0.08
   0 -30   4    0.05    0.03
   0 -30  -4    0.05    0.03
   0  30   4    0.00    0.02
   0 -30   4    0.00    0.03
   0 -30  -4    0.00    0.03
  -2  30   4    2.99    0.11
  -2  30   4    3.16    0.12
   2 -30   4    3.21    0.14
  -2 -30  -4    2.99    0.12
  -2 -30  -4    3.01    0.16
   2 -30   4    2.91    0.16
   2 -30  -4    2.97    0.16
   2 -30  -4    2.89    0.16
  -2 -30   4    2.99    0.16
   2  30   4    3.07    0.15
   4 -30   4    6.51    0.23
   4 -30   4    6.62    0.27
   4  30  -4    6.15    0.28
  -4 -30  -4    6.09    0.24
  -4 -30   4    6.36    0.26
   4  30   4    6.30    0.28
   4 -30  -4    6.16    0.29
   4 -30  -4    6.07    0.26
   6 -30   4    0.26    0.08
   6  30  -4    0.27    0.08
   6 -30  -4    0.33    0.10
   6 -30  -4    0.14    0.06
   6  30   4    0.24    0.09
   6  30   4    0.30    0.08
   8 -30   4    0.59    0.13
   8  30  -4    0.61    0.13
   8 -30  -4    0.60    0.14
   8  30   4    0.72    0.13
   8  30   4    0.87    0.15
   0 -32   4    0.76    0.09
   0  32  -4    0.84    0.06
   0  32   4    0.75    0.06
   0 -32  -4    0.85    0.07
   0 -32  -4    1.06    0.09
   0 -32   4    0.81    0.08
   2 -32   4    1.09    0.10
   2 -32   4    1.37    0.08
  -2  32   4    1.31    0.06
  -2  32   4    1.33    0.07
  -2 -32  -4    1.37    0.07
  -2 -32  -4    1.27    0.10
   2 -32  -4    1.31    0.11
  -2 -32   4    1.36    0.10
   2 -32  -4    1.33    0.10
   2  32   4    1.38    0.09
   4  32  -4    3.59    0.20
   4 -32   4    4.01    0.20
  -4 -32  -4    4.01    0.18
   4 -32   4    4.21    0.17
   4 -32  -4    3.88    0.19
  -4 -32   4    4.75    0.21
   4 -32  -4    4.03    0.22
   4  32   4    4.23    0.21
   6 -32   4    2.27    0.19
   6  32  -4    2.41    0.18
   6  32   4    2.47    0.19
   6  32   4    2.53    0.18
   6 -32  -4    2.33    0.15
   6 -32  -4    2.22    0.19
   8  32  -4    1.37    0.18
   8 -32   4    1.30    0.18
   8 -32  -4    1.47    0.20
   8  32   4    1.39    0.19
   8  32   4    1.21    0.16
   0  34   4   -0.03    0.02
   0 -34   4   -0.02    0.03
   0 -34  -4   -0.03    0.03
   0  34  -4    0.01    0.02
   0 -34  -4    0.00    0.03
  -2  34   4    6.59    0.22
  -2  34   4    6.81    0.23
   2  34  -4    6.54    0.27
  -2 -34  -4    6.59    0.23
   2 -34   4    6.55    0.25
   2 -34   4    7.08    0.29
  -2 -34  -4    7.00    0.28
   2 -34  -4    6.82    0.29
   2  34   4    6.65    0.27
  -2 -34   4    6.67    0.28
   2 -34  -4    6.83    0.29
   4 -34   4    0.70    0.11
   4  34  -4    0.67    0.10
  -4 -34  -4    0.72    0.09
   4 -34   4    0.64    0.09
   4 -34   4    0.61    0.06
   4 -34  -4    0.65    0.11
   4 -34  -4    0.64    0.09
   4  34   4    0.57    0.09
  -4 -34   4    0.78    0.09
   6 -34   4    0.47    0.11
   6  34  -4    0.49    0.10
   6 -34  -4    0.45    0.09
   6  34   4    0.39    0.10
   6 -34  -4    0.58    0.12
   6  34   4    0.47    0.10
   8  34  -4    0.09    0.09
   8 -34   4    0.07    0.10
   8  34   4    0.09    0.09
   8 -34  -4    0.04    0.09
   8  34   4    0.01    0.09
   0 -36   4   21.81    0.75
   0 -36  -4   21.26    0.72
   0 -36  -4   21.11    0.69
   0  36   4   22.52    0.70
   0  36  -4   21.22    0.67
   2  36  -4    2.12    0.13
  -2  36   4    2.15    0.09
  -2 -36  -4    2.23    0.10
  -2 -36  -4    2.06    0.14
   2 -36   4    2.35    0.14
   2 -36   4    2.19    0.11
  -2  36   4    2.15    0.10
  -2 -36   4    2.22    0.14
   2 -36  -4    2.09    0.14
   2  36   4    2.05    0.13
   2 -36  -4    1.88    0.14
   4 -36   4    1.16    0.08
   4 -36   4    1.35    0.11
  -4 -36  -4    1.43    0.11
   4 -36   4    1.46    0.13
   4  36  -4    1.47    0.13
   4 -36  -4    1.45    0.12
   4 -36  -4    1.52    0.16
  -4 -36   4    1.46    0.11
   4  36   4    1.40    0.12
   6  36  -4    2.18    0.18
   6 -36   4    2.03    0.18
   6 -36  -4    2.13    0.19
   6  36   4    2.20    0.17
   6 -36  -4    2.27    0.16
   6  36   4    2.34    0.18
   8 -36   4    0.23    0.12
   8  36  -4    0.48    0.12
   8  36   4    0.39    0.12
   8 -36  -4    0.07    0.11
   8  36   4    0.38    0.11
   0  38  -4    0.02    0.03
   0 -38  -4    0.03    0.03
   0 -38   4   -0.02    0.04
   0 -38  -4    0.01    0.04
   0  38   4    0.02    0.03
   2  38  -4    3.46    0.18
   2 -38   4    3.45    0.16
   2 -38   4    3.31    0.19
  -2 -38  -4    3.47    0.14
  -2  38   4    3.49    0.13
  -2 -38  -4    3.62    0.19
  -2  38   4    3.47    0.14
   2  38   4    3.83    0.18
   2 -38  -4    3.41    0.19
  -2 -38   4    3.51    0.19
   2 -38  -4    3.43    0.19
  -4 -38  -4    4.89    0.23
   4 -38   4    4.78    0.19
   4 -38   4    5.10    0.24
   4  38  -4    5.18    0.26
   4 -38   4    4.94    0.26
   4 -38  -4    4.91    0.24
   4  38   4    5.37    0.25
  -4 -38   4    5.24    0.24
   4 -38  -4    5.05    0.27
   6  38  -4    0.62    0.12
   6 -38   4    0.69    0.13
   6  38   4    1.00    0.13
   6 -38  -4    0.76    0.14
   6 -38  -4    0.81    0.11
   6  38   4    0.85    0.13
   8  38  -4    0.42    0.12
   8 -38   4    0.41    0.14
   8 -38  -4    0.34    0.13
   8  38   4    0.12    0.11
   8  38   4    0.25    0.11
   0  40   4    5.34    0.21
   0 -40  -4    5.75    0.26
   0  40  -4    5.29    0.21
   0 -40  -4    5.55    0.24
   0 -40   4    5.07    0.25
   2 -40   4   19.50    0.68
  -2  40   4   19.79    0.60
   2  40  -4   18.93    0.65
  -2 -40  -4   18.27    0.66
   2 -40   4   18.47    0.63
  -2 -40  -4   19.51    0.61
  -2  40   4   19.23    0.61
   2 -40  -4   19.93    0.68
   2 -40  -4   19.34    0.67
  -2 -40   4   19.79    0.68
   2  40   4   19.90    0.65
   4  40  -4    0.64    0.10
   4 -40   4    0.54    0.09
   4 -40   4    0.54    0.10
  -4 -40  -4    0.71    0.09
  -4 -40   4    0.65    0.10
   4 -40  -4    0.51    0.10
   4 -40  -4    0.54    0.11
   4  40   4    0.51    0.09
   6 -40   4    0.43    0.11
   6  40  -4    0.74    0.13
   6 -40  -4    0.48    0.12
   6 -40  -4    0.49    0.11
   6  40   4    0.60    0.11
   6  40   4    0.49    0.11
   8 -40   4    0.97    0.18
   8  40  -4    0.41    0.13
   8 -40  -4    0.66    0.16
   8  40   4    0.37    0.13
   8  40   4    0.53    0.13
   0  42  -4    0.04    0.03
   0  42   4    0.02    0.03
   0 -42  -4    0.03    0.04
   0 -42   4   -0.01    0.04
   0 -42  -4    0.03    0.05
  -2  42   4    7.50    0.26
   2  42  -4    8.26    0.32
  -2 -42  -4    8.50    0.35
   2 -42   4    8.16    0.34
  -2 -42  -4    8.01    0.29
  -2  42   4    7.29    0.27
   2 -42  -4    7.56    0.34
   2  42   4    7.99    0.31
   2 -42  -4    7.96    0.35
  -2 -42   4    7.73    0.33
   4 -42   4    1.49    0.17
  -4 -42  -4    1.57    0.13
   4  42  -4    1.68    0.14
   4 -42   4    1.40    0.13
  -4 -42   4    1.58    0.13
   4 -42  -4    1.58    0.16
   4  42   4    1.70    0.14
   4 -42  -4    1.75    0.16
   6  42  -4    2.38    0.19
   6 -42   4    2.71    0.21
   6  42   4    2.69    0.21
   6 -42  -4    2.63    0.21
   6  42   4    2.36    0.19
   6 -42  -4    2.37    0.21
   0 -44  -4   17.74    0.62
   0 -44  -4   18.75    0.66
   0 -44   4   18.35    0.66
   0  44   4   18.26    0.60
   2 -44   4   10.58    0.42
  -2  44   4   10.32    0.34
  -2 -44  -4    9.65    0.35
  -2 -44  -4   10.39    0.42
   2  44  -4   10.36    0.39
  -2  44   4   10.23    0.35
   2 -44  -4   10.61    0.42
   2  44   4   10.41    0.39
  -2 -44   4    9.94    0.42
   2 -44  -4   10.66    0.42
   4  44  -4    0.38    0.09
   4 -44   4    0.39    0.10
   4 -44   4    0.47    0.10
  -4 -44  -4    0.42    0.09
   4 -44  -4    0.51    0.10
  -4 -44   4    0.47    0.09
   4 -44  -4    0.42    0.10
   4  44   4    0.43    0.09
   6  44  -4    0.97    0.15
   6 -44   4    0.87    0.15
   6  44   4    1.09    0.15
   6 -44  -4    1.15    0.17
   6  44   4    1.05    0.16
   6 -44  -4    1.30    0.17
   0  46  -4   -0.02    0.03
   0 -46   4   -0.02    0.05
   0 -46  -4    0.05    0.05
   0  46   4    0.01    0.03
   0 -46  -4   -0.01    0.05
  -2  46   4    1.19    0.07
   2 -46   4    1.21    0.14
   2  46  -4    1.13    0.12
  -2 -46  -4    1.11    0.14
  -2  46   4    1.30    0.08
  -2 -46  -4    1.06    0.08
   2 -46  -4    1.16    0.13
   2 -46  -4    1.27    0.15
   2  46   4    1.22    0.11
  -2 -46   4    1.22    0.14
   4 -46   4    5.63    0.31
   4  46  -4    5.45    0.28
   4 -46   4    5.80    0.29
  -4 -46  -4    6.29    0.28
   4 -46  -4    5.31    0.28
   4  46   4    5.89    0.28
  -4 -46   4    5.91    0.28
   4 -46  -4    5.42    0.30
   6  46  -4    0.67    0.13
   6 -46   4    0.61    0.13
   6 -46  -4    0.76    0.15
   6  46   4    0.76    0.13
   6  46   4    0.59    0.13
   0  48   4    7.26    0.28
   0  48  -4    7.57    0.28
   0 -48  -4    7.14    0.34
   0 -48   4    7.41    0.34
   0 -48  -4    7.79    0.32
   2  48  -4    0.30    0.07
  -2 -48  -4    0.34    0.06
  -2  48   4    0.44    0.05
  -2  48   4    0.25    0.04
  -2 -48  -4    0.43    0.09
   2 -48   4    0.20    0.08
  -2 -48   4    0.32    0.09
   2  48   4    0.33    0.07
   2 -48  -4    0.40    0.09
   2 -48  -4    0.37    0.09
  -4 -48  -4    4.80    0.24
   4 -48   4    5.05    0.29
   4  48  -4    4.53    0.25
   4 -48   4    4.45    0.26
   4  48   4    4.68    0.25
   4 -48  -4    4.66    0.26
  -4 -48   4    5.12    0.26
   4 -48  -4    4.45    0.27
   6  48  -4    0.79    0.14
   6 -48   4    0.85    0.16
   6  48   4    0.63    0.13
   6  48   4    0.81    0.13
   6 -48  -4    0.88    0.16
   0  50   4    0.06    0.04
   0 -50   4    0.07    0.06
   0 -50  -4   -0.01    0.04
   0 -50  -4   -0.08    0.04
   0  50  -4   -0.01    0.03
  -2  50   4    1.51    0.09
  -2 -50  -4    1.82    0.18
  -2 -50  -4    1.44    0.10
   2  50  -4    1.43    0.12
   2 -50   4    1.69    0.17
   2 -50  -4    1.75    0.18
   2 -50  -4    1.70    0.17
   2  50   4    1.48    0.12
  -2 -50   4    1.42    0.16
   4  50  -4    0.45    0.10
   4 -50   4    0.41    0.10
  -4 -50  -4    0.31    0.09
   4 -50   4    0.44    0.11
   4  50   4    0.28    0.08
   4 -50  -4    0.22    0.09
  -4 -50   4    0.22    0.09
   4 -50  -4    0.35    0.10
   6  50  -4    2.98    0.23
   6 -50   4    3.16    0.25
   6  50   4    2.87    0.22
   6  50   4    3.11    0.24
   6 -50  -4    3.48    0.26
   0 -52  -4    3.99    0.21
   0  52   4    3.69    0.17
   0 -52   4    3.76    0.23
   0 -52  -4    3.86    0.24
   0  52  -4    3.88    0.17
  -2 -52  -4    2.08    0.17
  -2  52   4    1.99    0.11
   2 -52   4    2.31    0.18
   2  52  -4    1.95    0.14
  -2 -52  -4    2.26    0.13
   2 -52  -4    2.11    0.17
   2 -52  -4    2.08    0.17
   2  52   4    1.84    0.13
  -2 -52   4    2.05    0.17
   4  52  -4    1.71    0.18
   4 -52   4    1.42    0.17
   4 -52   4    1.42    0.18
  -4 -52  -4    1.49    0.16
   4 -52  -4    1.38    0.17
   4 -52  -4    1.81    0.20
   4  52   4    1.50    0.15
  -4 -52   4    1.33    0.15
   6  52  -4    0.16    0.09
   6 -52   4    0.25    0.11
   6  52   4    0.20    0.09
   6 -52  -4    0.17    0.10
   6  52   4    0.21    0.10
   0  54  -4    0.05    0.04
   0  54   4   -0.04    0.03
   0 -54  -4    0.12    0.07
   0 -54  -4   -0.03    0.05
   0  54   4    0.03    0.05
   0 -54   4    0.04    0.07
   2  54  -4    4.24    0.22
   2 -54   4    4.52    0.26
   2 -54   4    4.21    0.25
  -2 -54  -4    4.90    0.21
  -2 -54  -4    4.38    0.25
  -2 -54   4    3.92    0.25
   2  54   4    3.99    0.21
   2 -54  -4    4.27    0.25
   2 -54  -4    4.09    0.26
   4  54  -4    2.32    0.18
   4 -54   4    2.31    0.19
   4 -54   4    2.34    0.20
  -4 -54  -4    2.35    0.18
  -4 -54   4    1.92    0.17
   4  54   4    2.43    0.18
   4 -54  -4    2.06    0.22
   4 -54  -4    2.39    0.20
   6 -54   4    0.42    0.13
   6  54  -4    0.73    0.14
   6 -54  -4    0.97    0.18
   6  54   4    0.64    0.13
   6  54   4    0.67    0.14
   0 -56  -4    9.23    0.42
   0 -56   4    8.81    0.41
   0  56  -4    9.06    0.33
   2 -56   4    0.43    0.11
   2 -56   4    0.12    0.08
   2  56  -4    0.32    0.07
  -2 -56  -4    0.43    0.10
   2  56   4    0.42    0.08
  -2 -56   4    0.39    0.11
   2 -56  -4    0.39    0.10
   2 -56  -4    0.34    0.10
   4 -56   4    1.01    0.16
   4 -56   4    1.28    0.17
  -4 -56  -4    1.33    0.16
   4  56  -4    1.43    0.16
   4  56   4    1.51    0.16
   4 -56  -4    1.44    0.19
  -4 -56   4    1.57    0.17
   4 -56  -4    1.28    0.17
   6 -56   4    0.23    0.12
   6  56  -4    0.08    0.09
   6  56   4    0.14    0.10
   6 -56  -4    0.32    0.13
   6  56   4    0.10    0.09
   0  58  -4    0.08    0.04
   0  58   4    0.02    0.04
   0  58   4    0.04    0.06
   0 -58  -4    0.09    0.06
   0 -58  -4    0.02    0.07
   0 -58   4    0.10    0.08
  -2 -58  -4    5.55    0.30
   2 -58   4    5.26    0.30
   2 -58   4    5.47    0.30
   2  58  -4    4.95    0.25
  -2 -58   4    4.99    0.30
   2 -58  -4    5.16    0.29
   2 -58  -4    5.31    0.30
   4 -58   4    0.10    0.09
   4  58  -4    0.22    0.08
   4 -58   4    0.20    0.09
  -4 -58  -4    0.03    0.08
   4  58   4    0.24    0.09
   4 -58  -4    0.19    0.11
   4  58   4    0.24    0.08
  -4 -58   4    0.23    0.09
   4 -58  -4    0.14    0.10
   0 -60  -4    3.02    0.19
   0  60   4    2.91    0.16
   0 -60   4    2.98    0.22
   0  60  -4    3.17    0.17
   0  60   4    3.11    0.18
   0 -60  -4    2.74    0.22
   2  60  -4    0.59    0.10
  -2 -60  -4    0.49    0.12
   2 -60   4    0.88    0.15
   2 -60   4    0.70    0.13
   2 -60  -4    0.47    0.12
   2  60   4    0.56    0.09
  -2 -60   4    0.65    0.13
   2 -60  -4    0.91    0.14
   4 -60   4    0.73    0.14
   4  60  -4    0.62    0.12
   4 -60   4    0.51    0.12
  -4 -60  -4    0.64    0.13
   4  60   4    0.68    0.13
   4 -60  -4    0.58    0.13
   4  60   4    0.67    0.12
  -4 -60   4    0.74    0.14
   4 -60  -4    0.78    0.15
   0 -62   4   -0.01    0.05
   0 -62  -4    0.03    0.06
   0 -62   4    0.02    0.08
   0  62   4    0.01    0.05
   0 -62  -4   -0.01    0.07
   0  62   4    0.03    0.04
  -2 -62  -4    0.42    0.12
   2  62  -4    0.29    0.08
   2 -62   4    0.28    0.11
   2 -62   4    0.43    0.12
  -2 -62   4    0.45    0.09
   2 -62  -4    0.40    0.11
  -2 -62   4    0.29    0.10
   2  62   4    0.22    0.08
   2  62   4    0.43    0.09
   2 -62  -4    0.55    0.13
  -4 -62  -4    1.41    0.18
   4 -62   4    1.75    0.22
   4  62  -4    1.82    0.19
   4 -62   4    1.90    0.22
   4  62   4    1.78    0.20
  -4 -62   4    1.58    0.19
   4 -62  -4    1.88    0.23
   4  62   4    1.24    0.15
   4 -62  -4    1.58    0.21
   0 -64   4    0.05    0.08
   0 -64   4    0.17    0.09
   0  64   4    0.16    0.06
   0  64   4    0.07    0.07
   0 -64  -4    0.20    0.08
   0 -64  -4    0.06    0.08
   2  64  -4    0.68    0.11
   2 -64   4    0.49    0.13
   2 -64   4    0.55    0.13
  -2 -64  -4    0.70    0.14
   2  64   4    0.61    0.10
   2 -64  -4    0.56    0.12
  -2 -64   4    0.67    0.14
   2 -64  -4    0.51    0.13
  -2 -64   4    0.79    0.18
   2  64   4    0.69    0.13
   4 -64   4    0.04    0.08
  -4 -64  -4    0.03    0.09
   4 -64   4    0.00    0.08
   4  64  -4    0.04    0.08
   4  64   4    0.10    0.07
   4 -64  -4    0.03    0.09
   4  64   4    0.09    0.10
  -4 -64   4    0.03    0.08
   4 -64  -4    0.16    0.10
   0  66   4    0.00    0.07
   0 -66   4   -0.01    0.06
   0 -66  -4   -0.07    0.07
   0 -66  -4   -0.03    0.07
   0 -66   4   -0.04    0.07
   0  66   4   -0.01    0.05
   2 -66   4    0.45    0.12
   2  66  -4    0.58    0.10
  -2 -66  -4    0.61    0.14
   2 -66   4    0.52    0.14
   2  66   4    0.67    0.11
   2  66   4    0.84    0.13
   2 -66  -4    0.71    0.14
   2 -66  -4    0.39    0.12
  -2 -66   4    0.76    0.15
  -4 -66  -4   -0.03    0.09
   4 -66   4    0.11    0.10
   4  66  -4   -0.01    0.07
   4 -66   4    0.24    0.11
   4 -66  -4    0.07    0.10
   4  66   4    0.11    0.08
  -4 -66   4    0.06    0.09
   4  66   4    0.06    0.08
   4 -66  -4    0.06    0.11
   0 -68  -4    3.10    0.25
   0 -68  -4    3.03    0.21
   0 -68   4    3.41    0.24
   0 -68   4    2.83    0.24
   2 -68   4    0.09    0.09
   2 -68   4    0.10    0.10
  -2 -68  -4    0.09    0.09
   2  68  -4    0.16    0.08
   2  68   4    0.13    0.08
   2 -68  -4    0.13    0.10
  -2 -68   4    0.18    0.10
   2  68   4    0.09    0.07
   2 -68  -4    0.01    0.10
   0 -70  -4    0.10    0.11
   0 -70  -4    0.05    0.08
   0 -70   4    0.07    0.08
   0 -70   4   -0.11    0.08
   2 -70   4    0.50    0.14
   2  70  -4    0.99    0.13
   2 -70   4    0.87    0.17
  -2 -70  -4    0.57    0.15
   2 -70  -4    0.88    0.16
   2  70   4    0.76    0.11
   2  70   4    0.81    0.14
  -2 -70   4    0.69    0.16
   2 -70  -4    0.76    0.16
   0 -72  -4    1.46    0.18
   0 -72   4    1.42    0.21
   0 -72  -4    0.91    0.18
   0 -72   4    0.82    0.15
   2 -72   4    0.34    0.12
  -2 -72  -4    0.16    0.11
   2 -72   4    0.26    0.12
   2 -72  -4    0.33    0.12
  -2 -72   4    0.36    0.14
   2  72   4    0.32    0.10
   2 -72  -4    0.38    0.13
   2  72   4    0.26    0.09
   0 -74  -4   -0.01    0.09
   0 -74   4   -0.03    0.08
   0 -74   4   -0.05    0.09
   1  -1   5    8.79    0.28
  -1  -1  -5    8.35    0.28
   1   1  -5    8.49    0.29
   1   1  -5    8.44    0.29
  -1  -1  -5    8.60    0.29
  -1   1   5    8.98    0.29
   1  -1   5    8.47    0.28
  -1   1   5    8.32    0.28
  -1  -1   5    8.50    0.29
   1  -1  -5    8.80    0.29
   1  -1  -5    8.57    0.29
   1   1   5    8.68    0.28
  -1  -1   5    8.62    0.28
  -1   1  -5    8.49    0.29
  -1   1  -5    8.43    0.28
   1   1   5    8.52    0.28
   3   1  -5    2.46    0.12
  -3   1   5    2.75    0.11
   3  -1   5    2.76    0.12
   3   1  -5    2.82    0.13
   3  -1   5    2.68    0.13
   3   1   5    2.55    0.12
   3  -1  -5    2.75    0.13
   3  -1  -5    2.56    0.12
  -3  -1   5    2.82    0.11
   3   1   5    2.72    0.13
   5  -1   5    3.74    0.17
   5  -1   5    4.07    0.18
   5  -1   5    3.90    0.18
   5   1  -5    3.79    0.19
   5   1  -5    3.62    0.17
   5   1   5    4.30    0.19
   5   1   5    4.06    0.18
   5   1   5    3.63    0.17
   5  -1  -5    3.86    0.19
   7  -1   5    0.26    0.07
   7   1  -5    0.28    0.08
   7  -1   5    0.29    0.07
   7  -1   5    0.20    0.06
   7   1   5    0.20    0.06
   7   1   5    0.21    0.07
   7   1   5    0.16    0.06
   7  -1  -5    0.30    0.08
   9   1  -5    0.20    0.09
   9   1   5    0.08    0.07
   9   1   5    0.07    0.08
   9  -1  -5    0.19    0.09
  -1   3   5   13.50    0.41
  -1   3   5   13.49    0.42
  -1  -3  -5   13.38    0.43
   1   3  -5   13.40    0.43
   1  -3   5   13.07    0.41
  -1  -3  -5   13.28    0.42
   1   3  -5   13.64    0.44
   1  -3   5   13.45    0.42
   1  -3  -5   13.34    0.44
   1   3   5   13.20    0.42
   1  -3  -5   13.66    0.43
  -1   3  -5   13.08    0.44
   1   3   5   13.52    0.42
  -1  -3   5   13.33    0.43
  -1  -3   5   13.32    0.42
   3   3  -5    3.66    0.15
   3  -3   5    3.66    0.15
   3  -3   5    3.35    0.13
   3   3  -5    3.68    0.16
   3  -3  -5    3.45    0.16
   3  -3  -5    3.48    0.15
  -3  -3   5    3.34    0.13
   3   3   5    3.48    0.14
   3   3   5    3.46    0.15
   5  -3   5    0.20    0.05
   5  -3   5    0.08    0.04
   5   3  -5    0.13    0.04
   5  -3   5    0.16    0.04
   5   3  -5    0.18    0.05
   5   3   5    0.22    0.05
   5   3   5    0.18    0.05
   5  -3  -5    0.13    0.04
   5  -3  -5    0.12    0.05
   5   3   5    0.17    0.04
   7   3  -5    1.22    0.14
   7  -3   5    1.19    0.10
   7  -3   5    1.19    0.11
   7  -3   5    1.04    0.12
   7   3   5    1.14    0.12
   7  -3  -5    1.19    0.14
   7   3   5    1.28    0.13
   7   3   5    1.04    0.10
   9   3  -5   -0.03    0.06
   9  -3  -5   -0.03    0.06
   9   3   5    0.06    0.07
   9   3   5    0.12    0.08
  -1  -5  -5    0.74    0.05
   1  -5   5    0.77    0.05
  -1   5   5    0.83    0.05
   1  -5   5    0.72    0.04
   1   5  -5    0.93    0.07
   1   5  -5    0.71    0.06
  -1  -5  -5    0.80    0.05
  -1   5   5    0.85    0.04
   1  -5  -5    0.81    0.06
   1   5   5    0.90    0.06
   1   5   5    0.78    0.05
   1  -5  -5    0.75    0.06
  -1   5  -5    0.80    0.06
  -1  -5   5    0.78    0.05
  -1  -5   5    1.00    0.06
   3   5  -5   12.07    0.42
   3  -5   5   12.36    0.40
   3   5  -5   12.35    0.41
   3  -5   5   11.78    0.38
   3   5   5   11.60    0.40
   3   5   5   12.28    0.41
   3  -5  -5   12.47    0.40
  -3  -5   5   11.69    0.38
   3  -5  -5   11.78    0.42
   5  -5   5    1.35    0.10
   5   5  -5    1.29    0.10
   5  -5   5    1.24    0.09
   5   5  -5    1.25    0.09
   5  -5   5    1.38    0.09
   5  -5  -5    1.16    0.09
   5  -5  -5    1.09    0.10
   5   5   5    1.15    0.09
   5   5   5    1.12    0.10
   5   5   5    1.29    0.08
   7   5  -5   -0.01    0.05
   7  -5   5    0.03    0.05
   7  -5   5    0.06    0.04
   7  -5   5   -0.02    0.05
   7   5   5    0.00    0.05
   7   5   5    0.02    0.05
   7  -5  -5   -0.06    0.06
   9   5  -5    0.30    0.10
   9   5   5    0.24    0.09
   9   5   5    0.38    0.10
   9  -5  -5    0.15    0.08
   1   7  -5   27.73    0.86
  -1  -7  -5   27.79    0.85
  -1   7   5   27.55    0.83
  -1   7   5   26.99    0.82
   1  -7   5   27.15    0.83
   1   7  -5   27.58    0.86
  -1  -7  -5   28.59    0.85
   1  -7   5   28.02    0.82
   1   7   5   27.78    0.83
   1  -7  -5   27.84    0.86
   1  -7  -5   27.79    0.86
  -1  -7   5   26.46    0.83
   1   7   5   27.62    0.84
   3   7  -5    2.80    0.13
   3   7  -5    2.59    0.13
   3  -7   5    2.75    0.12
   3  -7   5    2.67    0.11
   3  -7  -5    2.78    0.14
  -3  -7   5    2.79    0.12
   3  -7  -5    2.68    0.12
   3   7   5    2.83    0.14
   3   7   5    2.85    0.13
   5   7  -5    0.71    0.08
   5   7  -5    0.74    0.09
   5  -7   5    0.89    0.09
   5  -7   5    0.65    0.07
   5  -7   5    0.65    0.07
   5  -7  -5    0.80    0.07
   5   7   5    0.58    0.08
   5   7   5    0.59    0.08
   5   7   5    0.69    0.06
   5  -7  -5    0.81    0.10
   7   7  -5    0.44    0.09
   7  -7   5    0.27    0.06
   7  -7   5    0.54    0.09
   7  -7   5    0.37    0.07
   7  -7  -5    0.37    0.09
   7  -7  -5    0.27    0.06
   7   7   5    0.47    0.10
   7   7   5    0.55    0.09
   9   7  -5    0.06    0.08
   9  -7  -5    0.02    0.09
   9  -7  -5    0.07    0.07
   9   7   5   -0.02    0.07
   9   7   5   -0.04    0.07
  -1   9   5   27.04    0.83
   1   9  -5   31.32    0.89
   1  -9   5   27.05    0.83
  -1  -9  -5   28.33    0.87
   1  -9   5   28.90    0.84
  -1   9   5   27.22    0.84
  -1  -9  -5   27.35    0.86
   1   9   5   27.90    0.85
  -1  -9   5   27.33    0.85
   1   9   5   28.27    0.84
   1  -9  -5   27.90    0.88
   1  -9  -5   27.74    0.88
   3   9  -5    6.23    0.23
   3  -9   5    6.34    0.22
   3  -9   5    6.55    0.23
   3   9  -5    6.12    0.24
   3  -9  -5    6.08    0.25
  -3  -9   5    6.56    0.23
   3   9   5    6.21    0.24
   3  -9  -5    6.11    0.23
   3   9   5    6.80    0.26
   5  -9   5    0.63    0.07
   5  -9   5    0.66    0.08
   5   9  -5    0.47    0.08
   5  -9   5    0.64    0.06
   5   9   5    0.64    0.08
   5   9   5    0.51    0.05
   5  -9  -5    0.50    0.07
   5  -9  -5    0.40    0.07
   5   9   5    0.58    0.08
   7  -9   5    0.02    0.05
   7  -9   5   -0.02    0.04
   7  -9   5    0.01    0.04
   7   9  -5    0.02    0.06
   7   9   5    0.02    0.05
   7  -9  -5    0.02    0.07
   7   9   5   -0.02    0.04
   9   9  -5   -0.05    0.07
   9   9   5    0.12    0.08
   9   9   5    0.12    0.08
   9  -9  -5    0.16    0.11
   1 -11   5   43.72    1.31
  -1  11   5   44.63    1.31
  -1  11   5   43.66    1.29
  -1 -11  -5   42.61    1.28
   1  11  -5   42.73    1.30
   1 -11   5   43.60    1.30
  -1 -11  -5   42.52    1.29
   1 -11  -5   42.92    1.30
  -1 -11   5   44.18    1.32
   1  11   5   42.48    1.32
   1  11   5   43.57    1.31
   1 -11  -5   42.71    1.29
   3  11  -5    1.83    0.11
   3 -11   5    1.83    0.08
   3 -11   5    1.98    0.10
  -3 -11  -5    1.94    0.07
  -3 -11   5    1.97    0.10
   3  11   5    1.87    0.11
   3  11   5    1.91    0.10
   3 -11  -5    1.74    0.10
   3 -11  -5    1.92    0.11
   5 -11   5    0.66    0.09
   5 -11   5    0.60    0.06
   5 -11   5    0.58    0.07
   5  11  -5    0.80    0.09
   5 -11  -5    0.61    0.07
   5  11   5    0.54    0.08
   5 -11  -5    0.81    0.10
   5  11   5    0.73    0.05
   5  11   5    0.63    0.09
   7 -11   5    0.32    0.07
   7  11  -5    0.32    0.08
   7 -11   5    0.28    0.07
   7 -11   5    0.26    0.05
   7  11   5    0.46    0.10
   7 -11  -5    0.28    0.09
   7  11   5    0.43    0.08
   9  11  -5    0.26    0.09
   9  11  -5    0.23    0.09
   9  11   5    0.35    0.10
   9 -11  -5    0.24    0.11
   9  11   5    0.31    0.11
   1 -13   5    5.86    0.20
   1  13  -5    4.88    0.21
  -1  13   5    5.52    0.19
  -1 -13  -5    5.30    0.20
  -1  13   5    5.85    0.20
   1 -13   5    5.40    0.19
  -1 -13  -5    5.36    0.19
  -1 -13   5    5.73    0.21
   1  13   5    5.76    0.20
  -1 -13   5    5.85    0.22
   1  13   5    6.06    0.21
   1 -13  -5    5.32    0.20
   1 -13  -5    5.72    0.21
   3 -13   5    4.52    0.17
  -3 -13  -5    4.21    0.15
   3 -13   5    4.47    0.15
   3  13  -5    4.26    0.18
   3  13   5    4.43    0.19
  -3 -13   5    4.40    0.18
   3  13   5    4.70    0.20
   3 -13  -5    4.45    0.18
   3 -13  -5    4.40    0.20
   5 -13   5    6.35    0.24
   5 -13   5    6.23    0.22
   5 -13   5    6.21    0.26
   5  13  -5    5.99    0.26
   5  13   5    6.36    0.27
   5  13   5    5.87    0.20
   5 -13  -5    6.33    0.25
   5 -13  -5    6.49    0.28
   5  13   5    6.01    0.26
   7  13  -5    0.37    0.08
   7 -13   5    0.37    0.07
   7 -13   5    0.47    0.09
   7 -13   5    0.35    0.06
   7 -13  -5    0.52    0.11
   7  13   5    0.54    0.10
   7  13   5    0.58    0.10
   9  13  -5    0.18    0.10
   9  13  -5    0.11    0.08
   9  13   5    0.14    0.09
   9  13   5    0.12    0.10
   9 -13  -5    0.23    0.11
   1 -15   5   10.26    0.33
   1  15  -5    9.63    0.34
  -1 -15  -5    9.73    0.33
  -1 -15  -5    9.25    0.31
   1 -15   5    9.21    0.31
  -1  15   5    9.63    0.32
  -1  15   5    9.72    0.31
   1 -15  -5    9.77    0.33
   1 -15  -5    9.65    0.33
   1  15   5    9.71    0.33
   1  15   5    9.91    0.33
  -1 -15   5   10.39    0.34
  -1 -15   5   10.25    0.34
   3 -15   5   13.16    0.39
   3  15  -5   12.30    0.43
   3 -15   5   12.94    0.42
  -3 -15  -5   11.96    0.39
   3 -15  -5   12.77    0.42
   3 -15  -5   12.61    0.44
   3  15   5   12.96    0.45
   3  15   5   12.86    0.44
  -3 -15   5   12.44    0.43
   5  15  -5    2.09    0.13
   5 -15   5    1.85    0.13
   5 -15   5    2.04    0.09
   5 -15   5    1.98    0.11
   5 -15  -5    1.79    0.11
   5 -15  -5    2.08    0.14
   5  15   5    2.13    0.13
   5 -15  -5    1.89    0.08
   5  15   5    2.02    0.14
   7 -15   5    1.38    0.11
   7 -15   5    1.23    0.14
   7  15  -5    1.13    0.14
   7  15  -5    1.30    0.15
   7 -15  -5    1.47    0.16
   7  15   5    1.60    0.16
   7  15   5    1.40    0.15
   9  15  -5    0.12    0.09
   9  15   5    0.18    0.08
   9  15   5    0.39    0.12
   9 -15  -5    0.18    0.11
  -1 -17  -5   16.52    0.53
   1 -17   5   15.82    0.51
  -1 -17  -5   15.98    0.50
   1  17  -5   16.14    0.53
  -1  17   5   16.31    0.50
  -1  17   5   16.21    0.51
  -1 -17   5   15.96    0.53
   1 -17  -5   15.57    0.52
   1 -17  -5   16.30    0.53
  -1 -17   5   17.65    0.54
   1  17   5   15.94    0.52
   1  17   5   15.77    0.52
   3  17  -5   13.95    0.48
  -3 -17  -5   14.55    0.46
   3 -17   5   14.36    0.45
  -3  17   5   14.93    0.49
   3 -17   5   15.21    0.48
   3  17   5   14.32    0.50
   3  17   5   15.50    0.51
   3 -17  -5   14.52    0.48
   3 -17  -5   14.11    0.50
  -3 -17   5   15.05    0.49
   5 -17   5    0.88    0.06
   5 -17   5    0.96    0.11
   5  17  -5    0.96    0.10
   5 -17   5    0.85    0.07
   5  17   5    1.03    0.11
   5 -17  -5    1.07    0.09
   5 -17  -5    1.03    0.12
   5 -17  -5    0.76    0.04
   5  17   5    0.96    0.11
   7 -17   5    0.82    0.09
   7 -17   5    0.96    0.13
   7  17  -5    0.72    0.12
   7  17   5    0.87    0.13
   7  17   5    0.85    0.12
   7 -17  -5    0.72    0.12
   9  17  -5    0.06    0.08
   9  17   5    0.09    0.08
   9 -17  -5    0.03    0.09
   9  17   5   -0.04    0.08
  -1  19   5   11.59    0.37
   1  19  -5   11.33    0.40
   1 -19   5   10.59    0.38
  -1 -19  -5   11.16    0.37
  -1  19   5   11.54    0.36
  -1 -19  -5   11.64    0.39
   1  19   5   11.90    0.39
   1  19   5   12.03    0.38
   1 -19  -5   11.69    0.39
   1 -19  -5   11.46    0.39
  -1 -19   5   11.54    0.40
  -1 -19   5   11.89    0.40
   3 -19   5   10.18    0.31
   3 -19   5   10.17    0.34
  -3 -19  -5   10.33    0.35
  -3  19   5   10.65    0.35
   3  19  -5   10.38    0.37
  -3 -19   5   10.41    0.36
   3 -19  -5   10.08    0.36
   3  19   5   10.33    0.38
   3 -19  -5   10.35    0.38
   3  19   5   10.56    0.37
   5  19  -5    0.93    0.10
   5 -19   5    0.86    0.07
   5 -19   5    0.77    0.05
   5 -19   5    1.05    0.12
  -5 -19   5    0.83    0.05
   5 -19  -5    0.75    0.08
   5  19   5    1.01    0.12
   5 -19  -5    0.97    0.12
   5  19   5    1.03    0.11
   7 -19   5    0.25    0.08
   7  19  -5    0.16    0.08
   7  19   5   -0.03    0.06
   7  19   5    0.18    0.08
   7 -19  -5    0.08    0.07
   9  19  -5    0.38    0.12
   9 -19   5    0.47    0.12
   9 -19  -5    0.49    0.13
   9  19   5    0.52    0.12
   9  19   5    0.27    0.12
  -1 -21  -5   30.99    0.98
   1 -21   5   31.78    0.99
  -1 -21  -5   31.95    0.96
   1 -21   5   32.60    0.97
  -1  21   5   32.11    0.95
  -1  21   5   30.85    0.96
   1  21   5   31.97    0.98
   1 -21  -5   31.19    0.98
  -1 -21   5   31.86    0.99
   1 -21  -5   31.65    0.99
   1  21   5   31.59    0.97
  -1 -21   5   31.03    0.99
  -3 -21  -5    2.17    0.11
   3  21  -5    1.95    0.12
   3 -21   5    2.20    0.10
  -3  21   5    2.42    0.11
  -3 -21   5    2.00    0.12
   3 -21  -5    2.25    0.14
   3  21   5    2.33    0.13
   3 -21  -5    2.08    0.12
   3  21   5    2.23    0.12
   5 -21   5    1.27    0.08
   5 -21   5    1.24    0.06
   5  21  -5    1.20    0.10
   5 -21   5    1.58    0.12
   5 -21   5    1.41    0.09
   5 -21  -5    1.21    0.10
   5  21   5    1.46    0.11
  -5 -21   5    1.22    0.07
   5  21   5    1.21    0.13
   5 -21  -5    1.63    0.13
   7 -21   5    0.79    0.13
   7  21  -5    0.98    0.14
   7 -21  -5    0.83    0.14
   7  21   5    1.08    0.15
   7  21   5    0.98    0.13
   9 -21   5    0.33    0.12
   9  21  -5    0.34    0.11
   9  21   5    0.25    0.11
   9  21   5    0.42    0.11
   9 -21  -5    0.52    0.14
  -1 -23  -5    3.39    0.16
  -1  23   5    3.60    0.13
  -1 -23  -5    3.33    0.14
  -1  23   5    3.28    0.14
   1 -23   5    3.75    0.15
   1 -23   5    3.72    0.17
  -1 -23   5    3.68    0.17
   1 -23  -5    3.68    0.17
   1  23   5    3.97    0.16
   1  23   5    3.66    0.16
   1 -23  -5    3.76    0.16
  -1 -23   5    3.37    0.16
   3 -23   5    4.06    0.16
  -3 -23  -5    4.07    0.17
   3 -23   5    4.02    0.18
   3  23  -5    4.16    0.18
  -3  23   5    4.11    0.16
  -3 -23   5    4.08    0.18
   3 -23  -5    3.92    0.18
   3  23   5    3.76    0.19
   3 -23  -5    4.05    0.20
   3  23   5    3.71    0.18
   5 -23   5    0.42    0.09
   5 -23   5    0.43    0.05
   5 -23   5    0.44    0.06
   5  23  -5    0.31    0.06
  -5 -23   5    0.32    0.05
   5  23   5    0.50    0.08
   5 -23  -5    0.32    0.08
   5 -23  -5    0.50    0.08
   5  23   5    0.44    0.09
   7  23  -5    2.71    0.19
   7 -23   5    2.32    0.19
   7  23   5    2.63    0.18
   7 -23  -5    2.08    0.19
   7  23   5    2.38    0.19
  -1  25   5    1.93    0.09
   1 -25   5    2.03    0.12
  -1 -25  -5    2.17    0.10
  -1  25   5    2.06    0.09
   1 -25   5    1.80    0.10
  -1 -25  -5    1.96    0.12
   1 -25  -5    1.92    0.12
  -1 -25   5    1.89    0.11
   1  25   5    1.95    0.10
  -1 -25   5    1.99    0.12
   1 -25  -5    1.95    0.12
   1  25   5    1.96    0.11
  -3 -25  -5    0.24    0.05
   3 -25   5    0.27    0.05
   3 -25   5    0.34    0.05
   3  25  -5    0.33    0.06
  -3  25   5    0.25    0.04
  -3 -25   5    0.19    0.05
   3  25   5    0.26    0.05
   3 -25  -5    0.28    0.06
   3 -25  -5    0.21    0.06
   3  25   5    0.29    0.06
   5 -25   5    9.91    0.34
   5 -25   5   10.30    0.41
   5 -25   5    9.67    0.35
   5  25  -5    9.66    0.36
   5  25   5    9.91    0.40
   5 -25  -5    9.41    0.36
  -5 -25   5    9.39    0.33
   5  25   5    9.64    0.39
   5 -25  -5    9.92    0.41
   7  25  -5    1.85    0.19
   7 -25   5    1.69    0.18
   7  25   5    2.08    0.16
   7 -25  -5    1.73    0.19
   7  25   5    1.89    0.19
   1 -27   5    1.20    0.09
   1 -27   5    0.93    0.07
  -1  27   5    0.84    0.06
  -1 -27  -5    1.10    0.07
  -1  27   5    0.95    0.06
  -1 -27  -5    1.10    0.09
   1  27   5    0.81    0.07
  -1 -27   5    1.02    0.09
   1 -27  -5    1.02    0.09
   1 -27  -5    1.16    0.09
  -1 -27   5    1.12    0.08
   1  27   5    1.00    0.08
   3 -27   5    7.39    0.29
  -3 -27  -5    7.24    0.28
  -3  27   5    7.56    0.27
   3  27  -5    7.67    0.29
   3 -27   5    7.35    0.26
   3 -27  -5    7.61    0.31
   3  27   5    7.53    0.30
  -3 -27   5    7.42    0.29
   3 -27  -5    7.25    0.29
   3  27   5    7.23    0.29
   5  27  -5    2.03    0.13
   5 -27   5    2.04    0.12
   5 -27   5    2.10    0.15
   5 -27   5    2.11    0.11
  -5 -27   5    1.95    0.11
   5  27   5    2.17    0.15
   5 -27  -5    2.11    0.16
   5 -27  -5    2.01    0.13
   5  27   5    1.91    0.15
   7 -27   5    0.90    0.14
   7  27  -5    0.87    0.14
   7  27   5    0.94    0.14
   7 -27  -5    0.86    0.15
   7  27   5    0.70    0.11
  -1  29   5    5.32    0.19
   1 -29   5    5.99    0.22
  -1  29   5    5.57    0.20
  -1 -29  -5    5.00    0.19
   1 -29   5    5.08    0.23
  -1 -29  -5    5.15    0.22
   1  29   5    5.49    0.21
  -1 -29   5    5.51    0.23
  -1 -29   5    5.34    0.24
   1 -29  -5    5.08    0.23
   1  29   5    5.17    0.22
   1 -29  -5    5.36    0.22
   3 -29   5    7.63    0.28
  -3 -29  -5    7.98    0.30
   3 -29   5    7.86    0.31
  -3  29   5    7.94    0.28
   3  29   5    7.86    0.31
  -3 -29   5    7.95    0.31
   3  29   5    8.04    0.32
   3 -29  -5    7.38    0.30
   3 -29  -5    7.54    0.32
   5 -29   5    0.95    0.10
   5 -29   5    0.97    0.13
   5 -29   5    0.77    0.07
   5  29  -5    0.85    0.09
   5 -29  -5    1.07    0.14
   5  29   5    0.69    0.10
   5  29   5    1.09    0.13
  -5 -29   5    0.87    0.09
   5 -29  -5    0.61    0.09
   7 -29   5    0.90    0.14
   7  29  -5    0.69    0.13
   7 -29  -5    0.77    0.14
   7  29   5    1.24    0.15
   7  29   5    0.82    0.14
  -1  31   5   11.26    0.36
  -1  31   5   10.50    0.35
  -1 -31  -5   10.41    0.39
   1 -31   5   11.05    0.40
  -1 -31  -5   10.50    0.36
   1 -31   5   10.47    0.37
   1 -31  -5   11.06    0.40
   1  31   5   10.68    0.37
  -1 -31   5   10.80    0.40
   1  31   5   10.61    0.38
   1 -31  -5   10.31    0.38
   3 -31   5    0.85    0.07
   3 -31   5    0.93    0.10
  -3  31   5    0.71    0.06
  -3 -31  -5    0.62    0.08
   3 -31  -5    0.78    0.10
   3 -31  -5    0.73    0.09
   3  31   5    0.89    0.10
   3  31   5    0.84    0.09
  -3 -31   5    0.86    0.10
   5 -31   5    1.18    0.11
  -5 -31  -5    1.01    0.06
   5 -31   5    1.32    0.15
   5 -31   5    1.11    0.08
   5  31  -5    1.13    0.13
   5  31   5    1.10    0.14
   5 -31  -5    0.92    0.11
  -5 -31   5    1.13    0.09
   5 -31  -5    1.06    0.14
   5  31   5    1.35    0.14
   7  31  -5    0.18    0.08
   7 -31   5    0.27    0.10
   7  31   5    0.08    0.08
   7  31   5    0.10    0.07
   7 -31  -5    0.23    0.10
   1 -33   5    2.61    0.14
  -1 -33  -5    2.69    0.15
  -1 -33  -5    2.72    0.13
  -1  33   5    2.79    0.12
   1 -33   5    2.93    0.16
  -1  33   5    2.87    0.12
   1  33   5    2.91    0.15
  -1 -33   5    2.76    0.16
   1 -33  -5    2.74    0.15
   1  33   5    2.84    0.14
   1 -33  -5    2.69    0.15
  -1  33  -5    2.76    0.11
  -3 -33  -5    2.84    0.16
   3 -33   5    3.08    0.14
  -3  33   5    2.96    0.13
   3 -33   5    3.15    0.17
  -3 -33   5    2.89    0.17
   3  33   5    3.23    0.17
   3  33   5    3.02    0.17
   3 -33  -5    2.73    0.16
   3 -33  -5    2.94    0.18
  -5 -33  -5    0.78    0.06
   5 -33   5    0.82    0.09
   5 -33   5    0.90    0.10
   5  33  -5    0.96    0.13
   5 -33   5    1.05    0.14
   5 -33  -5    1.04    0.14
   5 -33  -5    1.01    0.12
  -5 -33   5    0.85    0.09
   5  33   5    0.88    0.11
   5  33   5    0.95    0.13
   7 -33   5    0.03    0.07
   7  33  -5    0.02    0.07
   7  33   5    0.01    0.07
   7  33   5    0.02    0.07
   7 -33  -5    0.11    0.09
   1 -35   5    2.68    0.14
  -1 -35  -5    2.40    0.15
  -1 -35  -5    2.27    0.12
  -1  35   5    2.58    0.12
  -1  35   5    2.36    0.11
   1 -35   5    2.62    0.16
  -1  35  -5    2.38    0.10
   1  35   5    2.33    0.13
   1 -35  -5    2.63    0.15
   1 -35  -5    2.41    0.15
   1  35   5    2.55    0.14
  -1 -35   5    2.62    0.16
   3 -35   5    1.51    0.09
   3 -35   5    1.64    0.12
  -3  35   5    1.52    0.09
  -3 -35  -5    1.58    0.12
   3  35   5    1.63    0.12
  -3 -35   5    1.70    0.13
   3 -35  -5    1.81    0.13
   3 -35  -5    1.65    0.14
   5 -35   5    0.03    0.06
  -5 -35  -5    0.05    0.04
   5  35  -5    0.01    0.06
   5 -35   5    0.04    0.05
   5 -35  -5    0.09    0.07
   5  35   5   -0.01    0.05
   5 -35  -5    0.07    0.06
  -5 -35   5    0.04    0.05
   5  35   5    0.12    0.06
   7 -35   5    0.17    0.09
   7  35  -5    0.07    0.08
   7 -35  -5    0.21    0.10
   7  35   5    0.05    0.07
   7  35   5    0.36    0.11
   1 -37   5    1.02    0.09
  -1 -37  -5    1.20    0.12
  -1  37   5    1.21    0.07
  -1 -37  -5    1.11    0.08
   1 -37   5    1.41    0.12
  -1  37   5    0.89    0.07
   1  37  -5    1.24    0.09
  -1 -37   5    1.17    0.12
  -1  37  -5    1.23    0.07
   1 -37  -5    1.26    0.10
   1 -37  -5    1.26    0.13
   1  37   5    1.19    0.09
   1  37   5    1.15    0.08
  -3 -37  -5    0.11    0.05
   3 -37   5    0.22    0.05
  -3  37   5    0.23    0.04
   3  37  -5    0.17    0.06
   3 -37   5    0.29    0.07
   3  37   5    0.25    0.06
   3 -37  -5    0.22    0.07
  -3 -37   5    0.20    0.07
   3 -37  -5    0.24    0.07
   5 -37   5    0.13    0.06
  -5 -37  -5    0.18    0.05
   5 -37   5    0.06    0.07
   5  37  -5    0.33    0.09
   5  37   5    0.04    0.06
  -5 -37   5    0.22    0.06
   5 -37  -5    0.24    0.08
   5  37   5    0.27    0.08
   5 -37  -5    0.01    0.07
   7 -37   5    0.42    0.12
   7  37  -5    0.46    0.12
   7  37   5    0.60    0.13
   7  37   5    0.52    0.11
   7 -37  -5    0.78    0.15
   1  39  -5    2.87    0.15
  -1 -39  -5    2.94    0.18
   1 -39   5    3.13    0.18
   1 -39   5    2.75    0.15
  -1  39   5    3.05    0.13
  -1 -39  -5    3.01    0.15
  -1  39   5    2.91    0.13
   1  39   5    2.83    0.16
   1  39   5    3.05    0.15
  -1 -39   5    2.74    0.17
  -1  39  -5    3.10    0.12
   1 -39  -5    2.55    0.17
   1 -39  -5    3.19    0.17
   3 -39   5    0.75    0.11
   3 -39   5    0.77    0.08
  -3 -39  -5    0.67    0.10
  -3  39   5    0.85    0.07
   3  39  -5    0.79    0.10
  -3 -39   5    0.68    0.10
   3 -39  -5    0.95    0.12
   3  39   5    0.98    0.11
   3 -39  -5    0.79    0.11
   5 -39   5    1.10    0.15
  -5 -39  -5    1.08    0.10
   5  39  -5    1.24    0.15
   5 -39   5    0.80    0.11
   5  39   5    0.95    0.13
  -5 -39   5    1.00    0.11
   5 -39  -5    1.16    0.15
   5 -39  -5    0.90    0.12
   5  39   5    0.91    0.13
   7 -39   5    0.00    0.08
   7  39  -5   -0.02    0.07
   7 -39  -5    0.02    0.08
   7  39   5    0.08    0.08
   7  39   5    0.16    0.10
  -1  41   5    1.78    0.10
   1 -41   5    1.77    0.14
  -1  41   5    1.87    0.10
  -1 -41  -5    2.00    0.14
  -1 -41  -5    1.87    0.11
   1  41  -5    1.78    0.12
   1 -41  -5    1.81    0.13
  -1  41  -5    1.81    0.09
   1 -41  -5    1.69    0.14
   1  41   5    1.82    0.11
   1  41   5    1.84    0.12
  -1 -41   5    1.91    0.14
   3 -41   5    1.36    0.14
   3  41  -5    1.39    0.12
  -3  41   5    1.30    0.08
   3 -41   5    1.33    0.09
  -3 -41  -5    1.40    0.14
   3  41   5    1.29    0.13
  -3 -41   5    1.25    0.13
   3 -41  -5    1.19    0.14
   3 -41  -5    1.21    0.13
   5 -41   5    0.84    0.11
   5  41  -5    0.71    0.12
  -5 -41  -5    0.74    0.09
   5 -41   5    0.78    0.13
   5  41   5    0.89    0.12
   5 -41  -5    0.52    0.10
  -5 -41   5    0.79    0.10
   5  41   5    0.61    0.12
   5 -41  -5    0.58    0.12
   7 -41   5    0.36    0.12
   7  41  -5    0.24    0.10
   7  41   5    0.01    0.07
   7  41   5    0.15    0.09
   7 -41  -5    0.02    0.09
  -1 -43  -5    3.06    0.19
   1  43  -5    2.89    0.16
  -1 -43  -5    3.04    0.15
   1 -43   5    3.33    0.20
  -1  43   5    3.32    0.15
  -1  43   5    3.41    0.15
  -1 -43   5    3.02    0.19
   1  43   5    3.48    0.17
  -1  43  -5    3.06    0.13
   1 -43  -5    2.84    0.18
   1  43   5    3.07    0.17
   1 -43  -5    3.07    0.18
  -3  43   5    2.86    0.13
  -3 -43  -5    2.51    0.17
   3  43  -5    2.58    0.17
   3 -43   5    2.23    0.13
   3 -43   5    2.49    0.17
  -3 -43   5    2.87    0.18
   3  43   5    2.85    0.17
   3 -43  -5    2.71    0.18
   3 -43  -5    2.63    0.18
   5 -43   5    1.32    0.14
  -5 -43  -5    1.31    0.12
   5  43  -5    1.46    0.16
   5 -43   5    1.20    0.16
   5 -43  -5    1.36    0.17
   5  43   5    1.48    0.17
  -5 -43   5    1.44    0.14
   5 -43  -5    1.47    0.16
   5  43   5    1.46    0.16
   7 -43   5    0.16    0.10
   7  43  -5    0.06    0.09
   7  43   5    0.09    0.08
   7  43   5    0.18    0.10
   7 -43  -5    0.10    0.11
   1  45  -5    0.34    0.06
  -1 -45  -5    0.38    0.07
  -1 -45  -5    0.32    0.08
  -1  45   5    0.47    0.06
   1 -45   5    0.35    0.09
  -1  45   5    0.45    0.06
   1  45   5    0.49    0.08
  -1  45  -5    0.40    0.05
   1  45   5    0.62    0.08
   1 -45  -5    0.37    0.08
  -1 -45   5    0.72    0.11
   1 -45  -5    0.38    0.09
   3  45  -5    1.57    0.13
   3 -45   5    1.68    0.17
  -3 -45  -5    1.43    0.15
  -3  45   5    1.67    0.10
   3  45   5    1.54    0.13
   3 -45  -5    1.47    0.16
  -3 -45   5    1.72    0.17
   3 -45  -5    1.58    0.17
   5 -45   5    0.09    0.08
   5  45  -5    0.14    0.08
   5 -45   5    0.17    0.08
  -5 -45  -5    0.26    0.07
   5  45   5    0.14    0.08
  -5 -45   5    0.12    0.07
   5 -45  -5    0.13    0.08
   5 -45  -5    0.21    0.10
   5  45   5    0.02    0.06
   7 -45   5    2.31    0.24
   7  45  -5    1.88    0.21
   7  45   5    1.75    0.21
   7  45   5    1.97    0.20
   7 -45  -5    2.06    0.24
  -1  47   5    3.64    0.16
  -1  47   5    3.88    0.17
  -1 -47  -5    3.93    0.19
   1 -47   5    3.70    0.22
   1  47  -5    3.65    0.19
  -1 -47  -5    3.89    0.23
   1  47   5    3.83    0.18
   1 -47  -5    3.99    0.21
  -1 -47   5    3.75    0.22
   1 -47  -5    3.78    0.22
  -1  47  -5    4.24    0.16
   1  47   5    3.55    0.19
   3 -47   5    3.43    0.22
  -3 -47  -5    3.27    0.20
   3  47  -5    2.90    0.18
  -3  47   5    3.56    0.15
   3  47   5    3.37    0.21
   3 -47  -5    3.37    0.21
  -3 -47   5    3.53    0.22
   3  47   5    3.47    0.20
   3 -47  -5    3.22    0.21
  -5 -47  -5    0.06    0.06
   5  47  -5    0.06    0.07
   5 -47   5    0.13    0.09
   5 -47   5    0.14    0.08
   5 -47  -5    0.07    0.08
   5  47   5   -0.03    0.06
  -5 -47   5    0.12    0.07
   5 -47  -5    0.02    0.07
   5  47   5    0.11    0.08
   7 -47   5    0.01    0.09
   7  47  -5   -0.02    0.08
   7  47   5    0.04    0.08
   7 -47  -5    0.10    0.10
   7  47   5    0.04    0.08
  -1  49   5    0.83    0.07
   1 -49   5    0.83    0.13
   1  49  -5    0.91    0.10
  -1 -49  -5    0.76    0.09
  -1 -49  -5    0.76    0.12
  -1  49   5    0.83    0.08
   1  49   5    0.82    0.10
  -1 -49   5    0.71    0.12
   1 -49  -5    0.75    0.11
  -1  49  -5    0.90    0.06
   1 -49  -5    0.83    0.12
   1  49   5    0.78    0.09
   3 -49   5    1.74    0.15
   3  49  -5    1.52    0.15
  -3 -49  -5    1.91    0.15
   3  49   5    1.59    0.13
   3  49   5    1.83    0.18
  -3 -49   5    1.56    0.17
   3 -49  -5    1.93    0.20
   3 -49  -5    1.94    0.19
   5 -49   5    2.83    0.23
   5 -49   5    2.92    0.20
   5  49  -5    3.09    0.21
  -5 -49   5    2.96    0.19
   5  49   5    2.79    0.21
   5 -49  -5    2.73    0.20
   5  49   5    3.30    0.22
   5 -49  -5    2.68    0.22
   7  49  -5   -0.03    0.08
   7 -49   5   -0.03    0.09
   7  49   5    0.08    0.08
   7  49   5   -0.01    0.09
   7 -49  -5   -0.03    0.09
  -1 -51  -5    3.22    0.17
  -1 -51  -5    3.42    0.21
  -1  51   5    3.01    0.15
  -1  51   5    3.35    0.16
   1  51  -5    3.29    0.17
   1 -51   5    3.22    0.21
   1  51   5    3.43    0.17
  -1  51  -5    3.34    0.14
   1  51   5    3.61    0.19
  -1 -51   5    3.04    0.21
   1 -51  -5    3.22    0.22
   1 -51  -5    3.01    0.19
   3  51  -5    0.73    0.11
   3 -51   5    0.68    0.12
  -3 -51  -5    0.78    0.12
   3 -51  -5    0.44    0.11
   3  51   5    0.97    0.12
   3  51   5    0.76    0.12
  -3 -51   5    0.71    0.13
   3 -51  -5    0.81    0.14
   5 -51   5    0.63    0.12
   5  51  -5    0.42    0.10
  -5 -51  -5    0.42    0.09
   5 -51   5    0.72    0.14
   5  51   5    0.35    0.09
  -5 -51   5    0.52    0.10
   5  51   5    0.58    0.13
   5 -51  -5    0.44    0.11
   5 -51  -5    0.63    0.14
  -1 -53  -5    3.42    0.22
  -1  53   5    3.27    0.15
   1  53  -5    3.32    0.17
  -1 -53  -5    3.27    0.18
   1 -53   5    3.49    0.23
  -1  53   5    3.32    0.16
   1  53   5    3.07    0.17
   1  53   5    3.28    0.19
   1 -53  -5    3.17    0.20
  -1 -53   5    3.10    0.22
   1 -53  -5    3.18    0.22
   3 -53   5    0.17    0.08
  -3 -53  -5    0.10    0.07
   3 -53   5    0.20    0.08
   3  53  -5    0.12    0.06
  -3 -53   5    0.22    0.09
   3 -53  -5    0.26    0.09
   3 -53  -5    0.17    0.09
   3  53   5    0.04    0.06
   3  53   5    0.13    0.06
   5 -53   5    1.83    0.19
  -5 -53  -5    2.16    0.17
   5 -53   5    2.14    0.23
   5  53  -5    2.29    0.20
   5  53   5    2.02    0.21
   5 -53  -5    2.42    0.22
   5 -53  -5    1.79    0.19
  -5 -53   5    1.95    0.17
   5  53   5    2.36    0.18
  -1  55   5    0.84    0.09
  -1 -55  -5    0.66    0.10
  -1 -55  -5    0.68    0.12
   1 -55   5    0.71    0.12
  -1  55   5    0.89    0.09
   1  55  -5    0.77    0.10
   1 -55  -5    0.74    0.12
   1 -55  -5    0.72    0.12
   1  55   5    0.71    0.09
  -1 -55   5    0.88    0.14
   1  55   5    0.70    0.10
   3 -55   5    0.29    0.10
  -3 -55  -5    0.18    0.08
   3 -55   5    0.23    0.09
   3  55  -5    0.29    0.09
  -3 -55   5    0.28    0.09
   3 -55  -5    0.24    0.10
   3  55   5    0.32    0.08
   3 -55  -5    0.21    0.10
   3  55   5    0.18    0.08
   5 -55   5    0.05    0.08
   5 -55   5    0.00    0.08
  -5 -55  -5    0.07    0.08
   5  55  -5    0.06    0.08
   5 -55  -5    0.05    0.09
   5 -55  -5   -0.03    0.09
   5  55   5    0.01    0.08
  -5 -55   5    0.19    0.09
   5  55   5    0.11    0.08
   1  57  -5    0.65    0.09
   1 -57   5    0.70    0.13
  -1 -57  -5    0.84    0.11
  -1  57   5    0.80    0.09
  -1 -57  -5    1.04    0.15
  -1  57   5    0.83    0.09
  -1 -57   5    0.69    0.13
   1  57   5    0.69    0.09
   1  57   5    0.82    0.11
   1 -57  -5    0.68    0.12
   1 -57  -5    0.86    0.15
   3  57  -5    2.80    0.19
   3 -57   5    3.22    0.23
  -3 -57  -5    2.81    0.21
   3 -57   5    2.58    0.21
   3 -57  -5    3.18    0.23
   3  57   5    2.74    0.20
   3  57   5    2.79    0.19
  -3 -57   5    3.04    0.21
   3 -57  -5    3.05    0.22
  -5 -57  -5    0.12    0.08
   5 -57   5    0.10    0.10
   5 -57   5    0.13    0.09
   5  57  -5    0.12    0.08
  -5 -57   5    0.05    0.08
   5  57   5    0.45    0.12
   5 -57  -5    0.29    0.11
   5 -57  -5    0.26    0.12
   5  57   5    0.25    0.09
  -1  59   5    0.67    0.08
   1  59  -5    0.69    0.10
   1 -59   5    0.86    0.14
  -1 -59  -5    0.61    0.13
  -1 -59  -5    0.74    0.11
  -1 -59   5    0.63    0.14
   1 -59  -5    0.68    0.13
   1  59   5    0.65    0.09
   1 -59  -5    0.78    0.13
   1  59   5    0.72    0.11
   3  59  -5    0.35    0.09
   3 -59   5    0.44    0.12
  -3 -59  -5    0.36    0.11
   3 -59   5    0.33    0.10
   3  59   5    0.48    0.09
   3 -59  -5    0.27    0.10
   3 -59  -5    0.41    0.12
   3  59   5    0.41    0.10
  -3 -59   5    0.36    0.10
   5  59  -5    2.27    0.20
  -5 -59  -5    2.30    0.19
   5 -59   5    2.56    0.23
   5 -59   5    2.17    0.22
   5 -59  -5    2.05    0.23
   5  59   5    1.91    0.21
   5 -59  -5    1.99    0.23
  -5 -59   5    2.40    0.20
   5  59   5    2.36    0.20
   1 -61   5    0.71    0.14
  -1 -61  -5    0.80    0.14
   1  61  -5    0.78    0.10
  -1 -61  -5    1.02    0.12
  -1  61   5    0.95    0.11
   1  61   5    0.86    0.12
   1 -61  -5    1.01    0.14
   1  61   5    0.89    0.11
   1 -61  -5    0.72    0.14
  -1 -61   5    1.08    0.16
   3 -61   5    2.21    0.23
   3  61  -5    2.42    0.18
  -3 -61  -5    2.36    0.23
   3 -61   5    2.10    0.22
   3 -61  -5    2.23    0.24
   3 -61  -5    1.89    0.22
  -3 -61   5    1.71    0.19
   3  61   5    2.07    0.17
   3  61   5    2.63    0.20
   5 -61   5    0.22    0.11
   5  61  -5    0.09    0.08
  -5 -61  -5    0.11    0.09
   5 -61   5    0.07    0.10
   5  61   5   -0.05    0.07
   5  61   5    0.17    0.09
   5 -61  -5    0.08    0.11
   5 -61  -5    0.18    0.11
  -5 -61   5    0.10    0.09
   1 -63   5    2.54    0.22
  -1 -63  -5    2.80    0.23
   1  63  -5    2.88    0.17
   1 -63   5    2.76    0.21
  -1 -63  -5    2.63    0.18
   1  63   5    2.96    0.19
   1 -63  -5    2.37    0.21
   1 -63  -5    2.93    0.21
  -1 -63   5    2.41    0.21
   1  63   5    2.41    0.16
  -3 -63  -5    0.97    0.16
   3 -63   5    0.95    0.16
   3 -63   5    0.99    0.17
   3  63  -5    0.75    0.13
  -3 -63   5    0.82    0.14
   3 -63  -5    0.91    0.15
   3  63   5    0.60    0.12
   3 -63  -5    0.82    0.15
   3  63   5    0.92    0.13
   1 -65   5    1.70    0.21
  -1 -65  -5    1.34    0.18
   1 -65   5    1.38    0.18
   1  65  -5    1.58    0.19
  -1 -65   5    1.71    0.21
   1  65   5    1.84    0.16
   1  65   5    1.65    0.13
   1 -65  -5    1.79    0.22
   1 -65  -5    1.65    0.18
   3 -65   5    0.08    0.09
   3  65  -5    0.03    0.07
  -3 -65  -5    0.03    0.08
   3 -65   5    0.08    0.10
   3  65   5    0.20    0.09
   3  65   5    0.18    0.08
  -3 -65   5   -0.06    0.08
   3 -65  -5    0.19    0.11
   3 -65  -5    0.27    0.11
   1 -67   5    0.01    0.08
  -1 -67  -5    0.02    0.09
   1 -67   5    0.14    0.09
   1 -67  -5    0.14    0.10
   1  67   5    0.16    0.08
  -1 -67   5    0.19    0.09
  -1 -67   5    0.17    0.10
   1  67   5    0.08    0.06
   1 -67  -5    0.09    0.08
   3  67  -5    1.09    0.15
   3 -67   5    1.50    0.21
  -3 -67  -5    0.97    0.17
   3 -67   5    0.92    0.16
   3  67   5    1.01    0.16
  -3 -67   5    1.13    0.18
   3 -67  -5    1.18    0.19
   3 -67  -5    1.02    0.17
   3  67   5    1.21    0.15
   1 -69   5    0.95    0.18
   1 -69   5    0.68    0.15
  -1 -69  -5    0.94    0.17
   1  69   5    0.79    0.11
   1 -69  -5    0.71    0.15
   1 -69  -5    1.23    0.17
  -1 -69   5    0.96    0.14
  -1 -69   5    0.63    0.14
   1  69   5    0.80    0.13
   3  69  -5    1.48    0.17
   3 -69   5    1.72    0.23
  -3 -69  -5    1.42    0.19
   3 -69   5    1.54    0.22
   3 -69  -5    1.57    0.22
   3  69   5    1.26    0.17
   3  69   5    1.39    0.16
  -3 -69   5    1.46    0.20
   3 -69  -5    1.47    0.20
   1 -71   5    0.15    0.10
   1 -71   5    0.22    0.11
  -1 -71  -5    0.25    0.13
  -1 -71   5    0.24    0.11
   1  71   5    0.31    0.09
   1  71   5    0.17    0.09
   1 -71  -5    0.01    0.09
   1 -71  -5    0.20    0.12
  -1 -71   5    0.12    0.09
   1 -73   5    1.87    0.23
   1 -73   5    1.36    0.19
  -1 -73  -5    1.45    0.20
   1 -73  -5    1.29    0.21
  -1 -73   5    1.39    0.20
   1 -73  -5    1.42    0.19
   0   0  -6   -0.02    0.02
   0   0   6    0.01    0.01
   0   0   6    0.00    0.02
   0   0  -6   -0.01    0.03
  -2   0   6   20.96    0.66
   2   0  -6   20.33    0.65
   2   0   6   21.65    0.67
   2   0  -6   20.31    0.65
   2   0   6   21.11    0.65
   4   0  -6   -0.02    0.03
  -4   0   6    0.01    0.01
   4   0   6    0.00    0.03
   4   0  -6    0.02    0.03
   4   0   6    0.01    0.02
   6   0   6    2.52    0.14
   6   0  -6    2.77    0.15
   6   0   6    2.48    0.15
   6   0  -6    2.95    0.18
   6   0   6    2.82    0.15
   8   0  -6   -0.01    0.07
   8   0   6    0.05    0.06
   8   0   6   -0.09    0.04
   0   2  -6   11.43    0.41
   0   2   6   13.79    0.44
   0   2   6   13.53    0.44
   0  -2   6   14.15    0.44
   0  -2  -6   11.78    0.41
   0  -2   6   14.62    0.44
   0  -2  -6   13.33    0.42
   0   2  -6   13.84    0.42
  -2   2   6    5.71    0.20
  -2   2   6    5.73    0.22
   2   2  -6    5.42    0.21
   2  -2   6    5.54    0.20
   2  -2   6    5.79    0.21
   2   2  -6    5.64    0.22
   2   2   6    5.59    0.20
  -2  -2   6    5.79    0.21
   2  -2  -6    5.52    0.22
   2  -2  -6    5.60    0.21
   2   2   6    5.89    0.22
   4  -2   6    2.97    0.13
   4   2  -6    2.94    0.16
  -4   2   6    2.93    0.10
   4  -2   6    2.83    0.14
   4   2  -6    2.93    0.14
   4   2   6    2.83    0.14
   4  -2  -6    2.78    0.14
   4  -2  -6    2.95    0.16
  -4  -2   6    2.91    0.11
   4   2   6    2.96    0.15
   6  -2   6    0.59    0.09
   6   2  -6    0.66    0.10
   6  -2   6    0.62    0.08
   6  -2   6    0.67    0.08
   6   2  -6    0.48    0.08
   6  -2  -6    0.56    0.10
   6   2   6    0.60    0.09
   6   2   6    0.55    0.08
   6   2   6    0.50    0.07
   6  -2  -6    0.66    0.08
   8   2  -6    0.05    0.08
   8  -2   6    0.05    0.06
   8  -2   6   -0.05    0.05
   8   2   6    0.06    0.07
   8   2   6    0.09    0.06
   8  -2  -6    0.08    0.08
   0   4   6    0.01    0.02
   0   4  -6    0.01    0.03
   0  -4   6   -0.02    0.02
   0  -4  -6    0.00    0.02
   0  -4   6    0.02    0.02
   0   4  -6    0.03    0.03
   0   4   6    0.00    0.02
   0  -4  -6    0.01    0.02
   2   4  -6    0.45    0.06
   2   4  -6    0.51    0.06
  -2  -4  -6    0.48    0.04
  -2   4   6    0.56    0.04
   2  -4   6    0.47    0.04
  -2   4   6    0.57    0.06
   2  -4   6    0.60    0.06
  -2  -4  -6    0.43    0.05
   2  -4  -6    0.49    0.06
  -2  -4   6    0.55    0.06
   2  -4  -6    0.56    0.07
   2   4   6    0.43    0.05
   2   4   6    0.51    0.05
   4   4  -6    1.46    0.10
   4  -4   6    1.70    0.10
  -4   4   6    1.57    0.06
   4  -4   6    1.78    0.09
   4   4  -6    1.70    0.11
   4  -4  -6    1.71    0.10
   4  -4  -6    1.47    0.11
   4   4   6    1.64    0.10
   4   4   6    1.54    0.10
  -4  -4   6    1.62    0.07
   6  -4   6    1.72    0.12
   6  -4   6    1.70    0.11
   6   4  -6    1.77    0.14
   6   4  -6    1.87    0.12
   6  -4   6    1.93    0.13
   6  -4  -6    1.65    0.14
   6   4   6    1.85    0.12
   6  -4  -6    1.49    0.11
   6   4   6    2.05    0.14
   6   4   6    1.76    0.11
   8   4  -6    0.65    0.12
   8  -4   6    0.69    0.11
   8  -4   6    0.66    0.09
   8   4  -6    0.38    0.10
   8   4   6    0.55    0.10
   8   4   6    0.69    0.12
   8  -4  -6    0.56    0.11
   0  -6   6    1.60    0.08
   0   6   6    1.58    0.08
   0  -6  -6    1.65    0.09
   0   6  -6    1.62    0.10
   0  -6  -6    1.66    0.09
   0  -6   6    1.80    0.08
   0   6   6    1.64    0.08
  -2   6   6    0.24    0.03
   2  -6   6    0.20    0.04
   2   6  -6    0.30    0.05
   2  -6   6    0.25    0.03
  -2  -6  -6    0.36    0.05
   2   6  -6    0.29    0.05
  -2  -6  -6    0.25    0.03
  -2   6   6    0.30    0.05
  -2  -6   6    0.32    0.05
   2   6   6    0.25    0.04
   2  -6  -6    0.30    0.05
   2   6   6    0.30    0.05
   2  -6  -6    0.29    0.05
   4  -6   6    0.85    0.06
   4  -6   6    0.95    0.07
   4   6  -6    0.91    0.10
  -4   6   6    0.80    0.04
   4   6  -6    0.89    0.09
   4   6   6    0.92    0.07
  -4  -6   6    0.80    0.05
   4   6   6    0.99    0.10
   4  -6  -6    0.86    0.10
   4  -6  -6    0.78    0.08
   6   6  -6    1.74    0.12
   6  -6   6    2.07    0.12
   6   6  -6    1.85    0.14
   6  -6   6    1.75    0.13
   6  -6   6    1.86    0.13
   6  -6  -6    1.95    0.15
   6   6   6    1.95    0.14
   6   6   6    1.91    0.11
   6   6   6    2.01    0.13
   6  -6  -6    1.70    0.12
   8   6  -6    0.47    0.10
   8  -6   6    0.30    0.08
   8  -6   6    0.33    0.07
   8   6  -6    0.41    0.11
   8  -6  -6    0.34    0.10
   8   6   6    0.36    0.09
   8   6   6    0.41    0.09
   0   8  -6    0.03    0.03
   0  -8   6   -0.03    0.01
   0  -8  -6    0.03    0.03
   0   8   6    0.00    0.02
   0  -8   6   -0.01    0.02
   0   8   6   -0.02    0.01
   0  -8  -6    0.01    0.02
  -2   8   6    2.16    0.10
   2   8  -6    1.87    0.11
  -2  -8  -6    1.77    0.09
  -2  -8  -6    1.71    0.08
   2  -8   6    1.95    0.08
   2   8  -6    1.67    0.10
  -2   8   6    1.76    0.08
   2  -8   6    1.78    0.09
  -2  -8   6    1.92    0.10
   2  -8  -6    1.72    0.10
   2  -8  -6    1.82    0.10
   2   8   6    1.79    0.10
   2   8   6    1.83    0.09
   4   8  -6    0.38    0.07
  -4   8   6    0.30    0.02
   4  -8   6    0.42    0.05
   4  -8   6    0.39    0.06
   4   8  -6    0.43    0.06
  -4  -8   6    0.36    0.04
   4  -8  -6    0.31    0.06
   4  -8  -6    0.24    0.05
   4   8   6    0.46    0.07
   4   8   6    0.31    0.05
   6   8  -6    0.88    0.12
   6  -8   6    0.88    0.09
   6  -8   6    0.80    0.08
   6  -8   6    1.10    0.12
   6  -8  -6    1.15    0.10
   6   8   6    1.18    0.13
   6  -8  -6    1.07    0.13
   6   8   6    0.99    0.11
   6   8   6    0.92    0.07
   8   8  -6    0.79    0.13
   8  -8   6    0.65    0.11
   8  -8   6    0.88    0.11
   8   8   6    0.91    0.14
   8  -8  -6    0.77    0.14
   8   8   6    0.77    0.11
   0 -10   6    5.77    0.21
   0  10  -6    5.73    0.23
   0  10   6    5.91    0.20
   0 -10   6    5.70    0.21
   0 -10  -6    5.84    0.21
   0  10   6    5.83    0.20
   0 -10  -6    5.67    0.22
   2 -10   6    6.04    0.20
  -2 -10  -6    5.59    0.20
  -2  10   6    5.77    0.22
  -2 -10  -6    5.62    0.20
  -2  10   6    5.61    0.19
   2  10  -6    5.82    0.23
   2 -10   6    6.12    0.21
  -2 -10   6    6.00    0.22
   2  10   6    5.75    0.21
   2  10   6    5.64    0.22
   2 -10  -6    5.67    0.23
  -2 -10   6    5.59    0.22
   2 -10  -6    5.91    0.22
   4 -10   6    0.85    0.06
   4 -10   6    1.01    0.07
   4  10  -6    1.01    0.10
   4 -10  -6    0.99    0.08
  -4 -10   6    0.95    0.06
   4  10   6    0.87    0.08
   4  10   6    1.11    0.11
   4 -10  -6    1.00    0.11
   6 -10   6    1.16    0.09
   6 -10   6    0.69    0.07
   6 -10   6    0.93    0.11
   6  10  -6    0.95    0.11
   6 -10  -6    1.02    0.10
   6  10   6    1.02    0.12
   6  10   6    1.21    0.12
   6  10   6    1.00    0.11
   6 -10  -6    1.08    0.13
   8  10  -6    0.09    0.07
   8 -10   6    0.11    0.06
   8 -10   6    0.07    0.07
   8 -10  -6    0.07    0.09
   8  10   6   -0.09    0.05
   8  10   6    0.02    0.07
   0  12   6    0.00    0.02
   0 -12   6    0.01    0.02
   0  12  -6    0.01    0.03
   0 -12  -6   -0.01    0.02
   0  12   6    0.02    0.02
   0 -12   6    0.02    0.02
   0 -12  -6    0.00    0.02
  -2  12   6    7.87    0.25
   2 -12   6    7.88    0.25
   2 -12   6    7.71    0.27
  -2 -12  -6    7.57    0.26
  -2 -12  -6    7.66    0.27
  -2  12   6    7.89    0.28
   2  12  -6    7.37    0.29
   2  12   6    7.84    0.28
  -2 -12   6    7.48    0.28
   2 -12  -6    7.76    0.28
   2 -12  -6    7.73    0.29
  -2 -12   6    8.04    0.29
   2  12   6    7.83    0.29
   4 -12   6    2.07    0.11
   4 -12   6    1.98    0.09
   4  12  -6    2.02    0.12
   4 -12  -6    2.05    0.13
   4  12   6    2.12    0.13
   4 -12  -6    1.77    0.11
  -4 -12   6    2.24    0.10
   4  12   6    2.22    0.12
   6  12  -6    0.03    0.05
   6 -12   6    0.03    0.03
   6 -12   6    0.07    0.05
   6 -12   6    0.00    0.04
   6  12   6   -0.05    0.04
   6 -12  -6    0.11    0.06
   6  12   6    0.00    0.04
   6 -12  -6    0.00    0.04
   8 -12   6    0.31    0.09
   8  12  -6    0.42    0.10
   8  12   6    0.52    0.11
   8  12   6    0.27    0.08
   8 -12  -6    0.43    0.12
   0 -14  -6   22.81    0.73
   0 -14   6   23.78    0.75
   0 -14  -6   23.54    0.74
   0  14  -6   23.53    0.75
   0  14   6   23.81    0.74
   0  14   6   24.50    0.74
   2  14  -6    4.87    0.21
  -2 -14  -6    5.22    0.19
  -2  14   6    4.98    0.17
  -2  14   6    4.98    0.19
   2 -14   6    5.10    0.19
  -2 -14  -6    4.95    0.18
   2 -14   6    5.08    0.17
   2  14   6    5.01    0.20
   2  14   6    5.04    0.20
   2 -14  -6    4.65    0.20
  -2 -14   6    4.76    0.20
   2 -14  -6    5.06    0.21
  -2 -14   6    5.30    0.20
   4 -14   6    2.23    0.10
   4 -14   6    2.25    0.12
   4  14  -6    2.02    0.13
  -4 -14   6    2.39    0.11
   4  14   6    2.22    0.09
   4 -14  -6    1.98    0.12
   4 -14  -6    2.28    0.14
   4  14   6    2.30    0.13
   4  14   6    2.52    0.14
   6  14  -6    0.47    0.09
   6 -14   6    0.36    0.05
   6 -14   6    0.45    0.08
   6 -14   6    0.44    0.07
   6 -14  -6    0.44    0.10
   6  14   6    0.51    0.09
   6 -14  -6    0.45    0.07
   6  14   6    0.53    0.09
   8 -14   6    0.29    0.09
   8  14  -6    0.41    0.11
   8  14   6    0.23    0.10
   8  14   6    0.56    0.11
   8 -14  -6    0.35    0.10
   0  16   6    0.07    0.02
   0 -16  -6   -0.02    0.02
   0 -16   6    0.01    0.02
   0  16  -6    0.04    0.03
   0  16   6    0.01    0.02
   0 -16  -6    0.02    0.03
  -2 -16  -6    2.93    0.13
  -2  16   6    3.34    0.11
   2 -16   6    3.37    0.12
   2 -16   6    3.32    0.14
  -2  16   6    3.15    0.14
   2  16  -6    2.74    0.14
  -2 -16  -6    2.75    0.11
  -2 -16   6    3.27    0.15
   2 -16  -6    2.87    0.14
  -2 -16   6    3.17    0.15
   2 -16  -6    2.90    0.14
   2  16   6    3.01    0.14
   2  16   6    3.17    0.15
   4  16  -6    4.91    0.22
   4 -16   6    4.89    0.17
   4 -16   6    5.24    0.20
   4  16   6    5.24    0.23
   4 -16  -6    4.97    0.23
   4  16   6    5.21    0.22
  -4 -16   6    5.07    0.20
   4 -16  -6    4.93    0.21
   6  16  -6    0.62    0.09
   6 -16   6    0.54    0.07
   6 -16   6    0.68    0.06
   6 -16   6    0.72    0.11
   6  16   6    0.59    0.10
   6 -16  -6    0.57    0.08
   6 -16  -6    0.54    0.10
   6  16   6    0.65    0.10
   8  16  -6    0.42    0.11
   8 -16   6    0.44    0.11
   8 -16  -6    0.39    0.12
   8  16   6    0.49    0.11
   8  16   6    0.36    0.11
   0 -18  -6   56.02    1.70
   0  18   6   59.34    1.75
   0 -18  -6   57.32    1.72
   0  18   6   58.37    1.75
   0 -18   6   58.44    1.76
  -2  18   6    7.56    0.27
   2 -18   6    8.06    0.27
   2  18  -6    7.32    0.29
  -2  18   6    7.62    0.25
  -2 -18  -6    7.07    0.25
  -2 -18  -6    7.77    0.27
   2 -18   6    8.16    0.25
   2 -18  -6    7.33    0.29
  -2 -18   6    8.06    0.30
   2 -18  -6    7.60    0.28
  -2 -18   6    7.79    0.29
   2  18   6    7.59    0.28
   2  18   6    7.74    0.29
   4  18  -6    3.35    0.17
   4 -18   6    3.45    0.15
   4 -18   6    3.44    0.12
  -4 -18   6    3.32    0.15
   4  18   6    3.53    0.17
   4  18   6    3.07    0.17
   4 -18  -6    3.29    0.18
   4 -18  -6    3.12    0.16
   6 -18   6    0.57    0.10
   6 -18   6    0.60    0.07
   6 -18   6    0.57    0.07
   6  18  -6    0.44    0.08
   6 -18  -6    0.66    0.09
   6  18   6    0.61    0.09
   6  18   6    0.70    0.11
   6 -18  -6    0.76    0.12
   8  18  -6    0.12    0.08
   8 -18   6    0.17    0.09
   8  18   6    0.12    0.09
   8  18   6    0.16    0.08
   8 -18  -6    0.13    0.10
   0 -20  -6    0.02    0.03
   0  20   6   -0.02    0.02
   0  20   6    0.02    0.02
   0 -20  -6    0.09    0.04
   0 -20   6    0.05    0.03
   0 -20   6    0.01    0.03
  -2 -20  -6   13.54    0.45
  -2  20   6   14.35    0.44
   2  20  -6   13.20    0.47
  -2 -20  -6   13.31    0.42
   2 -20   6   14.51    0.45
  -2  20   6   14.23    0.47
   2 -20   6   14.00    0.47
   2 -20  -6   13.44    0.46
   2  20   6   15.11    0.49
   2 -20  -6   13.85    0.47
  -2 -20   6   14.77    0.50
   2  20   6   14.69    0.49
  -2 -20   6   14.23    0.49
   4  20  -6    0.12    0.05
   4 -20   6    0.09    0.02
   4 -20   6    0.11    0.03
  -4 -20  -6    0.05    0.02
   4 -20  -6    0.15    0.05
   4  20   6    0.06    0.04
   4 -20  -6    0.13    0.05
  -4 -20   6    0.11    0.04
   4  20   6    0.10    0.04
   6 -20   6    1.49    0.10
   6  20  -6    1.47    0.13
   6 -20   6    1.59    0.14
   6 -20  -6    1.36    0.16
   6  20   6    1.60    0.13
   6 -20  -6    1.40    0.11
   6  20   6    1.47    0.16
   8  20  -6    0.31    0.10
   8 -20   6    0.32    0.10
   8  20   6    0.18    0.09
   8  20   6    0.34    0.10
   8 -20  -6    0.16    0.10
   0 -22  -6    2.29    0.13
   0 -22   6    2.49    0.12
   0  22   6    2.55    0.12
   0 -22   6    2.66    0.14
   0 -22  -6    2.28    0.11
   0  22   6    2.55    0.11
  -2 -22  -6    9.85    0.32
  -2  22   6   10.68    0.35
   2 -22   6   10.59    0.35
   2  22  -6   10.12    0.36
  -2 -22  -6   10.29    0.35
  -2  22   6   10.03    0.32
  -2 -22   6    9.47    0.37
  -2 -22   6    9.98    0.37
   2  22   6   10.68    0.36
   2  22   6   10.22    0.37
   2 -22  -6    9.30    0.36
   2 -22  -6    9.78    0.36
  -4 -22  -6    2.49    0.11
   4  22  -6    2.47    0.14
   4 -22   6    2.54    0.09
   4 -22   6    2.59    0.12
   4  22   6    2.71    0.15
   4 -22  -6    2.69    0.16
   4 -22  -6    2.42    0.14
   4  22   6    2.82    0.16
  -4 -22   6    2.96    0.14
   6  22  -6    0.70    0.10
   6 -22   6    0.86    0.09
   6 -22   6    1.13    0.13
   6  22   6    1.28    0.14
   6 -22  -6    0.81    0.12
   6 -22  -6    0.62    0.09
   6  22   6    0.86    0.12
   8  22  -6    0.20    0.09
   8 -22   6    0.14    0.09
   8  22   6    0.22    0.09
   8  22   6    0.25    0.09
   8 -22  -6    0.08    0.10
   0  24   6    0.01    0.02
   0 -24  -6   -0.01    0.02
   0 -24   6    0.02    0.03
   0  24   6    0.01    0.02
   0 -24   6   -0.02    0.02
   0 -24  -6   -0.05    0.01
  -2 -24  -6    0.75    0.08
  -2  24   6    0.87    0.06
   2  24  -6    0.83    0.09
   2 -24   6    1.01    0.07
   2 -24   6    0.91    0.08
  -2  24   6    0.88    0.04
  -2 -24  -6    0.87    0.05
   2  24   6    0.85    0.07
  -2 -24   6    0.92    0.09
   2 -24  -6    0.95    0.10
   2  24   6    0.76    0.08
  -2 -24   6    1.03    0.10
   2 -24  -6    0.88    0.09
   4  24  -6    2.50    0.15
   4 -24   6    2.56    0.14
   4 -24   6    2.68    0.13
  -4 -24  -6    2.46    0.12
   4  24   6    2.91    0.17
   4 -24  -6    2.56    0.15
   4  24   6    2.65    0.15
  -4 -24   6    2.74    0.14
   4 -24  -6    2.69    0.17
   6 -24   6    0.41    0.09
   6  24  -6    0.65    0.09
   6 -24   6    0.32    0.06
   6 -24  -6    0.46    0.11
   6  24   6    0.45    0.09
   6  24   6    0.44    0.10
   6 -24  -6    0.37    0.08
   8  24  -6    0.36    0.11
   8 -24   6    0.54    0.12
   8  24   6    0.45    0.11
   8 -24  -6    0.42    0.13
   8  24   6    0.38    0.11
   0  26   6    1.06    0.07
   0  26   6    0.97    0.07
   0 -26  -6    0.94    0.07
   0 -26   6    1.00    0.09
   0 -26   6    1.04    0.08
   0 -26  -6    1.06    0.09
   2 -26   6    1.66    0.09
  -2 -26  -6    1.46    0.10
  -2  26   6    1.49    0.06
   2 -26   6    1.69    0.11
  -2  26   6    1.57    0.09
  -2 -26  -6    1.51    0.08
   2  26  -6    1.56    0.11
   2  26   6    1.77    0.11
  -2 -26   6    1.56    0.11
   2  26   6    1.61    0.10
   2 -26  -6    1.48    0.11
   2 -26  -6    1.55    0.11
  -4 -26  -6    0.54    0.06
   4 -26   6    0.58    0.08
   4 -26   6    0.61    0.07
   4  26  -6    0.36    0.07
   4 -26  -6    0.49    0.09
  -4 -26   6    0.86    0.09
   4  26   6    0.61    0.08
   4 -26  -6    0.49    0.08
   4  26   6    0.55    0.09
   6 -26   6    0.46    0.10
   6 -26   6    0.41    0.06
   6  26   6    0.55    0.11
   6  26   6    0.49    0.09
   6 -26  -6    0.41    0.10
   6 -26  -6    0.26    0.07
   8 -26   6    0.91    0.15
   8  26  -6    0.71    0.14
   8 -26  -6    0.78    0.15
   8  26   6    0.61    0.13
   8  26   6    0.98    0.15
   0 -28  -6   -0.03    0.02
   0  28   6    0.00    0.02
   0 -28   6   -0.01    0.03
   0 -28  -6   -0.01    0.03
   0 -28   6    0.03    0.03
   0  28   6    0.01    0.02
   2 -28   6    2.16    0.13
  -2 -28  -6    2.10    0.09
  -2  28   6    1.96    0.10
  -2  28   6    1.96    0.08
  -2 -28  -6    2.20    0.13
   2 -28   6    2.07    0.11
  -2 -28   6    2.19    0.13
   2 -28  -6    1.83    0.13
   2  28   6    2.12    0.12
   2  28   6    2.03    0.12
   2 -28  -6    2.03    0.13
   4  28  -6    0.65    0.09
   4 -28   6    0.73    0.07
  -4 -28  -6    0.64    0.07
   4 -28   6    0.70    0.09
   4  28   6    0.62    0.10
   4 -28  -6    0.57    0.10
   4 -28  -6    0.66    0.09
   4  28   6    0.70    0.09
  -4 -28   6    0.75    0.09
   6 -28   6    1.74    0.18
   6  28   6    2.08    0.16
   6 -28  -6    1.95    0.17
   6  28   6    2.21    0.17
   6 -28  -6    1.80    0.14
   8 -28   6    0.08    0.08
   8  28  -6    0.15    0.09
   8 -28  -6    0.29    0.11
   8  28   6    0.18    0.10
   8  28   6    0.12    0.08
   0  30   6    5.28    0.21
   0 -30  -6    4.86    0.22
   0  30   6    5.13    0.21
   0 -30   6    5.96    0.25
   0 -30  -6    4.81    0.20
   0 -30   6    5.22    0.22
  -2  30   6    0.30    0.04
  -2 -30  -6    0.30    0.04
   2 -30   6    0.29    0.06
  -2 -30  -6    0.26    0.06
   2 -30   6    0.35    0.05
  -2  30   6    0.31    0.03
  -2 -30   6    0.23    0.06
   2  30   6    0.29    0.06
   2 -30  -6    0.23    0.06
   2 -30  -6    0.36    0.07
   2  30   6    0.27    0.05
   4 -30   6    2.65    0.15
   4 -30   6    2.96    0.13
  -4 -30  -6    2.48    0.13
   4  30  -6    2.82    0.15
  -4 -30   6    2.67    0.15
   4  30   6    2.60    0.17
   4 -30  -6    2.44    0.17
   4  30   6    2.56    0.16
   4 -30  -6    2.57    0.15
   6  30  -6    1.02    0.14
   6 -30   6    1.37    0.17
   6 -30  -6    1.00    0.12
   6 -30  -6    1.11    0.15
   6  30   6    0.96    0.13
   6  30   6    1.20    0.14
   8  30  -6    0.10    0.09
   8 -30   6    0.09    0.09
   8  30   6    0.32    0.10
   8 -30  -6    0.18    0.12
   8  30   6    0.27    0.11
   0  32   6    0.01    0.02
   0 -32  -6    0.02    0.04
   0 -32   6   -0.07    0.02
   0  32   6   -0.01    0.02
   0 -32   6    0.00    0.03
   0 -32  -6    0.00    0.03
  -2 -32  -6    6.73    0.23
  -2  32   6    6.69    0.22
   2 -32   6    7.22    0.29
  -2 -32  -6    6.46    0.28
  -2  32   6    6.69    0.24
   2 -32   6    6.79    0.26
   2 -32  -6    6.59    0.28
   2  32   6    6.68    0.28
  -2  32  -6    6.78    0.21
  -2 -32   6    6.60    0.29
   2  32   6    6.68    0.27
   2 -32  -6    6.17    0.28
   4 -32   6    0.98    0.08
   4 -32   6    0.97    0.11
  -4 -32  -6    1.06    0.10
   4  32   6    0.98    0.11
   4  32   6    0.90    0.12
   4 -32  -6    0.96    0.13
   4 -32  -6    1.06    0.12
  -4 -32   6    0.96    0.11
   6 -32   6    1.31    0.17
   6  32  -6    1.05    0.14
   6  32   6    1.08    0.14
   6 -32  -6    1.14    0.13
   6  32   6    1.36    0.16
   6 -32  -6    1.27    0.16
   8 -32   6   -0.05    0.08
   8  32  -6   -0.09    0.06
   8  32   6   -0.01    0.09
   8 -32  -6   -0.10    0.08
   8  32   6   -0.05    0.07
   0  34   6    9.75    0.35
   0 -34   6    9.77    0.39
   0 -34   6   10.73    0.38
   0  34   6    9.62    0.35
   0 -34  -6    9.66    0.38
   0 -34  -6    9.87    0.36
  -2  34   6    2.32    0.11
  -2  34   6    2.37    0.09
   2 -34   6    2.36    0.15
  -2 -34  -6    2.47    0.15
   2 -34   6    2.20    0.12
  -2 -34  -6    2.32    0.11
   2 -34  -6    2.25    0.15
  -2  34  -6    2.36    0.08
  -2 -34   6    2.16    0.14
   2  34   6    2.24    0.13
   2 -34  -6    2.46    0.15
   2  34   6    2.42    0.14
   4 -34   6    4.20    0.21
  -4 -34  -6    3.79    0.18
   4 -34   6    4.33    0.18
   4 -34  -6    3.79    0.21
   4 -34  -6    4.23    0.23
   4  34   6    4.18    0.22
   4  34   6    4.32    0.23
  -4 -34   6    4.65    0.22
   6 -34   6    0.21    0.08
   6  34  -6    0.27    0.09
   6  34   6    0.28    0.09
   6  34   6    0.16    0.08
   6 -34  -6    0.30    0.08
   6 -34  -6    0.15    0.08
   8  34  -6    0.00    0.07
   8 -34   6   -0.03    0.08
   8  34   6   -0.04    0.08
   8  34   6    0.12    0.09
   8 -34  -6    0.03    0.10
   0 -36  -6    0.04    0.04
   0 -36  -6    0.01    0.04
   0 -36   6    0.00    0.04
   0  36   6    0.01    0.03
   0 -36   6    0.04    0.04
   0  36   6   -0.01    0.03
   2 -36   6    9.58    0.38
  -2 -36  -6    8.97    0.31
  -2 -36  -6    8.66    0.36
  -2  36   6    9.29    0.30
  -2  36   6    9.42    0.33
   2 -36   6    9.95    0.35
   2 -36  -6    8.97    0.37
   2  36   6    9.05    0.35
   2 -36  -6    8.68    0.36
   2  36   6    9.59    0.37
  -2 -36   6    9.30    0.38
  -2  36  -6    9.40    0.27
   4 -36   6    1.05    0.12
   4 -36   6    0.88    0.08
  -4 -36  -6    1.21    0.12
  -4 -36   6    1.19    0.12
   4  36   6    1.28    0.13
   4 -36  -6    1.15    0.13
   4  36   6    1.00    0.13
   4 -36  -6    1.43    0.16
   6 -36   6    0.77    0.13
   6  36  -6    0.81    0.13
   6  36   6    0.70    0.12
   6 -36  -6    0.69    0.11
   6 -36  -6    1.03    0.15
   6  36   6    0.89    0.14
   8  36  -6    0.38    0.13
   8 -36   6    0.54    0.14
   8  36   6    0.30    0.11
   8 -36  -6    0.52    0.14
   8  36   6    0.40    0.12
   0  38   6   24.19    0.79
   0 -38  -6   22.73    0.77
   0 -38   6   25.87    0.82
   0 -38  -6   22.49    0.74
   0 -38   6   24.84    0.84
  -2  38   6    1.51    0.07
   2 -38   6    1.67    0.13
  -2 -38  -6    1.59    0.09
  -2  38   6    1.68    0.10
  -2 -38  -6    1.69    0.13
   2 -38   6    1.68    0.11
  -2  38  -6    1.71    0.06
  -2 -38   6    1.83    0.13
   2 -38  -6    1.57    0.15
   2  38   6    1.70    0.11
   2 -38  -6    1.43    0.13
   2  38   6    1.54    0.12
   4 -38   6    0.69    0.08
   4 -38   6    0.81    0.11
  -4 -38  -6    0.88    0.10
   4  38  -6    0.65    0.11
   4 -38  -6    1.11    0.14
  -4 -38   6    0.64    0.10
   4  38   6    0.53    0.10
   4  38   6    0.68    0.10
   4 -38  -6    0.74    0.11
   6 -38   6    0.35    0.10
   6  38  -6    0.08    0.07
   6  38   6    0.18    0.08
   6  38   6    0.38    0.11
   6 -38  -6    0.38    0.09
   6 -38  -6    0.35    0.12
   8 -38   6    0.07    0.10
   8  38  -6    0.10    0.09
   8 -38  -6   -0.05    0.09
   8  38   6    0.07    0.09
   8  38   6    0.21    0.10
   0  40  -6   -0.02    0.03
   0 -40   6    0.04    0.05
   0  40   6    0.00    0.03
   0 -40  -6    0.08    0.06
   0  40   6   -0.02    0.03
   0 -40  -6   -0.01    0.03
   2 -40   6    3.12    0.16
   2 -40   6    3.15    0.19
  -2 -40  -6    2.97    0.14
  -2  40   6    3.40    0.13
  -2  40   6    3.15    0.14
  -2 -40  -6    3.37    0.19
  -2 -40   6    3.11    0.19
   2  40   6    2.84    0.17
   2 -40  -6    3.25    0.19
   2 -40  -6    3.18    0.19
   2  40   6    3.42    0.17
  -2  40  -6    3.32    0.10
   4 -40   6    5.24    0.26
   4 -40   6    5.46    0.22
   4  40  -6    5.20    0.26
  -4 -40  -6    4.99    0.24
  -4 -40   6    5.56    0.26
   4  40   6    5.42    0.26
   4 -40  -6    5.23    0.26
   4  40   6    5.93    0.29
   4 -40  -6    5.10    0.28
   6  40  -6    0.06    0.07
   6 -40   6    0.00    0.07
   6  40   6   -0.08    0.06
   6  40   6    0.00    0.06
   6 -40  -6    0.03    0.07
   6 -40  -6    0.00    0.08
   0 -42   6    4.21    0.23
   0 -42  -6    4.06    0.20
   0  42  -6    4.25    0.18
   0  42   6    4.28    0.18
   0  42   6    4.06    0.19
   0 -42  -6    4.24    0.23
  -2 -42  -6    4.98    0.20
   2 -42   6    4.86    0.22
  -2  42   6    5.32    0.20
  -2  42   6    5.09    0.18
   2  42  -6    4.88    0.23
  -2 -42  -6    4.98    0.25
   2 -42   6    5.47    0.26
   2  42   6    5.36    0.23
   2 -42  -6    4.78    0.25
   2  42   6    5.08    0.24
  -2 -42   6    4.55    0.25
   2 -42  -6    4.66    0.25
   4 -42   6    1.86    0.11
   4  42  -6    1.66    0.14
  -4 -42  -6    1.56    0.13
   4 -42   6    1.82    0.14
  -4 -42   6    1.70    0.14
   4 -42  -6    1.78    0.18
   4 -42  -6    1.82    0.15
   4  42   6    1.75    0.17
   4  42   6    1.74    0.14
   6 -42   6    1.92    0.21
   6  42  -6    2.10    0.18
   6  42   6    1.45    0.17
   6 -42  -6    1.32    0.18
   6 -42  -6    1.52    0.16
   6  42   6    1.37    0.17
   0 -44  -6    0.01    0.04
   0 -44   6    0.02    0.05
   0  44   6    0.04    0.04
   0  44  -6    0.01    0.03
   0 -44  -6   -0.03    0.04
   0  44   6    0.01    0.03
  -2  44   6    1.94    0.09
   2  44  -6    1.87    0.13
  -2  44   6    1.84    0.10
  -2 -44  -6    1.92    0.11
  -2 -44  -6    1.59    0.14
   2 -44   6    1.72    0.12
   2 -44   6    2.02    0.15
   2 -44  -6    1.83    0.15
   2  44   6    1.87    0.13
   2 -44  -6    2.00    0.15
  -2 -44   6    1.84    0.15
   2  44   6    1.83    0.14
   4 -44   6    4.99    0.26
  -4 -44  -6    5.84    0.26
   4  44  -6    4.59    0.26
  -4 -44   6    5.18    0.26
   4  44   6    5.19    0.26
   4 -44  -6    5.12    0.29
   4 -44  -6    5.13    0.27
   4  44   6    5.37    0.28
   6  44  -6    0.28    0.10
   6 -44   6    0.21    0.10
   6 -44  -6    0.21    0.09
   6 -44  -6    0.43    0.13
   6  44   6    0.45    0.10
   6  44   6    0.10    0.08
   0 -46  -6    6.32    0.27
   0 -46  -6    5.90    0.30
   0  46   6    6.52    0.25
   0  46   6    6.31    0.26
   0 -46   6    6.02    0.30
   0  46  -6    6.26    0.24
   2 -46   6    0.87    0.12
  -2 -46  -6    0.93    0.09
   2 -46   6    0.84    0.10
  -2  46   6    0.79    0.07
   2  46  -6    0.96    0.11
  -2  46   6    0.92    0.06
  -2 -46  -6    0.98    0.13
  -2 -46   6    0.98    0.13
   2 -46  -6    0.76    0.11
   2  46   6    0.87    0.11
   2 -46  -6    1.05    0.14
   2  46   6    1.01    0.11
  -4 -46  -6    1.55    0.15
   4  46  -6    1.09    0.14
   4 -46   6    1.59    0.17
   4  46   6    1.39    0.16
   4 -46  -6    1.54    0.18
   4 -46  -6    1.34    0.16
   4  46   6    1.55    0.14
  -4 -46   6    1.57    0.16
   6 -46   6    3.94    0.28
   6  46  -6    3.82    0.25
   6 -46  -6    3.47    0.26
   6 -46  -6    3.34    0.23
   6  46   6    3.50    0.25
   6  46   6    3.95    0.24
   0 -48   6    0.00    0.06
   0 -48  -6    0.05    0.06
   0  48  -6    0.00    0.03
   0  48   6    0.00    0.03
   0 -48  -6    0.02    0.05
   0  48   6    0.00    0.04
  -2  48   6    8.43    0.30
  -2 -48  -6    8.79    0.31
   2 -48   6    7.45    0.36
  -2 -48  -6    8.17    0.37
   2  48  -6    7.42    0.33
   2 -48  -6    7.96    0.37
   2  48   6    8.18    0.33
   2  48   6    7.67    0.34
   2 -48  -6    8.18    0.36
  -2 -48   6    8.07    0.36
  -4 -48  -6    0.19    0.07
   4 -48   6    0.25    0.09
   4 -48   6    0.11    0.08
   4  48  -6    0.10    0.07
  -4 -48   6    0.09    0.07
   4 -48  -6    0.23    0.09
   4 -48  -6    0.08    0.08
   4  48   6    0.17    0.08
   4  48   6    0.21    0.07
   6 -48   6    0.39    0.12
   6  48  -6    0.53    0.12
   6 -48  -6    0.26    0.12
   6  48   6    0.45    0.11
   6 -48  -6    0.36    0.10
   6  48   6    0.43    0.11
   0  50   6    7.32    0.29
   0 -50   6    7.28    0.35
   0  50  -6    6.90    0.26
   0  50   6    7.63    0.30
   0 -50  -6    6.73    0.30
   0 -50  -6    6.39    0.32
   2  50  -6    0.06    0.05
  -2  50   6    0.03    0.03
  -2 -50  -6    0.08    0.07
  -2 -50  -6    0.00    0.04
   2 -50   6    0.09    0.07
   2 -50  -6   -0.02    0.06
  -2 -50   6   -0.04    0.06
   2  50   6   -0.03    0.04
   2  50   6    0.07    0.06
   2 -50  -6    0.02    0.06
   4 -50   6    5.45    0.31
   4  50  -6    5.12    0.28
  -4 -50  -6    5.49    0.27
   4 -50   6    5.00    0.28
   4 -50  -6    4.95    0.29
   4  50   6    5.27    0.27
   4  50   6    4.87    0.28
   4 -50  -6    5.78    0.31
  -4 -50   6    5.77    0.29
   6  50  -6    0.06    0.08
   6 -50   6    0.05    0.09
   6 -50  -6    0.20    0.11
   6  50   6    0.16    0.09
   6 -50  -6    0.26    0.10
   6  50   6    0.04    0.08
   0  52   6    0.01    0.04
   0 -52   6    0.16    0.08
   0  52   6   -0.02    0.04
   0  52  -6    0.00    0.04
   0 -52  -6   -0.03    0.05
   0 -52  -6    0.10    0.06
  -2 -52  -6    5.24    0.22
  -2  52   6    5.13    0.21
   2 -52   6    5.54    0.29
  -2 -52  -6    5.52    0.29
   2  52  -6    4.84    0.24
   2  52   6    5.15    0.24
  -2 -52   6    4.89    0.28
   2 -52  -6    4.77    0.27
   2 -52  -6    5.24    0.29
   2  52   6    4.94    0.26
   4 -52   6    0.10    0.08
  -4 -52  -6    0.26    0.09
   4  52  -6    0.21    0.08
   4 -52   6    0.23    0.09
   4 -52  -6    0.28    0.10
   4  52   6    0.23    0.08
  -4 -52   6    0.19    0.09
   4  52   6    0.13    0.07
   4 -52  -6    0.17    0.08
   6 -52   6    3.11    0.25
   6  52  -6    3.51    0.25
   6 -52  -6    2.82    0.25
   6 -52  -6    3.10    0.23
   6  52   6    3.20    0.25
   6  52   6    3.06    0.22
   0 -54   6    6.10    0.31
   0  54   6    5.50    0.24
   0 -54  -6    6.11    0.32
   0 -54  -6    5.74    0.27
   0  54  -6    5.68    0.24
   0  54   6    5.82    0.26
   2 -54   6   -0.07    0.05
   2  54  -6   -0.05    0.05
  -2  54   6    0.02    0.04
  -2 -54  -6   -0.07    0.06
   2 -54  -6    0.09    0.07
   2 -54  -6   -0.05    0.06
   2  54   6    0.09    0.06
   2  54   6    0.06    0.05
  -2 -54   6    0.01    0.06
  -4 -54  -6    3.45    0.22
   4 -54   6    4.00    0.26
   4 -54   6    3.58    0.24
   4  54  -6    3.42    0.23
   4 -54  -6    3.31    0.24
   4  54   6    3.39    0.23
  -4 -54   6    3.43    0.23
   4 -54  -6    3.65    0.24
   4  54   6    3.43    0.22
   6 -54   6    0.33    0.12
   6  54  -6    0.08    0.09
   6  54   6    0.36    0.11
   6 -54  -6    0.18    0.12
   6 -54  -6    0.18    0.11
   6  54   6    0.28    0.10
   0 -56  -6    0.08    0.07
   0  56   6    0.04    0.04
   0  56   6    0.01    0.05
   0  56  -6    0.03    0.04
   0 -56  -6   -0.02    0.05
   0 -56   6   -0.01    0.06
   2 -56   6    4.10    0.26
   2  56  -6    4.01    0.22
  -2 -56  -6    4.11    0.26
   2  56   6    3.58    0.22
   2 -56  -6    3.78    0.25
  -2 -56   6    4.40    0.27
   2 -56  -6    4.25    0.26
   2  56   6    3.85    0.21
   4 -56   6    0.45    0.12
  -4 -56  -6    0.68    0.13
   4  56  -6    0.53    0.11
   4 -56   6    0.26    0.10
   4  56   6    0.28    0.08
   4 -56  -6    0.67    0.14
   4  56   6    0.58    0.12
  -4 -56   6    0.62    0.13
   4 -56  -6    0.31    0.11
   6  56  -6    0.92    0.16
   6 -56   6    0.74    0.16
   6 -56  -6    0.62    0.16
   6  56   6    0.57    0.12
   6  56   6    0.43    0.13
   6 -56  -6    0.68    0.19
   0  58   6    4.93    0.23
   0 -58  -6    4.80    0.29
   0 -58   6    4.64    0.28
   0  58  -6    5.58    0.23
   0 -58  -6    4.81    0.26
  -2 -58  -6    0.08    0.08
   2  58  -6    0.09    0.06
   2 -58   6    0.04    0.08
   2 -58  -6   -0.07    0.07
   2 -58  -6    0.07    0.07
  -2 -58   6    0.09    0.09
   2  58   6    0.15    0.07
   2  58   6    0.13    0.06
   4  58  -6    0.86    0.14
   4 -58   6    1.26    0.18
   4 -58   6    1.08    0.16
  -4 -58  -6    0.82    0.14
   4  58   6    0.90    0.13
  -4 -58   6    1.10    0.16
   4 -58  -6    1.28    0.19
   4 -58  -6    1.14    0.17
   4  58   6    1.12    0.15
   0  60   6    0.04    0.06
   0 -60  -6    0.10    0.07
   0  60   6    0.01    0.04
   0 -60  -6   -0.01    0.08
   0 -60   6    0.03    0.08
  -2 -60  -6    1.58    0.18
   2 -60   6    2.08    0.22
   2  60  -6    1.40    0.14
   2  60   6    1.74    0.18
   2  60   6    1.66    0.14
   2 -60  -6    1.66    0.20
   2 -60  -6    1.49    0.17
  -2 -60   6    1.98    0.21
   4  60  -6    1.19    0.15
   4 -60   6    1.43    0.19
  -4 -60  -6    1.22    0.16
   4 -60   6    1.25    0.18
   4  60   6    1.53    0.18
   4 -60  -6    1.57    0.20
  -4 -60   6    1.40    0.18
   4 -60  -6    1.20    0.18
   4  60   6    1.23    0.15
   0 -62  -6    0.37    0.11
   0 -62  -6    0.34    0.09
   0 -62   6    0.20    0.09
   0  62   6    0.41    0.08
   0  62   6    0.35    0.08
  -2 -62  -6    1.11    0.16
   2  62  -6    1.16    0.13
   2 -62   6    1.30    0.18
   2 -62   6    1.37    0.19
   2  62   6    1.36    0.14
   2  62   6    1.28    0.15
   2 -62  -6    1.39    0.18
   2 -62  -6    1.01    0.17
  -2 -62   6    1.07    0.16
   4  62  -6    0.07    0.08
   4 -62   6    0.19    0.11
   4 -62   6    0.13    0.10
  -4 -62  -6    0.22    0.10
   4  62   6    0.11    0.09
   4  62   6    0.06    0.07
   4 -62  -6    0.07    0.09
  -4 -62   6    0.32    0.11
   4 -62  -6    0.25    0.11
   0 -64   6   -0.01    0.07
   0 -64  -6    0.07    0.07
   0  64   6    0.02    0.05
   0  64   6    0.03    0.06
   0 -64  -6   -0.08    0.07
   2  64  -6    0.63    0.10
  -2 -64  -6    0.87    0.15
   2 -64   6    0.93    0.17
   2 -64   6    0.74    0.14
  -2 -64   6    0.87    0.16
   2 -64  -6    0.88    0.16
   2 -64  -6    0.84    0.15
   2  64   6    0.77    0.12
   2  64   6    1.02    0.14
   4 -64   6    0.89    0.16
   4  64  -6    0.44    0.11
  -4 -64  -6    0.64    0.14
   4 -64   6    0.59    0.15
   4  64   6    0.95    0.14
  -4 -64   6    0.77    0.15
   4  64   6    0.87    0.15
   4 -64  -6    1.07    0.18
   4 -64  -6    0.63    0.15
   0 -66   6    2.69    0.24
   0  66   6    2.76    0.17
   0 -66  -6    2.33    0.24
  -2 -66  -6    0.06    0.09
   2  66  -6    0.10    0.07
   2 -66   6    0.02    0.09
   2 -66   6    0.13    0.10
   2  66   6    0.02    0.06
   2  66   6   -0.03    0.07
   2 -66  -6   -0.01    0.08
   2 -66  -6   -0.06    0.07
  -2 -66   6    0.03    0.08
   4  66  -6    0.22    0.09
   4 -66   6    0.36    0.13
   4 -66   6    0.39    0.13
  -4 -66  -6    0.48    0.13
   4  66   6    0.23    0.10
   4 -66  -6    0.53    0.14
   4 -66  -6    0.25    0.13
   4  66   6    0.37    0.10
  -4 -66   6    0.32    0.12
   0 -68  -6    0.06    0.09
   0 -68  -6    0.02    0.08
   0 -68   6    0.05    0.09
   0 -68   6    0.07    0.08
  -2 -68  -6    0.35    0.13
   2 -68   6    0.48    0.14
   2  68  -6    0.55    0.11
   2 -68   6    0.74    0.16
   2 -68  -6    0.74    0.16
   2 -68  -6    0.74    0.15
  -2 -68   6    0.55    0.14
   2  68   6    0.43    0.11
   2  68   6    0.41    0.09
   0 -70  -6    0.60    0.15
   0 -70   6    0.61    0.13
   0 -70   6    0.38    0.14
   0 -70  -6    0.75    0.14
   2 -70   6    0.74    0.17
   2 -70   6    0.80    0.16
  -2 -70  -6    0.79    0.16
   2  70   6    0.75    0.12
   2 -70  -6    0.53    0.13
   2 -70  -6    0.56    0.15
  -2 -70   6    0.59    0.14
   2  70   6    0.66    0.12
   0 -72  -6    0.06    0.10
   0 -72   6   -0.09    0.08
   0 -72   6    0.00    0.10
   1  -1   7    5.51    0.19
   1  -1   7    5.29    0.20
   1   1  -7    5.29    0.21
  -1   1   7    5.51    0.19
  -1  -1  -7    5.38    0.20
  -1  -1  -7    5.37    0.21
   1   1  -7    5.48    0.21
  -1   1   7    5.30    0.20
   1   1   7    5.58    0.19
  -1   1  -7    5.47    0.21
  -1  -1   7    5.25    0.19
  -1  -1   7    5.31    0.20
   1   1   7    5.18    0.20
  -1   1  -7    4.94    0.19
   1  -1  -7    5.24    0.21
   1  -1  -7    5.30    0.21
   3   1  -7    7.67    0.31
  -3   1   7    8.07    0.28
   3  -1   7    7.79    0.29
   3   1  -7    8.21    0.30
   3  -1   7    8.10    0.28
  -3  -1   7    7.80    0.29
   3  -1  -7    8.15    0.31
   3   1   7    8.31    0.30
   3  -1  -7    8.49    0.30
   3   1   7    7.94    0.28
   5  -1   7    6.64    0.26
   5  -1   7    6.37    0.27
   5   1  -7    6.60    0.28
   5   1  -7    6.52    0.26
   5  -1  -7    5.83    0.28
   5  -1  -7    6.43    0.26
   5   1   7    6.43    0.27
   5   1   7    7.00    0.26
   7  -1   7    3.57    0.18
   7   1  -7    3.46    0.22
   7  -1   7    3.46    0.20
   7  -1   7    3.22    0.18
   7   1   7    3.64    0.20
   7   1   7    3.42    0.20
   7  -1  -7    3.61    0.22
   7   1   7    3.59    0.19
   9  -1   7    0.12    0.08
   9   1  -7    0.04    0.07
   9  -1  -7    0.03    0.07
   9   1   7    0.05    0.08
   1   3  -7    9.49    0.34
  -1   3   7    9.70    0.33
   1  -3   7    9.82    0.32
  -1  -3  -7    9.68    0.34
   1  -3   7    9.44    0.32
  -1  -3  -7    9.50    0.32
  -1   3   7    9.32    0.32
   1   3  -7    9.76    0.34
   1  -3  -7    9.68    0.34
   1   3   7    9.66    0.32
  -1  -3   7   10.13    0.33
  -1   3  -7    9.20    0.34
   1   3   7    9.36    0.33
  -1  -3   7   10.02    0.33
   1  -3  -7    9.94    0.34
   3   3  -7   16.70    0.56
   3   3  -7   17.08    0.55
   3  -3   7   16.38    0.52
   3  -3   7   16.64    0.54
  -3   3   7   16.08    0.53
   3   3   7   16.82    0.53
   3  -3  -7   16.28    0.55
  -3  -3   7   17.16    0.54
   3  -3  -7   16.14    0.56
   3   3   7   15.74    0.54
   5  -3   7    3.41    0.17
   5   3  -7    3.19    0.18
   5   3  -7    3.22    0.17
   5  -3   7    3.36    0.16
   5  -3  -7    3.18    0.16
   5   3   7    3.45    0.17
   5   3   7    3.54    0.18
   5  -3  -7    3.39    0.19
   7  -3   7    0.44    0.09
   7   3  -7    0.51    0.10
   7  -3   7    0.32    0.07
   7  -3   7    0.33    0.07
   7   3   7    0.42    0.07
   7   3   7    0.48    0.09
   7  -3  -7    0.59    0.11
   9   3  -7    0.60    0.12
   9  -3  -7    0.90    0.14
   9   3   7    0.99    0.14
   9   3   7    0.66    0.11
   1  -5   7   19.21    0.59
  -1   5   7   17.48    0.58
   1   5  -7   19.09    0.60
   1   5  -7   18.65    0.61
  -1  -5  -7   17.62    0.60
  -1   5   7   19.51    0.60
  -1  -5  -7   18.09    0.59
   1  -5   7   19.51    0.59
  -1  -5   7   18.71    0.59
  -1  -5   7   18.34    0.60
   1   5   7   19.42    0.60
   1  -5  -7   19.14    0.61
   1   5   7   18.93    0.59
  -1   5  -7   18.60    0.61
   1  -5  -7   20.13    0.61
   3  -5   7    4.61    0.18
  -3   5   7    4.94    0.18
   3   5  -7    5.12    0.21
   3   5  -7    4.87    0.20
   3  -5   7    4.81    0.20
   3   5   7    4.81    0.19
   3  -5  -7    4.63    0.20
   3  -5  -7    4.25    0.20
  -3  -5   7    5.02    0.20
   3   5   7    4.87    0.20
   5   5  -7    5.85    0.26
   5  -5   7    4.99    0.23
   5   5  -7    5.59    0.24
   5  -5   7    5.58    0.22
   5  -5  -7    5.30    0.23
   5   5   7    5.50    0.25
   5  -5  -7    5.33    0.26
   5   5   7    5.92    0.24
   7  -5   7    0.76    0.10
   7  -5   7    0.63    0.09
   7   5  -7    0.56    0.11
   7  -5   7    0.81    0.09
   7   5   7    0.73    0.12
   7  -5  -7    0.59    0.12
   7   5   7    0.92    0.11
   9   5  -7    0.42    0.11
   9  -5  -7    0.38    0.10
   9   5   7    0.52    0.10
   9   5   7    0.44    0.11
   9  -5  -7    0.44    0.13
   1  -7   7   35.83    1.06
  -1   7   7   36.41    1.07
   1   7  -7   34.85    1.07
   1   7  -7   34.57    1.06
  -1   7   7   34.70    1.06
   1  -7   7   34.94    1.07
  -1  -7  -7   34.47    1.05
  -1  -7  -7   33.61    1.05
   1  -7  -7   34.14    1.06
  -1  -7   7   34.96    1.08
  -1  -7   7   34.48    1.07
   1  -7  -7   33.69    1.06
  -1   7  -7   34.08    1.07
   1   7   7   35.12    1.07
   1   7   7   34.79    1.06
   3   7  -7    7.04    0.28
   3  -7   7    7.60    0.27
   3  -7   7    7.32    0.25
  -3   7   7    7.34    0.25
   3   7  -7    7.45    0.28
   3  -7  -7    7.07    0.29
   3   7   7    7.08    0.26
   3  -7  -7    7.16    0.27
   3   7   7    7.47    0.28
  -3  -7   7    6.94    0.27
  -3  -7   7    7.28    0.26
   5  -7   7    0.30    0.06
   5  -7   7    0.25    0.05
   5   7  -7    0.26    0.07
   5   7  -7    0.19    0.06
   5  -7  -7    0.33    0.07
   5   7   7    0.40    0.06
   5   7   7    0.23    0.06
   5  -7  -7    0.20    0.06
   5   7   7    0.20    0.04
   7   7  -7    1.18    0.15
   7  -7   7    1.57    0.13
   7  -7   7    1.41    0.12
   7  -7   7    1.16    0.10
   7   7   7    1.45    0.13
   7   7   7    1.51    0.15
   7  -7  -7    1.32    0.16
   9   7  -7    0.05    0.08
   9  -7  -7    0.12    0.08
   9  -7  -7    0.07    0.10
   9   7   7    0.21    0.09
   9   7   7    0.24    0.09
   1  -9   7   28.18    0.83
  -1   9   7   26.45    0.82
  -1   9   7   27.14    0.84
   1   9  -7   26.69    0.86
  -1  -9  -7   25.76    0.84
  -1  -9  -7   28.04    0.84
   1  -9   7   27.17    0.83
  -1   9  -7   27.93    0.87
  -1  -9   7   26.76    0.84
   1  -9  -7   26.90    0.85
   1   9   7   27.29    0.83
  -1  -9   7   26.34    0.84
   1  -9  -7   27.28    0.85
   1   9   7   27.35    0.84
   3   9  -7    1.64    0.11
   3  -9   7    1.72    0.10
  -3   9   7    1.70    0.08
   3  -9   7    1.79    0.08
   3   9  -7    1.74    0.11
   3  -9  -7    1.59    0.10
   3   9   7    1.67    0.11
   3  -9  -7    1.63    0.11
   3   9   7    1.79    0.10
  -3  -9   7    1.72    0.10
  -3  -9   7    1.79    0.11
   5  -9   7    3.04    0.13
   5  -9   7    2.97    0.15
   5   9  -7    2.98    0.16
   5   9  -7    2.89    0.17
   5   9   7    2.97    0.16
   5  -9  -7    2.76    0.17
   5  -9  -7    2.77    0.15
   5   9   7    2.78    0.16
   5   9   7    2.70    0.12
   7  -9   7    1.05    0.09
   7  -9   7    1.21    0.12
   7   9  -7    0.91    0.13
   7  -9   7    1.02    0.12
   7   9   7    1.12    0.14
   7   9   7    1.07    0.12
   7  -9  -7    1.04    0.14
   9   9  -7    0.65    0.13
   9   9   7    0.71    0.13
   9  -9  -7    0.97    0.17
   9   9   7    0.70    0.12
   9  -9  -7    0.60    0.13
  -1  11   7    0.39    0.04
   1 -11   7    0.38    0.04
   1  11  -7    0.48    0.07
  -1 -11  -7    0.50    0.06
  -1 -11  -7    0.46    0.05
   1 -11   7    0.40    0.05
  -1  11   7    0.42    0.05
   1 -11  -7    0.53    0.07
   1  11   7    0.40    0.05
   1 -11  -7    0.47    0.06
  -1 -11   7    0.54    0.06
   1  11   7    0.43    0.05
  -3  11   7   14.84    0.50
   3  11  -7   14.57    0.50
  -3  11   7   15.02    0.47
   3 -11   7   14.64    0.47
  -3 -11  -7   14.85    0.45
   3 -11   7   15.41    0.49
   3  11   7   14.78    0.50
  -3 -11   7   14.62    0.51
  -3 -11   7   14.75    0.49
   3 -11  -7   14.90    0.49
   3  11   7   15.38    0.51
   3 -11  -7   13.69    0.51
   5 -11   7    4.56    0.18
   5 -11   7    5.00    0.21
   5  11  -7    4.80    0.23
  -5 -11   7    4.52    0.15
   5  11   7    4.92    0.22
   5 -11  -7    4.59    0.21
   5  11   7    4.51    0.22
   5 -11  -7    4.53    0.24
   5  11   7    4.71    0.17
   7  11  -7    1.08    0.13
   7 -11   7    1.31    0.14
   7 -11   7    1.16    0.09
   7 -11   7    1.30    0.11
   7 -11  -7    1.41    0.17
   7  11   7    1.45    0.15
   7  11   7    1.26    0.14
   9  11  -7    0.68    0.14
   9 -11  -7    0.56    0.14
   9  11   7    0.50    0.11
   9  11   7    0.65    0.12
  -1  13   7    9.77    0.32
  -1 -13  -7    9.58    0.34
   1  13  -7    9.61    0.35
  -1  13   7   10.12    0.34
   1 -13   7   10.29    0.34
   1 -13   7    9.69    0.33
  -1 -13  -7    9.63    0.33
  -1 -13   7    9.86    0.34
   1  13   7    9.86    0.34
   1  13   7   10.25    0.34
   1 -13  -7    9.84    0.34
   1 -13  -7    9.27    0.34
   3 -13   7    6.02    0.20
  -3  13   7    5.59    0.20
  -3  13   7    5.73    0.23
   3  13  -7    5.54    0.24
  -3 -13  -7    5.49    0.20
   3 -13   7    5.90    0.22
   3 -13  -7    5.83    0.25
   3 -13  -7    5.75    0.23
  -3 -13   7    5.57    0.24
   3  13   7    5.92    0.23
   3  13   7    5.38    0.24
  -3 -13   7    5.45    0.22
   5  13  -7    3.64    0.19
   5 -13   7    3.49    0.14
   5 -13   7    3.09    0.16
   5  13   7    3.58    0.18
   5  13   7    3.31    0.13
   5  13   7    3.58    0.19
  -5 -13   7    3.13    0.12
   5 -13  -7    3.79    0.21
   5 -13  -7    3.31    0.18
   7  13  -7    2.29    0.17
   7 -13   7    2.15    0.14
   7 -13   7    2.38    0.17
   7  13   7    2.60    0.17
   7  13   7    2.17    0.17
   7 -13  -7    2.11    0.18
   9  13  -7    0.24    0.10
   9 -13  -7    0.21    0.12
   9  13   7    0.36    0.11
   9  13   7    0.28    0.09
  -1 -15  -7   28.68    0.93
  -1 -15  -7   31.62    0.92
   1 -15   7   29.15    0.91
   1  15  -7   29.99    0.95
   1 -15   7   30.19    0.92
  -1  15   7   29.73    0.92
  -1  15   7   30.06    0.91
  -1 -15   7   30.26    0.93
   1  15   7   30.49    0.92
   1 -15  -7   29.26    0.93
   1 -15  -7   29.18    0.93
   1  15   7   30.13    0.93
  -3  15   7    5.16    0.21
   3  15  -7    5.56    0.24
  -3 -15  -7    5.15    0.19
   3 -15   7    5.41    0.18
   3 -15   7    5.16    0.20
  -3  15   7    5.24    0.18
  -3 -15   7    5.59    0.23
   3 -15  -7    5.39    0.22
  -3 -15   7    5.09    0.21
   3  15   7    5.60    0.23
   3 -15  -7    5.16    0.23
   3  15   7    5.26    0.22
   5 -15   7    2.01    0.12
   5  15  -7    1.84    0.13
   5 -15   7    2.02    0.10
   5  15   7    2.01    0.08
   5  15   7    2.09    0.14
   5 -15  -7    1.82    0.12
   5  15   7    2.10    0.13
   5 -15  -7    2.09    0.15
  -5 -15   7    2.04    0.09
   7 -15   7    0.22    0.06
   7  15  -7    0.32    0.09
   7 -15   7    0.45    0.09
   7  15   7    0.41    0.09
   7 -15  -7    0.26    0.10
   7  15   7    0.20    0.08
   9  15  -7    0.34    0.12
   9 -15  -7    0.43    0.14
   9  15   7    0.24    0.09
   9  15   7    0.30    0.11
   1 -17   7   14.50    0.45
  -1  17   7   13.76    0.44
   1  17  -7   13.57    0.49
  -1  17   7   13.59    0.45
  -1 -17  -7   14.87    0.48
  -1 -17  -7   13.96    0.46
   1 -17   7   14.06    0.46
   1  17   7   14.07    0.46
  -1 -17   7   14.12    0.47
   1  17   7   13.88    0.46
   1 -17  -7   13.65    0.48
   1 -17  -7   13.82    0.47
  -3  17   7   11.91    0.37
   3 -17   7   11.47    0.40
   3 -17   7   11.93    0.37
  -3  17   7   12.18    0.41
  -3 -17  -7   11.35    0.39
   3  17  -7   12.12    0.43
   3  17   7   11.62    0.42
   3  17   7   12.24    0.42
   3 -17  -7   12.20    0.44
  -3 -17   7   11.40    0.41
   3 -17  -7   11.24    0.41
   5  17  -7    0.25    0.07
   5 -17   7    0.28    0.04
   5 -17   7    0.36    0.06
   5  17   7    0.29    0.07
   5 -17  -7    0.33    0.07
   5 -17  -7    0.32    0.08
  -5 -17   7    0.15    0.04
   5  17   7    0.18    0.06
   7 -17   7    0.42    0.07
   7  17  -7    0.26    0.08
   7 -17   7    0.27    0.09
   7 -17  -7    0.46    0.11
   7  17   7    0.39    0.09
   7  17   7    0.35    0.09
   9  17  -7    0.46    0.12
   9  17   7    0.38    0.11
   9  17   7    0.24    0.10
   9 -17  -7    0.32    0.13
  -1 -19  -7   20.45    0.65
   1  19  -7   21.01    0.68
  -1  19   7   22.17    0.69
  -1 -19  -7   20.22    0.67
   1 -19   7   21.27    0.70
  -1  19   7   22.45    0.68
  -1 -19   7   21.92    0.72
   1  19   7   21.78    0.70
  -1 -19   7   23.69    0.72
   1  19   7   22.04    0.71
   1 -19  -7   20.95    0.67
   1 -19  -7   20.10    0.67
   3 -19   7    5.64    0.19
  -3  19   7    5.53    0.22
  -3 -19  -7    5.56    0.21
   3  19  -7    5.48    0.24
   3 -19   7    5.57    0.22
  -3  19   7    5.69    0.19
   3 -19  -7    5.40    0.25
  -3 -19   7    5.90    0.24
   3  19   7    5.77    0.23
   3 -19  -7    5.88    0.24
   3  19   7    5.55    0.24
   5  19  -7    0.27    0.07
   5 -19   7    0.38    0.06
   5 -19   7    0.33    0.04
   5  19   7    0.28    0.07
   5 -19  -7    0.25    0.07
  -5 -19   7    0.23    0.04
   5 -19  -7    0.25    0.06
   5  19   7    0.43    0.08
   7 -19   7    0.66    0.09
   7 -19   7    0.62    0.11
   7  19   7    0.82    0.13
   7 -19  -7    0.79    0.13
   7  19   7    0.66    0.11
  -1 -21  -7    5.18    0.20
  -1  21   7    4.68    0.18
   1 -21   7    5.21    0.20
  -1  21   7    5.36    0.20
   1  21  -7    5.07    0.23
  -1 -21  -7    5.12    0.21
  -1 -21   7    5.57    0.22
   1  21   7    5.38    0.21
  -1 -21   7    5.38    0.22
   1  21   7    5.28    0.21
   1 -21  -7    5.00    0.21
   1 -21  -7    4.99    0.22
  -3  21   7    6.84    0.22
  -3 -21  -7    6.75    0.25
   3  21  -7    6.06    0.27
   3 -21   7    7.74    0.26
  -3  21   7    6.73    0.26
   3 -21   7    6.74    0.22
   3 -21  -7    6.70    0.28
  -3 -21   7    6.42    0.27
   3  21   7    6.77    0.28
   3  21   7    6.91    0.27
   3 -21  -7    6.22    0.26
   5  21  -7    2.13    0.14
   5 -21   7    2.23    0.12
   5 -21   7    2.16    0.09
   5  21   7    2.27    0.16
   5 -21  -7    2.15    0.14
  -5 -21   7    2.26    0.12
   5  21   7    2.26    0.15
   5 -21  -7    1.92    0.15
   7 -21   7    0.79    0.12
   7 -21  -7    0.98    0.15
   7  21   7    1.15    0.14
   7  21   7    1.07    0.14
   1  23  -7    2.21    0.13
  -1 -23  -7    2.23    0.13
  -1  23   7    2.21    0.11
   1 -23   7    2.45    0.12
  -1 -23  -7    2.06    0.11
  -1  23   7    2.19    0.10
   1  23   7    2.28    0.11
   1  23   7    2.23    0.12
   1 -23  -7    2.29    0.13
  -1 -23   7    2.31    0.13
  -1 -23   7    2.27    0.13
   1 -23  -7    2.00    0.12
   3  23  -7    0.19    0.06
  -3  23   7    0.26    0.05
   3 -23   7    0.23    0.04
   3 -23   7    0.25    0.03
  -3 -23  -7    0.22    0.05
  -3  23   7    0.24    0.02
   3 -23  -7    0.18    0.05
  -3 -23   7    0.35    0.07
   3  23   7    0.29    0.06
   3  23   7    0.23    0.06
   3 -23  -7    0.09    0.05
   5  23  -7    4.18    0.22
   5 -23   7    4.72    0.20
   5  23   7    4.81    0.25
   5  23   7    4.84    0.24
  -5 -23   7    5.18    0.20
   5 -23  -7    4.96    0.22
   5 -23  -7    4.26    0.24
   7 -23   7    3.23    0.22
   7  23   7    3.60    0.22
   7  23   7    3.62    0.23
   7 -23  -7    3.06    0.22
   1 -25   7    5.02    0.21
  -1  25   7    5.24    0.20
   1 -25   7    5.15    0.23
  -1  25   7    5.12    0.19
  -1 -25  -7    5.19    0.22
  -1 -25  -7    5.04    0.20
   1  25   7    5.01    0.21
   1 -25  -7    5.36    0.23
  -1 -25   7    5.15    0.22
   1 -25  -7    5.12    0.22
   1  25   7    5.12    0.20
  -1 -25   7    4.99    0.22
   3 -25   7    6.47    0.25
  -3 -25  -7    6.36    0.25
   3  25  -7    6.52    0.27
  -3  25   7    6.51    0.25
   3  25   7    6.53    0.28
  -3 -25   7    6.71    0.27
   3 -25  -7    6.48    0.27
   3 -25  -7    5.99    0.28
   3  25   7    6.73    0.27
   5  25  -7    0.91    0.11
   5 -25   7    0.74    0.08
   5 -25   7    1.06    0.10
   5 -25  -7    0.91    0.11
   5  25   7    0.93    0.12
   5  25   7    0.91    0.11
   5 -25  -7    0.91    0.13
  -5 -25   7    0.77    0.08
   7  25  -7    0.76    0.13
   7 -25   7    1.01    0.14
   7 -25  -7    1.04    0.15
   7  25   7    1.20    0.14
   7  25   7    1.04    0.15
   1 -27   7    2.86    0.16
  -1 -27  -7    2.79    0.13
   1 -27   7    3.06    0.14
  -1  27   7    2.75    0.12
  -1  27   7    2.81    0.13
  -1 -27  -7    2.94    0.15
   1  27   7    2.90    0.14
  -1 -27   7    2.58    0.15
   1 -27  -7    2.89    0.16
   1  27   7    2.86    0.14
   1 -27  -7    2.75    0.15
  -1 -27   7    2.69    0.15
  -3 -27  -7    8.22    0.31
  -3 -27  -7    7.85    0.25
  -3  27   7    8.40    0.30
   3 -27   7    7.90    0.32
   3 -27   7    8.42    0.30
   3  27  -7    7.84    0.32
   3 -27  -7    8.26    0.32
  -3 -27   7    8.63    0.33
   3  27   7    8.15    0.33
   3  27   7    8.16    0.32
   3 -27  -7    8.01    0.34
   5 -27   7    4.47    0.20
   5  27  -7    3.84    0.20
   5 -27   7    4.13    0.18
   5  27   7    4.24    0.22
  -5 -27   7    4.40    0.19
   5 -27  -7    4.07    0.21
   5  27   7    4.44    0.24
   5 -27  -7    4.17    0.24
   7 -27   7    1.42    0.18
   7  27  -7    1.34    0.17
   7  27   7    1.20    0.17
   7  27   7    1.52    0.16
   7 -27  -7    1.51    0.19
  -1  29   7    6.91    0.25
   1 -29   7    7.41    0.28
  -1 -29  -7    7.00    0.29
  -1 -29  -7    7.25    0.26
   1 -29   7    7.68    0.30
  -1  29   7    7.21    0.26
  -1 -29   7    7.30    0.30
   1 -29  -7    7.19    0.29
   1 -29  -7    6.78    0.28
  -1 -29   7    7.56    0.30
   1  29   7    7.16    0.28
   1  29   7    7.27    0.27
   3  29  -7    1.30    0.11
  -3 -29  -7    1.29    0.05
   3 -29   7    1.22    0.09
   3 -29   7    1.26    0.10
  -3  29   7    1.13    0.08
  -3 -29  -7    1.32    0.10
   3  29   7    1.31    0.10
  -3 -29   7    1.35    0.11
   3 -29  -7    1.23    0.11
   3  29   7    1.43    0.11
   3 -29  -7    1.27    0.11
   5  29  -7    1.46    0.12
   5 -29   7    1.29    0.09
   5 -29   7    1.39    0.11
   5 -29  -7    1.15    0.13
  -5 -29   7    1.38    0.11
   5  29   7    1.36    0.15
   5  29   7    1.45    0.13
   5 -29  -7    1.35    0.16
   7 -29   7    0.63    0.13
   7  29  -7    0.46    0.11
   7  29   7    0.45    0.10
   7  29   7    0.50    0.12
   7 -29  -7    0.34    0.11
  -1  31   7    7.04    0.25
  -1 -31  -7    6.62    0.25
   1 -31   7    7.01    0.27
   1 -31   7    6.74    0.29
  -1  31   7    6.73    0.24
  -1 -31  -7    6.91    0.28
  -1 -31   7    6.80    0.28
  -1 -31   7    6.73    0.29
   1  31   7    6.17    0.26
   1  31   7    6.68    0.26
   1 -31  -7    6.62    0.27
   1 -31  -7    6.21    0.28
  -3 -31  -7    3.23    0.17
   3 -31   7    3.25    0.16
   3 -31   7    3.67    0.19
  -3  31   7    3.54    0.16
  -3 -31  -7    3.20    0.11
  -3 -31   7    3.46    0.19
   3  31   7    3.39    0.18
   3  31   7    3.29    0.18
   3 -31  -7    3.10    0.18
   3 -31  -7    3.30    0.19
   5  31  -7    1.02    0.11
   5 -31   7    0.67    0.09
   5 -31   7    1.08    0.08
  -5 -31   7    1.18    0.11
   5 -31  -7    0.76    0.11
   5  31   7    0.95    0.13
   5 -31  -7    1.24    0.15
   5  31   7    1.11    0.13
   7 -31   7   -0.03    0.07
   7  31  -7    0.08    0.07
   7  31   7    0.01    0.07
   7 -31  -7    0.09    0.08
   7  31   7    0.06    0.08
  -1 -33  -7    2.18    0.14
   1 -33   7    2.22    0.13
  -1 -33  -7    2.22    0.12
   1 -33   7    2.44    0.15
  -1  33   7    2.21    0.11
  -1  33   7    2.30    0.11
  -1 -33   7    2.29    0.15
   1  33   7    2.46    0.13
   1  33   7    2.34    0.13
  -1 -33   7    2.43    0.15
   1 -33  -7    2.38    0.15
   1 -33  -7    2.19    0.14
   3 -33   7    0.51    0.07
   3 -33   7    0.31    0.07
  -3  33   7    0.30    0.05
  -3 -33  -7    0.35    0.03
  -3 -33  -7    0.29    0.07
  -3 -33   7    0.34    0.07
   3 -33  -7    0.44    0.08
   3  33   7    0.48    0.07
   3 -33  -7    0.37    0.08
   3  33   7    0.43    0.08
   5 -33   7    0.18    0.05
  -5 -33  -7    0.15    0.04
   5  33  -7    0.09    0.06
   5 -33   7    0.14    0.06
   5 -33  -7    0.13    0.06
   5  33   7    0.15    0.06
  -5 -33   7    0.17    0.06
   5 -33  -7    0.26    0.09
   5  33   7    0.10    0.07
   7 -33   7    0.77    0.14
   7  33  -7    0.88    0.15
   7  33   7    0.79    0.14
   7  33   7    0.85    0.13
   7 -33  -7    1.10    0.18
   1 -35   7    0.21    0.06
  -1  35   7    0.18    0.04
   1 -35   7    0.12    0.04
  -1 -35  -7    0.14    0.06
  -1  35   7    0.14    0.03
  -1 -35  -7    0.18    0.05
  -1 -35   7    0.18    0.06
   1 -35  -7    0.10    0.05
   1  35   7    0.12    0.04
   1  35   7    0.17    0.05
  -1 -35   7    0.07    0.05
   1 -35  -7    0.09    0.05
   3 -35   7    0.93    0.08
  -3 -35  -7    1.10    0.12
   3 -35   7    0.89    0.11
  -3 -35  -7    0.86    0.05
  -3  35   7    0.92    0.08
   3 -35  -7    0.86    0.11
   3  35   7    0.77    0.10
   3  35   7    0.89    0.11
   3 -35  -7    0.82    0.12
  -3 -35   7    0.76    0.10
   5 -35   7    2.42    0.13
  -5 -35  -7    2.24    0.12
   5 -35   7    2.56    0.16
   5 -35  -7    2.33    0.17
   5 -35  -7    2.35    0.19
  -5 -35   7    2.38    0.15
   5  35   7    2.72    0.18
   5  35   7    2.49    0.18
   7  35  -7    0.16    0.08
   7 -35   7    0.09    0.08
   7  35   7    0.15    0.08
   7 -35  -7    0.19    0.10
   7  35   7    0.12    0.08
   1 -37   7    0.69    0.10
   1 -37   7    0.73    0.09
  -1  37   7    0.79    0.06
  -1  37   7    0.53    0.06
  -1 -37  -7    0.76    0.08
  -1 -37  -7    0.68    0.10
  -1 -37   7    0.61    0.09
   1  37   7    0.65    0.08
   1  37   7    0.80    0.09
   1 -37  -7    0.62    0.09
  -1 -37   7    0.70    0.11
   1 -37  -7    0.65    0.10
  -3  37   7    2.93    0.14
   3 -37   7    2.59    0.14
   3 -37   7    3.26    0.18
  -3 -37  -7    2.62    0.16
   3  37   7    2.75    0.16
   3 -37  -7    3.02    0.18
   3 -37  -7    2.74    0.18
   3  37   7    2.83    0.18
  -3 -37   7    2.87    0.18
  -5 -37  -7    0.08    0.05
   5 -37   7    0.16    0.07
   5  37   7    0.06    0.07
   5  37   7    0.02    0.05
   5 -37  -7    0.03    0.07
  -5 -37   7    0.09    0.06
   5 -37  -7    0.04    0.06
   7 -37   7    0.15    0.09
   7  37  -7    0.10    0.08
   7 -37  -7    0.08    0.09
   7  37   7    0.09    0.09
   7  37   7    0.05    0.07
  -1  39   7    0.14    0.04
   1 -39   7    0.26    0.06
   1 -39   7    0.22    0.07
  -1 -39  -7    0.17    0.05
  -1 -39  -7    0.14    0.06
  -1  39   7    0.20    0.04
  -1  39  -7    0.28    0.04
   1  39   7    0.30    0.06
  -1 -39   7    0.11    0.06
   1  39   7    0.23    0.05
   1 -39  -7    0.22    0.07
   1 -39  -7    0.12    0.05
  -3 -39  -7    0.88    0.11
  -3  39   7    0.92    0.08
   3 -39   7    0.92    0.12
   3 -39   7    0.95    0.09
   3  39   7    1.10    0.12
   3 -39  -7    0.81    0.11
   3 -39  -7    0.98    0.13
   3  39   7    1.11    0.13
  -3 -39   7    1.11    0.14
  -5 -39  -7    1.23    0.10
   5  39  -7    1.14    0.14
   5 -39   7    0.97    0.12
   5 -39  -7    1.20    0.16
   5 -39  -7    1.28    0.15
   5  39   7    1.16    0.14
  -5 -39   7    1.18    0.12
   5  39   7    1.05    0.14
   7 -39   7    1.02    0.17
   7  39  -7    1.27    0.17
   7 -39  -7    1.03    0.18
   7  39   7    0.88    0.15
   7  39   7    1.06    0.15
  -1  41   7    5.96    0.23
   1 -41   7    6.14    0.29
   1 -41   7    5.87    0.26
  -1 -41  -7    5.67    0.24
  -1 -41  -7    5.62    0.27
  -1  41   7    6.11    0.24
   1  41   7    6.18    0.25
   1  41   7    5.97    0.26
  -1 -41   7    5.77    0.28
   1 -41  -7    5.84    0.27
   1 -41  -7    5.47    0.27
  -1  41  -7    5.72    0.21
  -3  41   7    0.41    0.06
   3 -41   7    0.36    0.06
   3 -41   7    0.35    0.09
  -3 -41  -7    0.43    0.09
   3  41   7    0.46    0.09
   3 -41  -7    0.42    0.10
   3  41   7    0.38    0.08
  -3 -41   7    0.34    0.08
   3 -41  -7    0.28    0.08
   5  41  -7    0.35    0.09
   5 -41   7    0.39    0.11
   5 -41   7    0.29    0.08
  -5 -41  -7    0.34    0.07
   5  41   7    0.28    0.09
  -5 -41   7    0.41    0.08
   5 -41  -7    0.36    0.10
   5  41   7    0.49    0.10
   5 -41  -7    0.52    0.12
   7 -41   7    2.47    0.22
   7  41  -7    2.44    0.25
   7 -41  -7    2.43    0.26
   7  41   7    1.88    0.21
   7  41   7    2.45    0.20
   1 -43   7    1.89    0.13
  -1  43   7    1.86    0.11
  -1  43   7    2.04    0.11
  -1 -43  -7    1.56    0.11
  -1 -43  -7    1.79    0.14
   1 -43   7    1.99    0.16
  -1  43  -7    1.69    0.09
   1 -43  -7    1.66    0.13
  -1 -43   7    1.90    0.15
   1 -43  -7    1.85    0.15
   1  43   7    1.77    0.12
   1  43   7    1.77    0.12
  -3  43   7    1.80    0.11
   3 -43   7    2.03    0.13
   3 -43   7    1.87    0.16
  -3 -43  -7    1.86    0.15
   3  43  -7    1.85    0.14
   3 -43  -7    2.06    0.17
   3  43   7    2.18    0.15
  -3 -43   7    1.93    0.16
   3  43   7    1.92    0.15
   3 -43  -7    1.98    0.16
   5 -43   7    3.10    0.23
  -5 -43  -7    3.41    0.18
   5  43  -7    3.32    0.22
   5 -43   7    3.15    0.20
   5  43   7    3.36    0.22
   5 -43  -7    3.15    0.23
  -5 -43   7    3.54    0.20
   5  43   7    3.44    0.21
   5 -43  -7    3.77    0.23
   7 -43   7    0.85    0.16
   7  43  -7    0.75    0.15
   7 -43  -7    0.53    0.14
   7  43   7    0.74    0.13
   7  43   7    0.70    0.14
   1 -45   7    0.54    0.10
  -1  45   7    0.51    0.06
  -1  45   7    0.46    0.06
  -1 -45  -7    0.50    0.10
   1  45  -7    0.45    0.08
  -1 -45  -7    0.55    0.08
   1 -45   7    0.37    0.08
  -1 -45   7    0.64    0.11
   1 -45  -7    0.46    0.09
   1 -45  -7    0.52    0.09
  -1  45  -7    0.51    0.06
   1  45   7    0.56    0.08
   1  45   7    0.54    0.08
  -3 -45  -7    8.63    0.37
   3 -45   7    8.62    0.38
   3 -45   7    8.89    0.34
  -3  45   7    8.45    0.32
   3  45  -7    8.68    0.37
   3 -45  -7    8.87    0.39
  -3 -45   7    8.99    0.38
   3 -45  -7    8.30    0.39
   3  45   7    8.08    0.37
   3  45   7    9.05    0.36
   5 -45   7    5.35    0.31
  -5 -45  -7    5.12    0.23
   5 -45   7    4.60    0.26
   5  45  -7    4.33    0.27
   5  45   7    5.17    0.29
   5 -45  -7    4.69    0.27
  -5 -45   7    5.28    0.26
   5  45   7    5.07    0.27
   5 -45  -7    4.82    0.29
   7 -45   7    0.86    0.17
   7  45  -7    0.98    0.16
   7 -45  -7    0.75    0.16
   7  45   7    0.89    0.14
   7  45   7    0.81    0.15
   1 -47   7    6.52    0.31
   1  47  -7    6.29    0.26
  -1  47   7    6.33    0.24
  -1 -47  -7    6.15    0.30
  -1  47   7    5.88    0.24
  -1 -47  -7    5.78    0.26
  -1 -47   7    6.16    0.31
   1 -47  -7    5.88    0.28
   1  47   7    6.23    0.26
   1 -47  -7    6.08    0.31
   1  47   7    6.09    0.27
  -1  47  -7    6.62    0.23
  -3  47   7    1.71    0.11
   3 -47   7    1.98    0.19
   3 -47   7    1.46    0.12
   3  47  -7    1.61    0.14
  -3 -47  -7    1.68    0.17
   3 -47  -7    1.53    0.18
   3 -47  -7    1.62    0.18
  -3 -47   7    1.54    0.16
   3  47   7    1.63    0.13
   3  47   7    1.72    0.17
   5  47  -7    1.73    0.19
  -5 -47  -7    1.48    0.13
   5 -47   7    1.42    0.18
   5 -47   7    1.38    0.16
   5 -47  -7    1.59    0.18
  -5 -47   7    1.53    0.15
   5  47   7    1.56    0.18
   5  47   7    1.77    0.18
   5 -47  -7    1.60    0.19
   7 -47   7    0.64    0.15
   7  47  -7    0.68    0.14
   7  47   7    0.60    0.13
   7 -47  -7    0.46    0.15
   7  47   7    0.26    0.12
  -1 -49  -7   12.64    0.46
   1  49  -7   12.24    0.46
  -1  49   7   12.54    0.44
  -1 -49  -7   12.90    0.51
   1 -49   7   12.99    0.52
  -1  49   7   12.64    0.44
  -1 -49   7   13.26    0.52
  -1  49  -7   13.50    0.42
   1 -49  -7   12.60    0.49
   1 -49  -7   12.19    0.51
   1  49   7   12.88    0.46
   3 -49   7    0.12    0.05
   3 -49   7    0.25    0.09
  -3  49   7    0.21    0.05
   3  49  -7    0.15    0.07
  -3 -49  -7    0.39    0.09
   3 -49  -7    0.20    0.09
   3  49   7    0.13    0.07
   3 -49  -7    0.31    0.10
  -3 -49   7    0.40    0.10
   3  49   7    0.24    0.07
   5 -49   7    0.16    0.10
   5 -49   7    0.28    0.10
  -5 -49  -7    0.22    0.08
   5  49  -7    0.13    0.08
   5  49   7    0.25    0.08
   5 -49  -7    0.24    0.10
  -5 -49   7    0.23    0.08
   5 -49  -7    0.18    0.10
   5  49   7    0.26    0.10
   1  51  -7    0.86    0.10
   1 -51   7    0.95    0.14
  -1 -51  -7    0.91    0.10
  -1  51   7    1.09    0.09
  -1  51   7    0.95    0.09
  -1 -51  -7    0.89    0.13
   1 -51  -7    0.96    0.12
   1  51   7    1.11    0.11
   1  51   7    0.79    0.11
  -1 -51   7    0.85    0.13
   1 -51  -7    0.88    0.13
   3  51  -7    3.13    0.20
   3 -51   7    2.92    0.21
  -3 -51  -7    3.06    0.21
   3 -51  -7    3.33    0.23
   3 -51  -7    3.26    0.23
   3  51   7    2.88    0.20
  -3 -51   7    3.49    0.22
   3  51   7    2.96    0.19
   5  51  -7    1.08    0.15
  -5 -51  -7    1.23    0.13
   5 -51   7    0.87    0.15
   5 -51   7    0.82    0.14
   5 -51  -7    1.14    0.17
   5  51   7    1.00    0.14
   5  51   7    0.76    0.13
   5 -51  -7    1.07    0.16
  -5 -51   7    0.85    0.13
   1  53  -7    0.90    0.11
  -1  53   7    0.99    0.09
  -1 -53  -7    0.99    0.11
   1 -53   7    1.24    0.16
  -1  53   7    1.11    0.09
  -1 -53  -7    0.97    0.14
  -1 -53   7    1.14    0.16
   1 -53  -7    1.00    0.13
   1 -53  -7    1.03    0.15
   1  53   7    1.05    0.11
   1  53   7    1.09    0.13
   3  53  -7    2.77    0.19
   3 -53   7    2.94    0.21
  -3 -53  -7    2.60    0.20
   3  53   7    2.91    0.20
   3 -53  -7    3.19    0.22
   3  53   7    2.99    0.19
   3 -53  -7    2.85    0.22
  -3 -53   7    3.11    0.22
   5  53  -7    0.33    0.10
   5 -53   7    0.16    0.10
   5 -53   7    0.27    0.10
  -5 -53  -7    0.26    0.09
   5 -53  -7    0.22    0.11
   5  53   7    0.27    0.10
   5  53   7    0.19    0.08
  -5 -53   7    0.23    0.09
   5 -53  -7    0.34    0.11
   1  55  -7    1.16    0.12
  -1  55   7    1.09    0.11
  -1  55   7    1.20    0.10
  -1 -55  -7    1.34    0.17
  -1 -55  -7    1.30    0.12
   1 -55   7    1.56    0.18
  -1 -55   7    1.28    0.16
   1  55   7    1.10    0.12
   1  55   7    1.29    0.14
   1 -55  -7    1.18    0.15
   1 -55  -7    1.42    0.18
  -3 -55  -7    1.03    0.15
   3 -55   7    1.43    0.18
   3  55  -7    1.31    0.15
   3 -55  -7    1.13    0.17
   3  55   7    1.25    0.15
  -3 -55   7    1.27    0.17
   3 -55  -7    1.47    0.18
   3  55   7    1.47    0.15
  -5 -55  -7    1.04    0.14
   5  55  -7    0.88    0.14
   5 -55   7    1.00    0.17
   5 -55   7    1.28    0.17
   5 -55  -7    1.02    0.16
   5  55   7    1.23    0.17
   5  55   7    0.94    0.14
  -5 -55   7    0.84    0.14
   5 -55  -7    1.38    0.20
   1  57  -7    0.83    0.10
  -1 -57  -7    0.49    0.11
  -1 -57  -7    0.91    0.11
   1 -57   7    0.89    0.15
  -1  57   7    0.86    0.10
   1 -57  -7    0.82    0.13
  -1 -57   7    1.08    0.16
   1 -57  -7    0.62    0.13
   1  57   7    1.00    0.11
   1  57   7    0.93    0.12
  -3 -57  -7    0.29    0.10
   3 -57   7    0.35    0.11
   3  57  -7    0.35    0.09
   3  57   7    0.44    0.11
   3 -57  -7    0.44    0.12
   3 -57  -7    0.35    0.11
  -3 -57   7    0.40    0.11
   3  57   7    0.51    0.10
  -5 -57  -7    0.10    0.09
   5 -57   7    0.20    0.10
   5  57  -7    0.10    0.09
   5 -57   7    0.20    0.11
  -5 -57   7    0.19    0.10
   5 -57  -7    0.16    0.10
   5  57   7    0.21    0.09
   5 -57  -7    0.25    0.11
   5  57   7    0.31    0.11
  -1 -59  -7    3.12    0.23
  -1  59   7    2.88    0.16
   1  59  -7    3.06    0.18
   1 -59   7    2.69    0.22
  -1 -59  -7    3.03    0.18
   1 -59  -7    2.70    0.20
   1 -59  -7    2.60    0.22
  -1 -59   7    3.31    0.23
   1  59   7    2.87    0.17
   1  59   7    2.76    0.18
   3 -59   7    0.45    0.12
   3  59  -7    0.38    0.10
  -3 -59  -7    0.43    0.11
   3  59   7    0.58    0.11
   3 -59  -7    0.42    0.12
   3 -59  -7    0.42    0.12
   3  59   7    0.71    0.13
  -3 -59   7    0.45    0.12
   5  59  -7    0.76    0.14
   5 -59   7    0.94    0.17
   5 -59   7    0.79    0.15
   5  59   7    0.75    0.12
   5 -59  -7    0.78    0.15
   5 -59  -7    0.39    0.14
  -5 -59   7    0.55    0.13
   5  59   7    0.65    0.14
  -1 -61  -7    0.99    0.16
  -1  61   7    1.26    0.11
  -1 -61  -7    1.23    0.13
   1  61  -7    1.08    0.12
   1 -61   7    1.06    0.17
   1 -61  -7    1.20    0.16
   1  61   7    1.11    0.13
  -1 -61   7    1.14    0.17
   1  61   7    1.04    0.12
   1 -61  -7    1.11    0.17
  -3 -61  -7    0.59    0.13
   3  61  -7    0.87    0.13
   3 -61   7    1.24    0.18
   3 -61   7    1.08    0.17
   3 -61  -7    1.05    0.17
   3  61   7    1.19    0.16
   3 -61  -7    0.80    0.15
   3  61   7    0.94    0.13
  -3 -61   7    0.94    0.16
   5 -61   7    0.96    0.16
   5  61  -7    1.13    0.16
   5  61   7    0.87    0.14
  -5 -61   7    1.04    0.16
   5  61   7    0.72    0.15
   5 -61  -7    0.64    0.15
   1  63  -7    0.77    0.11
  -1 -63  -7    0.93    0.16
   1 -63   7    0.60    0.14
   1 -63  -7    0.56    0.13
   1 -63  -7    0.70    0.13
   1  63   7    0.90    0.11
   1  63   7    0.73    0.12
  -1 -63   7    0.70    0.15
  -3 -63  -7    2.88    0.23
   3 -63   7    2.51    0.25
   3 -63   7    2.59    0.23
   3  63  -7    2.49    0.19
   3  63   7    2.19    0.19
   3 -63  -7    2.37    0.25
   3 -63  -7    2.87    0.23
  -3 -63   7    2.05    0.22
   1 -65   7    2.94    0.25
  -1 -65  -7    2.88    0.24
   1  65   7    3.21    0.21
   1 -65  -7    2.99    0.25
   1  65   7    3.40    0.19
  -1 -65   7    2.97    0.24
   1 -65  -7    3.26    0.23
  -3 -65  -7    0.04    0.09
   3 -65   7    0.00    0.09
   3  65  -7    0.10    0.07
   3 -65   7    0.04    0.10
   3 -65  -7    0.12    0.10
   3  65   7    0.18    0.10
   3  65   7    0.05    0.06
   3 -65  -7    0.04    0.08
  -3 -65   7    0.20    0.10
   1 -67   7    2.10    0.24
  -1 -67   7    2.40    0.26
   1  67   7    2.14    0.16
   1 -67  -7    2.08    0.24
   1 -67  -7    1.67    0.19
   3 -67   7    1.52    0.21
   3  67  -7    0.97    0.15
   3 -67   7    1.44    0.21
  -3 -67  -7    1.55    0.20
   3  67   7    1.12    0.14
   3 -67  -7    1.46    0.21
   3 -67  -7    1.26    0.20
   3  67   7    1.40    0.17
   1 -69   7    2.20    0.26
  -1 -69  -7    2.03    0.23
   1  69   7    2.09    0.16
  -1 -69   7    2.29    0.26
   1  69   7    2.40    0.19
   1 -69  -7    2.17    0.22
   1 -69  -7    1.95    0.24
   1 -71   7    2.23    0.26
  -1 -71  -7    2.25    0.26
   1 -71   7    2.06    0.24
   1 -71  -7    1.88    0.24
   1  71   7    2.08    0.16
  -1 -71   7    1.97    0.24
   1 -71  -7    1.87    0.21
   0   0   8   17.63    0.56
   0   0  -8   18.33    0.59
   0   0   8   17.45    0.56
   0   0  -8   17.97    0.60
   2   0   8    0.06    0.03
  -2   0   8    0.03    0.03
  -2   0   8   -0.01    0.03
  -2   0  -8    0.02    0.03
   2   0   8    0.02    0.02
   2   0  -8   -0.05    0.03
   2   0  -8    0.02    0.03
   4   0   8   28.94    0.91
   4   0  -8   29.96    0.93
   4   0   8   29.63    0.93
  -4   0   8   29.05    0.90
   4   0  -8   27.78    0.94
   6   0  -8    0.00    0.06
   6   0   8    0.00    0.05
   6   0  -8    0.04    0.05
   6   0   8    0.04    0.04
   6   0   8    0.04    0.04
   8   0  -8    0.20    0.10
   8   0   8    0.21    0.07
   8   0   8    0.18    0.08
   0   2  -8    0.01    0.03
   0  -2   8    0.01    0.02
   0   2   8    0.01    0.02
   0  -2   8   -0.03    0.02
   0  -2  -8   -0.04    0.03
   0   2  -8   -0.01    0.03
   0  -2  -8    0.10    0.04
   0   2   8   -0.02    0.02
   2  -2   8   34.23    1.05
   2   2  -8   33.67    1.08
  -2   2   8   32.97    1.04
  -2   2   8   33.76    1.06
   2   2  -8   35.04    1.07
   2  -2   8   35.23    1.04
  -2  -2  -8   33.83    1.07
   2  -2  -8   33.83    1.08
   2  -2  -8   35.72    1.08
  -2  -2   8   34.35    1.07
  -2  -2   8   33.56    1.05
   2   2   8   34.32    1.06
   2   2   8   35.07    1.04
   4  -2   8    1.62    0.10
   4   2  -8    1.40    0.11
   4  -2   8    1.49    0.09
  -4   2   8    1.49    0.08
   4   2  -8    1.44    0.12
  -4  -2   8    1.59    0.09
   4   2   8    1.70    0.11
   4   2   8    1.14    0.09
   4  -2  -8    1.47    0.12
   4  -2  -8    1.30    0.10
   6  -2   8    3.25    0.17
   6  -2   8    3.53    0.19
   6   2  -8    3.35    0.21
   6   2  -8    3.49    0.19
   6  -2   8    3.27    0.17
   6   2   8    3.28    0.17
   6   2   8    3.45    0.17
   6   2   8    3.64    0.20
   6  -2  -8    3.56    0.19
   6  -2  -8    3.20    0.20
   8  -2   8    1.72    0.13
   8   2  -8    1.49    0.18
   8  -2   8    1.50    0.16
   8  -2  -8    1.60    0.19
   8   2   8    1.83    0.14
   8   2   8    1.39    0.15
   0   4  -8  100.65    3.01
   0  -4  -8  101.00    3.01
  -2   4   8    0.08    0.03
  -2   4   8    0.07    0.03
   2   4  -8    0.02    0.04
  -2  -4  -8    0.03    0.03
   2  -4   8    0.09    0.03
   2   4  -8    0.07    0.04
   2  -4   8    0.08    0.02
  -2  -4  -8    0.08    0.03
   2   4   8    0.06    0.03
   2   4   8    0.11    0.03
   2  -4  -8    0.01    0.03
   2  -4  -8    0.01    0.03
  -2  -4   8    0.02    0.03
   4  -4   8    2.05    0.12
   4  -4   8    2.05    0.10
   4   4  -8    2.43    0.15
   4   4  -8    2.33    0.14
   4   4   8    2.06    0.11
   4  -4  -8    2.23    0.13
  -4  -4   8    1.89    0.10
   4   4   8    2.15    0.13
   4  -4  -8    1.98    0.14
   6   4  -8    3.38    0.19
   6  -4   8    3.30    0.18
   6   4  -8    3.79    0.22
   6  -4   8    3.23    0.18
   6  -4   8    3.63    0.17
   6   4   8    3.45    0.16
   6  -4  -8    3.68    0.22
   6   4   8    3.42    0.18
   6   4   8    3.18    0.19
   6  -4  -8    3.77    0.19
   8  -4   8    0.48    0.10
   8  -4   8    0.61    0.09
   8   4  -8    0.58    0.13
   8  -4  -8    0.51    0.12
   8   4   8    0.54    0.11
   8   4   8    0.88    0.12
   0  -6  -8    0.01    0.03
   0  -6  -8    0.02    0.03
   0   6   8    0.01    0.02
   0   6  -8   -0.04    0.03
   0   6   8   -0.02    0.02
   0   6  -8    0.02    0.03
   0  -6   8    0.01    0.02
   0  -6   8    0.03    0.02
  -2   6   8   18.37    0.60
  -2  -6  -8   18.56    0.58
  -2  -6  -8   17.58    0.59
   2  -6   8   19.08    0.57
  -2   6   8   17.98    0.57
   2   6  -8   18.05    0.61
   2  -6   8   17.81    0.59
   2   6  -8   18.28    0.62
   2  -6  -8   19.13    0.61
   2   6   8   18.32    0.58
   2   6   8   18.18    0.60
   2  -6  -8   18.60    0.62
  -2  -6   8   18.43    0.59
   4   6  -8   11.29    0.44
   4  -6   8   12.36    0.40
   4  -6   8   11.83    0.42
   4   6  -8   12.36    0.43
   4   6   8   11.80    0.42
  -4  -6   8   12.19    0.40
   4   6   8   11.97    0.44
   4  -6  -8   12.09    0.43
   4  -6  -8   12.39    0.45
   6   6  -8    0.16    0.07
   6  -6   8    0.12    0.06
   6   6  -8    0.22    0.07
   6  -6   8    0.09    0.05
   6  -6   8    0.19    0.05
   6   6   8    0.12    0.06
   6   6   8    0.16    0.06
   6  -6  -8    0.12    0.06
   6   6   8    0.16    0.05
   6  -6  -8    0.14    0.07
   8   6  -8    0.72    0.13
   8  -6   8    0.55    0.10
   8   6   8    0.64    0.11
   8  -6  -8    0.64    0.13
   8   6   8    0.42    0.10
   0  -8  -8   10.38    0.36
   0   8   8   10.19    0.34
   0  -8   8   10.39    0.34
   0  -8   8   10.05    0.34
   0   8   8    9.72    0.34
   0  -8  -8    9.95    0.36
   0   8  -8   10.60    0.38
  -2   8   8   13.52    0.44
  -2   8   8   12.49    0.41
   2  -8   8   12.43    0.42
   2   8  -8   12.03    0.44
  -2  -8  -8   12.11    0.42
  -2  -8  -8   12.38    0.41
   2  -8   8   12.65    0.41
   2   8  -8   13.06    0.43
  -2  -8   8   12.72    0.43
   2   8   8   12.56    0.42
   2  -8  -8   11.92    0.43
   2  -8  -8   12.34    0.43
   2   8   8   12.61    0.43
   4   8  -8    1.19    0.10
   4  -8   8    1.29    0.08
   4   8  -8    1.34    0.11
   4  -8   8    1.33    0.09
   4   8   8    1.48    0.11
   4  -8  -8    1.16    0.10
  -4  -8   8    1.35    0.09
   4   8   8    1.45    0.10
   4  -8  -8    1.28    0.11
   6  -8   8    1.72    0.12
   6   8  -8    1.80    0.15
   6  -8   8    1.65    0.13
   6  -8   8    1.70    0.11
   6  -8  -8    1.89    0.13
   6   8   8    1.60    0.10
   6   8   8    2.06    0.13
   6   8   8    1.59    0.13
   6  -8  -8    1.73    0.15
   8   8  -8    0.13    0.10
   8  -8   8    0.25    0.08
   8   8   8    0.34    0.09
   8   8   8    0.15    0.08
   8  -8  -8    0.28    0.10
   0 -10  -8    0.03    0.03
   0 -10   8   -0.01    0.02
   0  10  -8    0.01    0.03
   0  10   8    0.03    0.02
   0 -10  -8    0.03    0.03
   0 -10   8    0.00    0.02
   0  10   8   -0.01    0.02
  -2  10   8    4.11    0.18
   2  10  -8    4.11    0.19
   2 -10   8    4.11    0.15
   2 -10   8    3.95    0.17
  -2 -10  -8    4.01    0.17
  -2 -10  -8    4.18    0.17
  -2  10   8    4.01    0.15
   2  10  -8    4.21    0.19
  -2 -10   8    4.27    0.18
   2 -10  -8    3.78    0.19
   2  10   8    4.37    0.18
   2  10   8    3.78    0.16
   2 -10  -8    4.10    0.18
   4  10  -8    2.80    0.16
   4  10  -8    2.64    0.16
   4 -10   8    2.72    0.12
   4 -10   8    2.83    0.14
   4  10   8    2.48    0.14
   4 -10  -8    2.90    0.15
   4 -10  -8    2.88    0.17
  -4 -10   8    2.72    0.13
   4  10   8    2.92    0.16
   6 -10   8    1.33    0.11
   6 -10   8    1.29    0.13
   6 -10   8    1.30    0.09
   6  10  -8    1.13    0.13
   6 -10  -8    0.91    0.11
   6 -10  -8    1.60    0.17
   6  10   8    1.16    0.13
   6  10   8    1.23    0.11
   8 -10   8    1.43    0.14
   8 -10   8    1.32    0.17
   8 -10  -8    1.53    0.19
   8  10   8    1.27    0.15
   8  10   8    1.51    0.17
   0 -12  -8   18.04    0.58
   0  12  -8   17.00    0.60
   0 -12   8   17.05    0.56
   0 -12  -8   17.86    0.58
   0  12   8   17.10    0.56
   0 -12   8   18.39    0.57
   0  12   8   17.83    0.56
   2 -12   8    1.39    0.07
  -2 -12  -8    1.44    0.09
   2 -12   8    1.60    0.09
  -2  12   8    1.53    0.08
   2  12  -8    1.67    0.11
  -2 -12  -8    1.54    0.09
  -2  12   8    1.57    0.09
   2 -12  -8    1.32    0.10
  -2 -12   8    1.57    0.10
   2  12   8    1.61    0.10
   2  12   8    1.58    0.09
   2 -12  -8    1.71    0.11
   4  12  -8    2.20    0.14
   4 -12   8    2.01    0.10
   4 -12   8    2.11    0.12
   4  12   8    2.22    0.13
   4 -12  -8    1.85    0.12
   4  12   8    2.13    0.14
   4 -12  -8    1.95    0.14
  -4 -12   8    2.21    0.12
   6  12  -8    2.05    0.16
   6 -12   8    1.96    0.13
   6 -12   8    2.04    0.11
   6 -12   8    2.04    0.15
   6  12   8    2.00    0.15
   6  12   8    2.02    0.14
   6 -12  -8    2.14    0.17
   6 -12  -8    2.06    0.14
   8 -12   8    0.14    0.07
   8 -12   8    0.15    0.08
   8  12   8    0.22    0.10
   8 -12  -8    0.14    0.09
   8  12   8    0.03    0.06
   0  14   8    0.04    0.02
   0 -14   8   -0.03    0.02
   0 -14   8    0.00    0.02
   0 -14  -8    0.00    0.03
   0  14   8   -0.02    0.02
   0 -14  -8   -0.03    0.03
   0  14  -8    0.01    0.03
   2 -14   8   17.66    0.56
  -2 -14  -8   17.32    0.56
  -2  14   8   17.99    0.57
   2  14  -8   17.13    0.59
  -2  14   8   17.50    0.54
   2 -14   8   16.94    0.54
  -2 -14  -8   17.44    0.56
   2  14   8   17.46    0.58
   2 -14  -8   16.37    0.58
   2 -14  -8   18.21    0.59
   2  14   8   17.47    0.56
  -2 -14   8   16.49    0.57
   4 -14   8    1.57    0.08
   4  14  -8    1.52    0.12
   4 -14   8    1.42    0.10
   4  14   8    1.64    0.11
   4  14   8    1.66    0.12
   4 -14  -8    1.69    0.12
   4 -14  -8    1.48    0.12
  -4 -14   8    1.78    0.10
   6 -14   8    0.20    0.06
   6 -14   8    0.20    0.06
   6 -14   8    0.26    0.05
   6  14  -8    0.45    0.10
   6  14   8    0.21    0.06
   6  14   8    0.26    0.08
   6 -14  -8    0.27    0.07
   6 -14  -8    0.35    0.10
   8 -14   8    0.20    0.08
   8  14   8    0.41    0.10
   8 -14  -8    0.21    0.11
   8  14   8    0.35    0.11
   0 -16  -8   28.62    0.90
   0  16   8   28.61    0.88
   0 -16  -8   28.71    0.91
   0 -16   8   27.78    0.88
   0  16   8   28.75    0.88
   0 -16   8   28.39    0.89
   0  16  -8   28.88    0.93
  -2 -16  -8    2.90    0.13
  -2 -16  -8    3.00    0.14
   2  16  -8    3.26    0.17
  -2  16   8    2.91    0.12
   2 -16   8    3.02    0.12
   2 -16   8    3.04    0.14
  -2  16   8    3.16    0.14
   2  16   8    3.30    0.14
   2 -16  -8    2.91    0.16
   2 -16  -8    2.97    0.15
   2  16   8    2.92    0.15
  -2 -16   8    2.93    0.15
  -2 -16   8    3.12    0.15
   4 -16   8    6.05    0.21
   4  16  -8    5.97    0.26
   4 -16   8    6.02    0.24
   4  16   8    6.41    0.27
   4  16   8    5.96    0.25
   4 -16  -8    5.85    0.25
   4 -16  -8    5.42    0.26
  -4 -16   8    5.74    0.24
   6 -16   8    0.28    0.06
   6 -16   8    0.37    0.08
   6  16  -8    0.17    0.07
   6 -16   8    0.28    0.05
   6  16   8    0.37    0.08
   6 -16  -8    0.29    0.07
   6 -16  -8    0.50    0.11
   6  16   8    0.29    0.08
   8 -16   8    0.39    0.10
   8 -16  -8    0.37    0.13
   8  16   8    0.60    0.12
   8  16   8    0.61    0.12
   0  18   8   -0.02    0.02
   0 -18  -8    0.00    0.03
   0  18  -8   -0.02    0.03
   0 -18   8    0.00    0.03
   0 -18  -8    0.02    0.03
   0  18   8   -0.02    0.02
  -2 -18  -8   11.73    0.40
   2  18  -8   10.81    0.42
  -2  18   8   11.26    0.36
  -2  18   8   11.36    0.39
   2 -18   8   11.54    0.39
  -2 -18  -8   11.36    0.38
   2 -18   8   11.37    0.37
   2  18   8   11.40    0.41
   2 -18  -8   11.71    0.41
  -2 -18   8   11.41    0.41
   2  18   8   11.52    0.40
   2 -18  -8   11.50    0.42
  -2 -18   8   11.93    0.41
   4  18  -8    1.58    0.13
   4 -18   8    2.03    0.11
  -4 -18  -8    1.82    0.08
   4 -18   8    1.86    0.09
   4 -18  -8    1.81    0.12
   4  18   8    1.91    0.13
   4  18   8    2.08    0.13
  -4 -18   8    1.95    0.12
   4 -18  -8    1.83    0.14
   6 -18   8    4.94    0.22
   6 -18   8    4.86    0.25
   6  18  -8    4.26    0.23
   6 -18  -8    4.69    0.23
   6 -18  -8    4.53    0.26
   6  18   8    4.62    0.24
   6  18   8    4.90    0.26
   8 -18   8    0.33    0.10
   8  18   8    0.23    0.10
   8  18   8    0.42    0.10
   8 -18  -8    0.22    0.10
   0 -20   8    4.71    0.19
   0 -20  -8    4.77    0.20
   0  20   8    4.86    0.18
   0  20   8    4.33    0.18
   0 -20  -8    4.72    0.21
  -2 -20  -8    0.07    0.03
  -2  20   8    0.14    0.04
   2 -20   8    0.11    0.03
  -2  20   8    0.09    0.02
   2  20  -8    0.04    0.04
  -2 -20  -8    0.12    0.04
   2 -20   8    0.12    0.04
  -2 -20   8    0.12    0.04
   2  20   8    0.09    0.04
   2  20   8    0.12    0.04
   2 -20  -8    0.05    0.04
   2 -20  -8    0.11    0.04
  -2 -20   8    0.11    0.04
   4  20  -8    5.60    0.27
  -4 -20  -8    6.46    0.22
   4 -20   8    6.47    0.22
   4 -20   8    6.47    0.25
   4 -20  -8    6.46    0.29
   4  20   8    6.44    0.27
   4 -20  -8    6.41    0.27
  -4 -20   8    6.62    0.26
   4  20   8    6.14    0.28
   6 -20   8    1.03    0.10
   6 -20   8    0.79    0.12
   6  20  -8    0.69    0.11
   6  20   8    1.06    0.14
   6  20   8    0.89    0.12
   6 -20  -8    0.71    0.12
   6 -20  -8    0.80    0.11
   8 -20   8    0.98    0.15
   8  20  -8    0.79    0.14
   8  20   8    0.73    0.14
   8 -20  -8    0.77    0.15
   8  20   8    0.83    0.13
   0 -22  -8   -0.02    0.03
   0 -22  -8    0.02    0.03
   0  22   8   -0.01    0.02
   0  22   8    0.03    0.03
   0 -22   8    0.01    0.03
  -2  22   8    5.01    0.18
   2 -22   8    4.84    0.20
  -2  22   8    4.81    0.20
   2 -22   8    5.26    0.18
   2  22  -8    5.15    0.24
  -2 -22  -8    4.92    0.22
  -2 -22  -8    5.26    0.20
   2 -22  -8    5.42    0.23
   2  22   8    4.62    0.20
  -2 -22   8    5.18    0.23
   2  22   8    4.89    0.22
   2 -22  -8    4.99    0.23
  -2 -22   8    5.50    0.23
   4 -22   8    1.13    0.06
  -4 -22  -8    1.11    0.07
   4 -22   8    1.36    0.09
   4  22  -8    1.34    0.12
   4  22   8    1.24    0.13
   4 -22  -8    1.22    0.13
   4  22   8    1.32    0.10
  -4 -22   8    1.13    0.10
   4 -22  -8    1.29    0.11
   6  22  -8    2.13    0.16
   6 -22   8    1.97    0.16
   6 -22   8    1.93    0.13
   6 -22  -8    1.73    0.14
   6  22   8    1.98    0.16
   6 -22  -8    1.88    0.17
   6  22   8    2.03    0.15
   8 -22   8    1.46    0.17
   8  22  -8    1.71    0.19
   8  22   8    1.43    0.18
   8 -22  -8    1.20    0.18
   8  22   8    1.58    0.17
   0 -24  -8    5.14    0.23
   0 -24  -8    5.30    0.22
   0 -24   8    5.69    0.23
   0  24   8    5.48    0.21
   0  24   8    5.50    0.21
   0 -24   8    5.65    0.24
  -2  24   8    3.22    0.15
  -2 -24  -8    3.12    0.13
  -2  24   8    3.06    0.12
   2  24  -8    2.70    0.16
   2 -24   8    3.14    0.15
  -2 -24  -8    2.99    0.16
   2  24   8    3.43    0.17
  -2 -24   8    3.01    0.17
   2  24   8    3.44    0.16
   2 -24  -8    3.16    0.17
   2 -24  -8    2.98    0.16
  -2 -24   8    2.84    0.16
   4 -24   8    0.75    0.08
  -4 -24  -8    0.81    0.07
   4  24  -8    0.84    0.11
   4 -24   8    0.67    0.04
  -4 -24   8    0.85    0.10
   4  24   8    0.66    0.09
   4 -24  -8    0.76    0.10
   4 -24  -8    0.76    0.11
   4  24   8    0.77    0.10
   6 -24   8    1.65    0.15
   6 -24   8    1.51    0.11
   6  24  -8    1.33    0.14
   6  24   8    1.56    0.16
   6  24   8    1.32    0.15
   6 -24  -8    1.80    0.19
   6 -24  -8    1.64    0.16
   8  24  -8    0.00    0.07
   8 -24   8    0.03    0.08
   8  24   8    0.01    0.08
   8 -24  -8   -0.09    0.08
   8  24   8   -0.02    0.06
   0 -26   8   -0.01    0.03
   0  26   8    0.02    0.02
   0 -26  -8    0.02    0.04
   0  26   8   -0.02    0.02
   0 -26  -8   -0.04    0.03
   0 -26   8    0.00    0.03
  -2  26   8    0.06    0.02
  -2 -26  -8    0.06    0.04
  -2 -26  -8    0.09    0.03
   2  26  -8    0.03    0.05
  -2  26   8    0.04    0.03
   2 -26   8    0.12    0.04
   2 -26  -8    0.05    0.04
   2  26   8    0.10    0.04
  -2 -26   8    0.11    0.05
  -2 -26   8    0.10    0.05
   2 -26  -8    0.10    0.05
   2  26   8    0.04    0.04
  -4 -26  -8    4.70    0.19
   4  26  -8    4.44    0.23
   4 -26   8    4.70    0.20
   4 -26  -8    5.00    0.25
  -4 -26   8    4.84    0.22
   4 -26  -8    4.51    0.23
   4  26   8    4.93    0.23
   4  26   8    5.02    0.24
   6  26  -8    0.01    0.06
   6 -26   8    0.06    0.07
   6 -26   8    0.06    0.04
   6  26   8    0.05    0.08
   6 -26  -8    0.06    0.06
   6 -26  -8   -0.01    0.07
   6  26   8    0.06    0.07
   8  26  -8    1.37    0.18
   8 -26   8    2.11    0.22
   8  26   8    1.57    0.19
   8  26   8    1.61    0.18
   8 -26  -8    1.78    0.22
   0  28   8    6.48    0.25
   0 -28  -8    6.46    0.26
   0 -28   8    6.29    0.28
   0 -28   8    6.68    0.27
   0 -28  -8    6.56    0.28
   0  28   8    7.02    0.25
  -2  28   8    2.60    0.10
  -2 -28  -8    2.62    0.15
   2 -28   8    2.68    0.15
   2 -28   8    2.62    0.14
  -2  28   8    2.75    0.13
   2  28  -8    2.11    0.15
  -2 -28  -8    2.46    0.12
   2 -28  -8    2.63    0.15
   2  28   8    2.51    0.14
  -2 -28   8    2.55    0.15
   2  28   8    2.54    0.15
  -2 -28   8    2.48    0.15
   2 -28  -8    2.72    0.16
  -4  28   8    0.80    0.09
   4 -28   8    0.77    0.10
   4  28  -8    0.59    0.10
  -4 -28  -8    0.62    0.07
   4 -28   8    0.77    0.08
   4  28   8    0.64    0.10
  -4 -28   8    0.82    0.10
   4 -28  -8    0.63    0.10
   4  28   8    0.72    0.10
   4 -28  -8    0.52    0.09
   6 -28   8    3.33    0.22
   6 -28   8    2.91    0.16
   6  28  -8    3.06    0.26
   6 -28  -8    3.03    0.19
   6 -28  -8    3.15    0.22
   6  28   8    3.07    0.21
   6  28   8    3.28    0.20
   8  28  -8    0.13    0.10
   8 -28   8    0.19    0.10
   8 -28  -8    0.06    0.10
   8  28   8    0.16    0.10
   8  28   8    0.29    0.10
   0 -30   8    0.03    0.04
   0  30   8    0.03    0.03
   0 -30  -8   -0.02    0.03
   0 -30  -8    0.00    0.04
   0  30   8   -0.03    0.03
   0 -30   8    0.01    0.03
  -2 -30  -8    8.14    0.28
  -2  30   8    7.90    0.27
   2 -30   8    8.69    0.31
   2 -30   8    8.40    0.34
  -2 -30  -8    7.78    0.32
  -2  30   8    8.63    0.30
   2 -30  -8    7.87    0.33
   2  30   8    7.96    0.31
  -2 -30   8    8.26    0.34
   2 -30  -8    7.60    0.32
  -2 -30   8    8.23    0.34
   2  30   8    8.23    0.33
   4  30  -8    1.46    0.13
  -4  30   8    1.65    0.11
  -4 -30  -8    1.72    0.11
   4 -30   8    1.93    0.11
   4 -30   8    1.67    0.12
  -4 -30   8    1.84    0.13
   4  30   8    1.76    0.14
   4  30   8    1.70    0.13
   4 -30  -8    1.68    0.13
   4 -30  -8    1.46    0.16
   6 -30   8    0.63    0.12
   6  30   8    0.71    0.11
   6  30   8    0.57    0.11
   6 -30  -8    0.78    0.12
   6 -30  -8    0.77    0.14
   8  30  -8    0.90    0.15
   8 -30   8    0.86    0.15
   8  30   8    0.86    0.14
   8  30   8    0.84    0.15
   8 -30  -8    0.81    0.16
   0  32   8   18.52    0.62
   0  32   8   18.93    0.62
   0 -32   8   20.71    0.65
   0 -32   8   18.70    0.67
   0 -32  -8   18.15    0.63
   0 -32  -8   18.04    0.61
  -2  32   8    2.29    0.12
  -2 -32  -8    2.31    0.11
   2 -32   8    2.14    0.14
   2 -32   8    2.45    0.13
  -2 -32  -8    2.34    0.14
  -2  32   8    2.33    0.10
  -2 -32   8    2.37    0.15
   2 -32  -8    2.05    0.15
   2 -32  -8    2.27    0.15
   2  32   8    2.17    0.14
  -2 -32   8    2.10    0.15
   2  32   8    2.23    0.13
  -4  32   8    4.98    0.23
   4 -32   8    5.42    0.25
   4  32  -8    5.34    0.26
  -4 -32  -8    5.73    0.24
   4 -32   8    5.92    0.23
  -4 -32   8    5.20    0.25
   4  32   8    5.63    0.26
   4 -32  -8    5.06    0.26
   4  32   8    5.60    0.27
   4 -32  -8    5.67    0.28
   6 -32   8    0.56    0.12
   6  32   8    0.62    0.12
   6 -32  -8    0.78    0.14
   6  32   8    0.73    0.12
   6 -32  -8    0.64    0.11
   8 -32   8    0.20    0.11
   8  32  -8    0.06    0.08
   8  32   8    0.07    0.09
   8  32   8    0.11    0.08
   8 -32  -8    0.14    0.11
   0 -34   8    0.01    0.04
   0  34   8    0.00    0.03
   0 -34   8   -0.06    0.04
   0 -34  -8    0.04    0.04
   0  34   8    0.00    0.03
   0 -34  -8    0.02    0.05
  -2  34   8   15.52    0.49
   2 -34   8   15.88    0.57
  -2 -34  -8   15.76    0.56
  -2  34   8   15.41    0.52
   2 -34   8   16.20    0.54
  -2 -34  -8   15.72    0.51
   2 -34  -8   14.89    0.56
   2  34   8   15.73    0.56
   2  34   8   15.47    0.54
  -2 -34   8   16.08    0.57
   2 -34  -8   15.49    0.56
   4 -34   8    0.12    0.06
  -4 -34  -8    0.15    0.06
  -4  34   8    0.13    0.05
   4 -34   8    0.17    0.05
  -4 -34   8    0.00    0.05
   4 -34  -8    0.19    0.08
   4 -34  -8    0.06    0.06
   4  34   8    0.22    0.08
   4  34   8    0.11    0.05
   6 -34   8    1.08    0.16
   6  34   8    1.16    0.15
   6 -34  -8    0.81    0.12
   6 -34  -8    0.79    0.15
   6  34   8    1.24    0.14
   8 -34   8    0.05    0.09
   8  34  -8    0.09    0.10
   8  34   8    0.05    0.09
   8 -34  -8    0.06    0.10
   8  34   8    0.04    0.09
   0 -36  -8   17.33    0.61
   0 -36   8   18.93    0.64
   0  36   8   18.59    0.61
   0  36   8   18.81    0.62
   0 -36   8   18.45    0.66
   0 -36  -8   18.67    0.64
  -2 -36  -8    2.07    0.15
  -2  36   8    2.02    0.11
  -2 -36  -8    1.90    0.11
  -2  36   8    1.78    0.09
   2 -36   8    2.02    0.15
   2 -36   8    1.70    0.12
  -2 -36   8    2.01    0.15
   2  36   8    2.00    0.14
   2 -36  -8    2.01    0.15
   2  36   8    2.21    0.13
   2 -36  -8    2.09    0.15
   4 -36   8    4.47    0.23
  -4 -36  -8    4.67    0.21
  -4  36   8    4.47    0.20
   4 -36   8    4.37    0.20
   4 -36  -8    4.00    0.24
   4  36   8    4.12    0.23
   4 -36  -8    4.35    0.24
  -4 -36   8    4.08    0.22
   4  36   8    4.16    0.22
   6 -36   8    0.28    0.10
   6  36  -8    0.21    0.09
   6  36   8    0.25    0.09
   6 -36  -8    0.17    0.10
   6 -36  -8    0.17    0.08
   6  36   8    0.26    0.09
   0  38   8    0.02    0.03
   0  38   8    0.00    0.03
   0 -38  -8    0.01    0.04
   0 -38   8   -0.03    0.04
   0 -38  -8    0.03    0.05
   0 -38   8    0.00    0.04
  -2 -38  -8    4.89    0.20
  -2 -38  -8    5.28    0.25
  -2  38   8    4.94    0.21
  -2  38   8    4.95    0.18
   2 -38   8    5.54    0.23
   2 -38   8    5.30    0.26
   2 -38  -8    4.77    0.25
   2  38   8    5.34    0.25
  -2 -38   8    5.09    0.26
   2  38   8    5.05    0.23
  -2  38  -8    5.19    0.17
   2 -38  -8    5.00    0.25
  -4  38   8    0.83    0.09
   4 -38   8    0.77    0.11
   4 -38   8    0.53    0.08
  -4 -38  -8    0.76    0.10
   4 -38  -8    0.61    0.11
  -4 -38   8    0.84    0.12
   4  38   8    0.65    0.10
   4  38   8    0.74    0.12
   4 -38  -8    0.68    0.11
   6 -38   8    2.77    0.22
   6  38  -8    2.91    0.22
   6 -38  -8    3.13    0.24
   6 -38  -8    3.02    0.21
   6  38   8    2.96    0.22
   6  38   8    2.86    0.20
   0 -40   8    2.43    0.15
   0  40   8    2.31    0.13
   0 -40  -8    2.40    0.15
   0  40   8    2.61    0.14
   0 -40  -8    2.22    0.16
   0 -40   8    2.45    0.17
  -2 -40  -8    0.17    0.07
  -2 -40  -8    0.04    0.03
   2 -40   8    0.12    0.07
  -2  40   8    0.05    0.04
  -2  40   8    0.02    0.02
   2 -40   8    0.04    0.04
  -2 -40   8    0.03    0.06
   2  40   8   -0.01    0.04
   2 -40  -8    0.06    0.06
   2  40   8    0.02    0.05
  -2  40  -8   -0.01    0.02
   2 -40  -8    0.03    0.05
   4 -40   8    3.85    0.18
  -4 -40  -8    3.53    0.20
   4 -40   8    3.43    0.21
  -4  40   8    3.93    0.18
   4  40   8    3.64    0.21
   4  40   8    3.97    0.23
   4 -40  -8    3.49    0.22
   4 -40  -8    3.75    0.23
  -4 -40   8    3.26    0.21
   6 -40   8    0.59    0.13
   6  40  -8    0.46    0.11
   6 -40  -8    0.41    0.11
   6  40   8    0.27    0.10
   6 -40  -8    0.37    0.12
   6  40   8    0.20    0.08
   0 -42  -8    0.00    0.05
   0 -42   8   -0.06    0.04
   0  42   8   -0.01    0.03
   0 -42  -8    0.01    0.04
   0 -42   8   -0.01    0.04
   0  42   8    0.03    0.03
  -2  42   8    2.60    0.14
  -2 -42  -8    2.71    0.13
   2 -42   8    2.69    0.18
  -2  42   8    2.82    0.11
   2 -42   8    2.53    0.15
  -2 -42  -8    2.75    0.18
   2 -42  -8    2.26    0.17
   2 -42  -8    2.58    0.17
   2  42   8    2.59    0.16
   2  42   8    2.37    0.15
  -2 -42   8    2.38    0.18
   4 -42   8    0.35    0.07
  -4  42   8    0.39    0.07
  -4 -42  -8    0.21    0.07
   4 -42   8    0.47    0.10
  -4 -42   8    0.36    0.10
   4  42   8    0.37    0.09
   4  42   8    0.29    0.08
   4 -42  -8    0.35    0.10
   4 -42  -8    0.22    0.08
   6  42  -8    0.16    0.08
   6 -42   8    0.41    0.12
   6 -42  -8    0.30    0.10
   6  42   8    0.42    0.10
   6 -42  -8    0.39    0.12
   6  42   8    0.35    0.10
   0  44   8    1.66    0.11
   0  44   8    1.33    0.10
   0 -44   8    1.36    0.12
   0 -44  -8    1.60    0.17
   0 -44   8    1.32    0.15
   0 -44  -8    1.31    0.11
  -2  44   8    0.86    0.09
   2 -44   8    0.76    0.10
  -2 -44  -8    0.87    0.12
  -2 -44  -8    0.94    0.08
  -2  44   8    0.87    0.06
   2 -44   8    1.23    0.15
  -2 -44   8    0.87    0.13
   2 -44  -8    0.84    0.13
   2  44   8    0.86    0.11
   2  44   8    1.07    0.12
   2 -44  -8    0.67    0.12
   4 -44   8    0.20    0.08
   4 -44   8    0.31    0.07
  -4  44   8    0.32    0.07
  -4 -44  -8    0.28    0.08
   4  44  -8    0.32    0.09
   4 -44  -8    0.40    0.10
   4  44   8    0.43    0.09
  -4 -44   8    0.20    0.08
   4  44   8    0.38    0.10
   4 -44  -8    0.42    0.11
   6 -44   8    0.61    0.14
   6  44  -8    0.46    0.12
   6  44   8    0.85    0.14
   6 -44  -8    0.46    0.12
   6 -44  -8    0.36    0.12
   6  44   8    0.52    0.11
   0 -46  -8    0.02    0.05
   0 -46   8    0.04    0.06
   0  46   8    0.02    0.04
   0 -46  -8    0.07    0.05
   0  46   8   -0.01    0.04
   0  46  -8   -0.02    0.03
  -2 -46  -8    0.00    0.06
  -2  46   8    0.04    0.04
  -2 -46  -8    0.01    0.04
   2 -46   8    0.06    0.05
   2 -46   8   -0.01    0.06
   2  46   8    0.07    0.05
   2 -46  -8    0.03    0.06
   2  46   8    0.06    0.05
  -2 -46   8    0.06    0.07
   2 -46  -8    0.09    0.07
   4 -46   8    0.95    0.14
   4  46  -8    1.05    0.14
  -4 -46  -8    1.06    0.13
   4 -46  -8    1.05    0.15
   4 -46  -8    1.21    0.17
   4  46   8    1.34    0.15
  -4 -46   8    1.06    0.14
   4  46   8    0.97    0.14
   6  46  -8    0.55    0.12
   6 -46   8    0.35    0.12
   6  46   8    0.36    0.11
   6 -46  -8    0.46    0.13
   6 -46  -8    0.43    0.11
   6  46   8    0.44    0.11
   0  48   8    1.69    0.12
   0 -48  -8    1.65    0.13
   0  48   8    1.76    0.12
   0 -48  -8    1.74    0.18
   0  48  -8    1.58    0.11
   0 -48   8    2.00    0.20
   2 -48   8    0.51    0.09
  -2 -48  -8    0.65    0.08
  -2 -48  -8    0.90    0.13
  -2  48   8    0.81    0.09
   2 -48   8    0.86    0.13
   2  48  -8    0.53    0.09
   2 -48  -8    0.35    0.09
  -2 -48   8    0.56    0.11
   2  48   8    0.58    0.10
   2  48   8    0.75    0.10
   2 -48  -8    0.55    0.11
   4  48  -8    0.05    0.07
   4 -48   8    0.26    0.09
  -4 -48  -8    0.10    0.07
   4  48   8    0.26    0.08
   4  48   8    0.24    0.09
   4 -48  -8    0.13    0.08
   4 -48  -8    0.21    0.09
  -4 -48   8    0.14    0.08
   6  48  -8    0.59    0.13
   6 -48   8    0.51    0.14
   6  48   8    0.57    0.11
   6  48   8    0.32    0.11
   6 -48  -8    0.33    0.12
   6 -48  -8    0.41    0.13
   0 -50   8   -0.01    0.06
   0  50   8   -0.05    0.04
   0 -50  -8    0.00    0.05
   0  50  -8    0.00    0.04
   0  50   8   -0.02    0.03
   0 -50  -8    0.01    0.06
   2  50  -8    1.83    0.14
  -2 -50  -8    1.53    0.14
   2 -50   8    1.79    0.14
   2 -50   8    2.04    0.20
  -2 -50  -8    1.56    0.17
  -2  50   8    2.05    0.12
   2  50   8    1.96    0.14
   2  50   8    2.17    0.16
  -2 -50   8    2.03    0.20
   2 -50  -8    1.61    0.17
   2 -50  -8    1.84    0.19
   4 -50   8    0.44    0.11
  -4 -50  -8    0.29    0.09
   4  50  -8    0.37    0.10
   4 -50  -8    0.24    0.10
  -4 -50   8    0.22    0.09
   4  50   8    0.50    0.11
   4 -50  -8    0.26    0.10
   4  50   8    0.43    0.09
   6 -50   8    0.06    0.09
   6  50  -8    0.20    0.10
   6  50   8    0.29    0.11
   6 -50  -8    0.09    0.10
   6 -50  -8    0.07    0.10
   6  50   8    0.15    0.08
   0 -52  -8    2.68    0.20
   0  52  -8    3.00    0.15
   0 -52   8    2.78    0.21
   0  52   8    3.00    0.17
   0  52   8    2.94    0.16
   0 -52  -8    2.56    0.17
  -2 -52  -8    0.65    0.12
   2 -52   8    0.83    0.14
  -2  52   8    0.68    0.08
   2  52  -8    0.75    0.11
  -2 -52   8    0.59    0.12
   2  52   8    0.62    0.09
   2 -52  -8    0.83    0.13
   2  52   8    0.84    0.12
   2 -52  -8    0.60    0.12
  -4 -52  -8    0.98    0.14
   4 -52   8    1.06    0.15
   4  52  -8    0.66    0.12
   4 -52  -8    0.80    0.15
  -4 -52   8    0.96    0.15
   4  52   8    0.87    0.14
   4  52   8    0.89    0.13
   4 -52  -8    0.78    0.14
   6 -52   8    0.37    0.13
   6  52  -8    0.10    0.09
   6  52   8    0.23    0.09
   6 -52  -8    0.15    0.10
   6 -52  -8    0.35    0.13
   6  52   8    0.24    0.11
   0  54   8    0.00    0.04
   0 -54   8    0.03    0.08
   0 -54  -8   -0.03    0.06
   0  54  -8    0.04    0.04
   0  54   8    0.03    0.05
   0 -54  -8   -0.05    0.05
   2 -54   8    2.61    0.20
   2  54  -8    2.06    0.16
  -2  54   8    2.67    0.15
  -2 -54  -8    2.28    0.19
   2 -54  -8    2.74    0.21
   2 -54  -8    2.43    0.19
   2  54   8    2.57    0.17
  -2 -54   8    2.54    0.21
   2  54   8    2.55    0.18
   4 -54   8    0.07    0.08
   4  54  -8    0.07    0.07
  -4 -54  -8    0.21    0.09
   4  54   8    0.11    0.08
   4  54   8    0.23    0.08
   4 -54  -8    0.07    0.09
   4 -54  -8    0.22    0.10
  -4 -54   8    0.14    0.09
   6  54  -8    0.09    0.09
   6 -54   8    0.07    0.09
   6 -54  -8    0.11    0.10
   6  54   8    0.10    0.10
   6  54   8    0.07    0.08
   6 -54  -8    0.04    0.10
   0  56   8    2.23    0.14
   0 -56  -8    2.17    0.19
   0  56   8    2.24    0.15
   0 -56   8    1.98    0.21
   0  56  -8    2.37    0.14
   0 -56  -8    2.39    0.17
   2  56  -8    0.07    0.06
   2 -56   8    0.06    0.08
  -2  56   8    0.09    0.05
  -2 -56  -8    0.05    0.08
   2  56   8    0.15    0.08
  -2 -56   8    0.10    0.08
   2 -56  -8    0.03    0.07
   2  56   8    0.14    0.06
   2 -56  -8    0.11    0.09
   4 -56   8    0.91    0.16
   4  56  -8    0.57    0.12
  -4 -56  -8    0.66    0.12
   4  56   8    0.74    0.14
   4  56   8    0.68    0.12
  -4 -56   8    0.66    0.13
   4 -56  -8    0.84    0.15
   4 -56  -8    0.47    0.13
   0 -58   8    0.03    0.07
   0  58   8   -0.02    0.05
   0 -58  -8    0.06    0.06
   0  58   8   -0.01    0.04
   0 -58  -8    0.05    0.07
   2  58  -8    0.59    0.10
   2 -58   8    0.71    0.15
  -2 -58  -8    0.88    0.14
  -2 -58   8    0.71    0.14
   2  58   8    0.60    0.10
   2  58   8    0.61    0.11
   2 -58  -8    0.82    0.14
   2 -58  -8    0.68    0.14
   4 -58   8    1.27    0.19
   4  58  -8    1.05    0.15
   4 -58   8    1.05    0.16
  -4 -58  -8    1.42    0.18
   4 -58  -8    0.86    0.16
   4  58   8    1.25    0.17
   4 -58  -8    1.22    0.19
  -4 -58   8    0.90    0.14
   4  58   8    1.33    0.16
   0  60   8    0.72    0.10
   0 -60  -8    1.01    0.13
   0 -60   8    0.85    0.15
   0  60   8    0.95    0.11
   0 -60  -8    1.01    0.16
  -2 -60  -8    1.59    0.19
   2  60  -8    1.65    0.16
   2 -60   8    1.63    0.20
   2 -60  -8    1.75    0.20
   2 -60  -8    1.28    0.19
  -2 -60   8    1.56    0.20
   2  60   8    1.49    0.15
   2  60   8    1.65    0.17
   4 -60   8    0.72    0.16
   4  60  -8    0.97    0.15
  -4 -60  -8    0.60    0.12
   4 -60   8    0.70    0.14
   4 -60  -8    0.84    0.16
   4 -60  -8    0.58    0.15
  -4 -60   8    0.61    0.13
   4  60   8    0.64    0.13
   4  60   8    0.64    0.12
   0  62   8   -0.05    0.05
   0 -62  -8    0.03    0.08
   0 -62  -8    0.07    0.08
   0 -62   8    0.01    0.08
   0  62   8   -0.02    0.06
  -2 -62  -8    2.87    0.23
   2 -62   8    2.55    0.22
   2  62  -8    2.59    0.19
   2  62   8    2.58    0.20
  -2 -62   8    2.64    0.22
   2 -62  -8    3.18    0.23
   2  62   8    2.47    0.18
   2 -62  -8    2.58    0.23
   4  62  -8    0.69    0.13
  -4 -62  -8    0.76    0.14
   4 -62   8    0.84    0.17
   4 -62   8    1.01    0.17
   4  62   8    0.77    0.13
  -4 -62   8    0.96    0.15
   4  62   8    1.11    0.17
   4 -62  -8    0.87    0.17
   4 -62  -8    1.15    0.19
   0 -64   8    6.69    0.37
   0 -64  -8    6.54    0.37
   0 -64  -8    7.00    0.34
   2 -64   8    0.74    0.16
  -2 -64  -8    0.85    0.15
   2  64  -8    0.72    0.12
   2  64   8    0.56    0.11
  -2 -64   8    0.90    0.16
   2 -64  -8    0.59    0.13
   2 -64  -8    0.72    0.16
   2  64   8    0.69    0.11
   4 -64   8    0.19    0.12
   4 -64   8    0.14    0.10
   4  64  -8    0.13    0.09
  -4 -64  -8    0.30    0.12
  -4 -64   8    0.14    0.10
   4  64   8    0.16    0.09
   4 -64  -8    0.14    0.10
   4 -64  -8    0.19    0.11
   4  64   8    0.15    0.08
   0  66   8   -0.01    0.06
   0 -66  -8    0.12    0.10
   0 -66  -8   -0.02    0.07
   0 -66   8    0.03    0.09
   2  66  -8    2.09    0.17
   2 -66   8    1.42    0.20
  -2 -66  -8    1.49    0.20
  -2 -66   8    1.49    0.20
   2  66   8    1.54    0.17
   2 -66  -8    1.67    0.21
   2 -66  -8    1.18    0.19
   2  66   8    1.49    0.15
   0 -68  -8    3.22    0.33
   0 -68  -8    2.37    0.26
   0 -68   8    2.28    0.25
   0  68   8    2.73    0.19
   2 -68   8    2.25    0.25
   2 -68   8    2.39    0.26
  -2 -68  -8    1.73    0.22
   2  68   8    2.44    0.20
  -2 -68   8    2.30    0.24
   2  68   8    2.53    0.18
   2 -68  -8    2.02    0.24
   0 -70   8    0.19    0.11
   0 -70  -8    0.03    0.10
   1  -1   9   12.19    0.40
  -1   1   9   11.87    0.41
  -1   1   9   11.83    0.40
   1  -1   9   11.88    0.40
  -1  -1  -9   11.74    0.39
   1   1  -9   11.03    0.41
  -1  -1  -9   11.27    0.40
   1   1  -9   11.13    0.40
  -1   1  -9   12.04    0.41
  -1  -1   9   11.99    0.41
   1  -1  -9   11.44    0.40
  -1  -1   9   11.75    0.40
  -1   1  -9   10.55    0.38
   1   1   9   11.78    0.40
   1  -1  -9   11.47    0.41
   1   1   9   12.51    0.41
  -3   1   9   21.66    0.70
   3  -1   9   22.59    0.72
   3   1  -9   21.17    0.71
   3   1  -9   21.50    0.70
   3  -1   9   21.65    0.69
   3  -1  -9   21.22    0.70
  -3  -1   9   21.75    0.70
   3   1   9   22.24    0.70
   3  -1  -9   20.46    0.71
   3   1   9   22.04    0.71
   5   1  -9    5.96    0.28
  -5   1   9    6.13    0.21
   5  -1   9    6.34    0.25
   5   1  -9    6.39    0.27
   5  -1   9    6.16    0.27
   5   1   9    6.06    0.27
   5  -1  -9    5.63    0.26
  -5  -1   9    6.05    0.21
   5   1   9    6.55    0.25
   5  -1  -9    6.20    0.29
   7  -1   9    1.57    0.12
   7   1  -9    0.89    0.14
   7  -1   9    1.38    0.14
   7  -1   9    1.28    0.14
   7  -1  -9    1.39    0.17
   7   1   9    1.43    0.12
   7   1   9    1.32    0.14
   9  -1   9    0.19    0.10
   9   1   9    0.42    0.11
  -1  -3  -9   48.56    1.52
  -1   3   9   52.24    1.56
   1  -3   9   50.88    1.55
   1  -3   9   52.54    1.55
  -1   3   9   49.72    1.54
  -1  -3  -9   48.78    1.53
   1   3  -9   48.70    1.54
   1   3  -9   50.19    1.53
   1  -3  -9   51.69    1.54
   1   3   9   51.56    1.56
   1   3   9   53.95    1.55
   1  -3  -9   51.38    1.53
  -1   3  -9   50.45    1.54
  -1  -3   9   50.07    1.55
  -1  -3   9   50.33    1.56
   3   3  -9    2.16    0.13
   3  -3   9    1.94    0.10
   3  -3   9    2.07    0.12
  -3   3   9    2.26    0.11
   3   3  -9    2.21    0.14
   3   3   9    2.08    0.12
  -3  -3   9    2.12    0.12
   3  -3  -9    1.87    0.13
   3   3   9    2.16    0.11
   3  -3  -9    1.89    0.12
   5  -3   9    4.94    0.20
   5   3  -9    4.51    0.22
   5  -3   9    4.98    0.22
   5   3  -9    4.83    0.24
  -5   3   9    4.29    0.16
   5  -3  -9    4.37    0.22
   5  -3  -9    4.48    0.24
   5   3   9    4.33    0.22
   5   3   9    4.59    0.20
  -5  -3   9    4.71    0.17
   7  -3   9    1.36    0.11
   7   3  -9    1.21    0.16
   7  -3   9    1.18    0.13
   7  -3   9    1.30    0.13
   7   3   9    1.51    0.15
   7   3   9    1.38    0.12
   7  -3  -9    1.13    0.15
   9  -3   9    0.48    0.11
   9  -3  -9    0.32    0.13
   9   3   9    0.41    0.11
  -1  -5  -9   42.61    1.31
   1  -5   9   44.58    1.33
   1   5  -9   41.64    1.33
   1  -5   9   43.94    1.34
  -1  -5  -9   44.07    1.32
   1   5  -9   43.38    1.32
  -1   5   9   44.16    1.34
  -1   5   9   43.54    1.33
  -1   5  -9   42.91    1.34
   1   5   9   44.48    1.34
   1   5   9   43.20    1.33
  -1  -5   9   43.82    1.34
   1  -5  -9   42.63    1.33
  -1  -5   9   43.51    1.34
   1  -5  -9   42.63    1.32
   3   5  -9    6.22    0.26
   3  -5   9    6.66    0.26
  -3   5   9    6.69    0.25
   3  -5   9    6.71    0.24
   3   5  -9    5.75    0.26
   3  -5  -9    6.64    0.26
   3  -5  -9    6.43    0.27
  -3  -5   9    6.96    0.27
   3   5   9    6.75    0.27
   3   5   9    6.84    0.25
   5  -5   9    0.10    0.05
   5   5  -9    0.02    0.05
   5   5  -9    0.24    0.07
   5  -5   9    0.08    0.04
  -5   5   9    0.08    0.02
   5  -5  -9    0.24    0.07
  -5  -5   9    0.11    0.03
   5  -5  -9    0.22    0.06
   5   5   9    0.15    0.05
   5   5   9    0.11    0.04
   7   5  -9    1.42    0.17
   7  -5   9    1.34    0.14
   7  -5   9    1.25    0.10
   7  -5   9    1.51    0.13
   7   5   9    1.28    0.15
   7  -5  -9    1.60    0.18
   7   5   9    1.61    0.13
   9   5   9    0.14    0.07
   9  -5  -9    0.11    0.11
   9   5   9    0.15    0.09
   1   7  -9    9.55    0.35
   1   7  -9    8.93    0.36
  -1   7   9    9.86    0.34
   1  -7   9   10.41    0.34
  -1  -7  -9    9.42    0.34
   1  -7   9    9.98    0.35
  -1  -7  -9    9.10    0.34
  -1   7   9   10.48    0.35
   1   7   9   10.10    0.34
   1  -7  -9    9.39    0.35
   1  -7  -9    9.81    0.35
  -1  -7   9    9.64    0.35
   1   7   9    9.97    0.35
  -1   7  -9    9.91    0.36
  -1  -7   9    9.78    0.35
   3  -7   9   26.85    0.83
  -3   7   9   26.80    0.87
  -3   7   9   26.50    0.83
   3   7  -9   25.94    0.87
   3  -7   9   28.18    0.85
   3   7  -9   26.84    0.86
   3   7   9   26.55    0.84
  -3  -7   9   26.59    0.86
   3  -7  -9   25.72    0.86
   3  -7  -9   26.81    0.86
   3   7   9   26.21    0.86
   5  -7   9    2.00    0.13
  -5   7   9    1.73    0.07
   5  -7   9    1.94    0.11
   5   7  -9    1.76    0.15
   5   7  -9    1.68    0.13
  -5  -7   9    1.85    0.09
   5   7   9    1.90    0.14
   5  -7  -9    1.89    0.13
   5  -7  -9    1.99    0.15
   5   7   9    2.01    0.12
   7  -7   9    0.47    0.09
   7  -7   9    0.32    0.06
   7  -7   9    0.39    0.08
   7   7  -9    0.42    0.11
   7  -7  -9    0.37    0.11
   7   7   9    0.31    0.08
   7   7   9    0.31    0.09
   9   7  -9    0.40    0.11
   9   7   9    0.35    0.10
   9   7   9    0.58    0.11
   9  -7  -9    0.44    0.14
   1  -9   9   18.84    0.62
  -1   9   9   18.85    0.61
  -1   9   9   19.66    0.63
  -1  -9  -9   19.60    0.62
   1  -9   9   19.60    0.62
   1   9  -9   19.02    0.65
  -1  -9  -9   18.82    0.62
  -1   9  -9   18.98    0.64
  -1  -9   9   20.09    0.64
   1  -9  -9   18.30    0.63
   1   9   9   19.19    0.62
  -1  -9   9   20.29    0.63
   1   9   9   19.58    0.63
   1  -9  -9   19.36    0.63
  -3   9   9    7.57    0.26
   3   9  -9    7.50    0.30
   3  -9   9    7.40    0.26
  -3  -9  -9    7.23    0.25
   3  -9   9    6.96    0.28
   3   9  -9    6.89    0.29
  -3   9   9    7.31    0.29
   3   9   9    7.88    0.30
   3   9   9    7.70    0.28
  -3  -9   9    6.80    0.28
   3  -9  -9    6.98    0.29
   3  -9  -9    7.06    0.30
   5  -9   9    6.40    0.24
   5   9  -9    6.31    0.29
   5   9  -9    6.23    0.28
   5  -9   9    6.78    0.27
  -5   9   9    6.12    0.20
   5  -9  -9    6.23    0.30
   5  -9  -9    6.21    0.27
   5   9   9    6.08    0.26
   5   9   9    6.51    0.29
  -5  -9   9    6.35    0.23
   7  -9   9    0.63    0.10
   7   9  -9    0.41    0.11
   7  -9   9    0.57    0.08
   7  -9   9    0.52    0.09
   7   9   9    0.51    0.10
   7  -9  -9    0.50    0.11
   7   9   9    0.49    0.09
   9   9  -9    0.01    0.08
   9   9   9    0.04    0.07
   9  -9  -9   -0.09    0.10
   9   9   9    0.12    0.10
  -1 -11  -9   12.28    0.43
  -1  11   9   12.57    0.41
   1  11  -9   12.19    0.45
   1 -11   9   12.46    0.42
   1 -11   9   12.70    0.43
  -1 -11  -9   13.11    0.43
  -1  11   9   12.55    0.43
  -1  11  -9   12.50    0.45
  -1 -11   9   12.78    0.44
   1 -11  -9   12.68    0.44
   1  11   9   12.64    0.42
  -1 -11   9   13.51    0.44
   1 -11  -9   12.04    0.44
   1  11   9   12.55    0.43
   3  11  -9    2.96    0.16
   3 -11   9    2.79    0.14
  -3 -11  -9    2.57    0.12
   3  11  -9    2.64    0.15
   3 -11   9    2.85    0.12
  -3  11   9    2.84    0.15
  -3  11   9    2.62    0.12
   3 -11  -9    2.71    0.16
   3 -11  -9    3.18    0.16
   3  11   9    2.78    0.14
  -3 -11   9    2.51    0.14
  -3 -11   9    2.77    0.15
   3  11   9    2.78    0.15
   5  11  -9    3.56    0.21
  -5  11   9    3.87    0.14
   5 -11   9    4.26    0.17
   5 -11   9    4.00    0.19
   5  11   9    4.46    0.20
   5 -11  -9    4.11    0.22
  -5 -11   9    4.27    0.17
   5  11   9    4.28    0.22
   5 -11  -9    3.68    0.20
   7  11  -9    2.71    0.20
   7 -11   9    2.98    0.19
   7 -11  -9    3.04    0.22
   7  11   9    3.34    0.22
   7  11   9    3.53    0.20
  -1  13   9    0.57    0.05
   1 -13   9    0.70    0.06
   1  13  -9    0.53    0.08
  -1  13   9    0.66    0.07
  -1 -13  -9    0.62    0.07
  -1 -13  -9    0.49    0.07
   1 -13   9    0.67    0.07
  -1  13  -9    0.56    0.08
   1  13   9    0.76    0.08
   1 -13  -9    0.59    0.08
   1 -13  -9    0.49    0.07
  -1 -13   9    0.72    0.08
   1  13   9    0.69    0.06
  -3  13   9    6.68    0.23
  -3 -13  -9    6.49    0.23
   3 -13   9    6.47    0.25
   3 -13   9    6.30    0.23
  -3  13   9    6.51    0.26
   3  13  -9    6.03    0.28
   3  13   9    6.67    0.27
  -3 -13   9    6.22    0.26
   3 -13  -9    6.50    0.27
   3  13   9    6.66    0.26
  -3 -13   9    6.28    0.27
   3 -13  -9    6.45    0.28
   5 -13   9    3.85    0.18
   5 -13   9    3.65    0.15
   5  13  -9    3.93    0.22
  -5  13   9    3.56    0.13
   5  13   9    3.58    0.20
   5 -13  -9    3.74    0.20
   5  13   9    4.20    0.20
   5 -13  -9    3.87    0.22
  -5 -13   9    3.68    0.16
   7 -13   9    1.99    0.14
   7  13  -9    1.56    0.17
   7 -13   9    1.72    0.15
   7 -13  -9    1.66    0.19
   7  13   9    1.88    0.14
   7  13   9    1.49    0.16
  -1 -15  -9    2.56    0.14
  -1  15   9    2.98    0.13
   1 -15   9    3.26    0.13
   1  15  -9    2.89    0.16
  -1 -15  -9    2.58    0.13
  -1  15   9    2.81    0.14
   1 -15   9    2.96    0.14
   1  15   9    2.97    0.14
   1 -15  -9    2.60    0.14
   1 -15  -9    2.44    0.14
   1  15   9    3.12    0.14
  -1 -15   9    3.00    0.15
   3 -15   9    0.64    0.07
  -3  15   9    0.55    0.07
   3 -15   9    0.72    0.05
  -3 -15  -9    0.71    0.06
   3  15  -9    0.56    0.09
  -3  15   9    0.64    0.05
  -3 -15   9    0.65    0.09
   3 -15  -9    0.65    0.09
   3  15   9    0.77    0.09
  -3 -15   9    0.71    0.08
   3 -15  -9    0.45    0.08
   3  15   9    0.71    0.08
   5  15  -9    3.57    0.21
   5 -15   9    3.71    0.18
   5 -15   9    3.67    0.15
   5 -15  -9    3.24    0.21
  -5 -15   9    3.59    0.16
   5  15   9    3.36    0.20
   5 -15  -9    3.57    0.19
   5  15   9    3.77    0.19
   7 -15   9    0.99    0.11
   7  15  -9    0.69    0.13
   7 -15   9    0.89    0.12
   7  15   9    1.31    0.14
   7  15   9    1.06    0.14
   7 -15  -9    0.83    0.14
   1  17  -9    7.79    0.33
   1 -17   9    7.98    0.29
  -1  17   9    8.72    0.30
   1 -17   9    8.58    0.30
  -1  17   9    8.26    0.28
  -1 -17  -9    8.11    0.31
  -1 -17  -9    8.60    0.30
   1 -17  -9    8.07    0.31
   1  17   9    8.01    0.30
   1 -17  -9    7.93    0.31
  -1 -17   9    8.32    0.31
   1  17   9    8.19    0.30
  -3 -17  -9    0.37    0.05
  -3  17   9    0.49    0.07
   3 -17   9    0.37    0.06
  -3  17   9    0.38    0.04
   3  17  -9    0.35    0.08
   3 -17   9    0.31    0.04
  -3 -17  -9    0.29    0.05
  -3 -17   9    0.45    0.07
  -3 -17   9    0.36    0.07
   3 -17  -9    0.31    0.07
   3  17   9    0.29    0.06
   3 -17  -9    0.45    0.08
   3  17   9    0.52    0.08
   5 -17   9    0.03    0.02
   5  17  -9    0.07    0.06
   5 -17   9    0.17    0.05
   5  17   9    0.10    0.05
   5  17   9    0.12    0.06
  -5 -17   9    0.04    0.04
   5 -17  -9    0.07    0.06
   5 -17  -9    0.10    0.06
   7 -17   9    0.25    0.09
   7  17  -9    0.06    0.08
   7 -17   9    0.18    0.07
   7 -17  -9    0.06    0.09
   7  17   9    0.18    0.07
   7  17   9    0.08    0.08
   1  19  -9    0.86    0.10
  -1  19   9    0.66    0.05
  -1 -19  -9    0.67    0.07
   1 -19   9    0.66    0.06
  -1 -19  -9    0.80    0.09
  -1  19   9    0.80    0.06
   1 -19   9    0.72    0.08
  -1 -19   9    0.79    0.08
   1  19   9    0.75    0.06
   1  19   9    0.84    0.08
   1 -19  -9    0.75    0.09
   1 -19  -9    0.71    0.09
  -3 -19  -9    3.68    0.16
  -3 -19  -9    3.22    0.14
  -3  19   9    3.42    0.17
  -3  19   9    3.44    0.14
   3 -19   9    3.73    0.17
   3 -19   9    3.66    0.14
   3  19  -9    3.34    0.19
   3  19   9    3.61    0.18
   3  19   9    3.87    0.18
  -3 -19   9    3.73    0.18
  -3 -19   9    3.55    0.19
   3 -19  -9    3.56    0.19
   3 -19  -9    3.66    0.19
   5 -19   9    0.83    0.06
   5  19  -9    0.58    0.10
   5 -19   9    0.83    0.09
  -5 -19   9    0.73    0.08
   5  19   9    0.64    0.09
   5  19   9    0.86    0.12
   5 -19  -9    0.78    0.11
   5 -19  -9    0.79    0.12
   7 -19   9    0.82    0.10
   7  19  -9    0.94    0.14
   7 -19   9    0.76    0.12
   7  19   9    1.02    0.14
   7 -19  -9    0.90    0.15
   7  19   9    0.80    0.11
  -1  21   9    0.07    0.03
  -1 -21  -9    0.10    0.04
  -1  21   9    0.13    0.04
   1 -21   9    0.13    0.03
   1 -21   9    0.11    0.04
   1  21  -9    0.10    0.05
  -1 -21  -9    0.16    0.05
   1 -21  -9    0.15    0.05
  -1 -21   9    0.11    0.04
   1 -21  -9    0.10    0.04
   1  21   9    0.23    0.05
   1  21   9    0.06    0.03
   3 -21   9    0.12    0.03
   3  21  -9    0.06    0.05
  -3 -21  -9    0.11    0.03
  -3  21   9    0.06    0.02
  -3  21   9    0.10    0.04
  -3 -21  -9    0.11    0.04
   3 -21   9    0.02    0.03
  -3 -21   9    0.08    0.05
   3 -21  -9    0.08    0.04
  -3 -21   9    0.13    0.05
   3 -21  -9    0.04    0.04
   3  21   9    0.08    0.04
   3  21   9    0.15    0.05
   5 -21   9    0.77    0.06
   5 -21   9    0.62    0.08
   5  21  -9    0.80    0.12
   5 -21  -9    0.65    0.10
   5  21   9    0.88    0.10
   5  21   9    0.51    0.10
   5 -21  -9    0.52    0.10
  -5 -21   9    0.75    0.09
   7 -21   9    1.68    0.18
   7 -21   9    1.46    0.12
   7  21   9    1.23    0.15
   7 -21  -9    1.34    0.18
   7  21   9    1.45    0.17
  -1  23   9    1.20    0.07
  -1 -23  -9    1.11    0.08
   1 -23   9    1.19    0.09
   1  23  -9    1.29    0.11
  -1 -23  -9    1.25    0.10
  -1  23   9    1.03    0.08
  -1 -23   9    1.35    0.10
   1 -23  -9    1.25    0.10
   1  23   9    1.13    0.08
   1 -23  -9    1.12    0.10
   1  23   9    1.10    0.08
  -1 -23   9    1.25    0.09
  -3 -23  -9    1.40    0.08
   3  23  -9    1.36    0.14
  -3 -23  -9    1.23    0.09
   3 -23   9    1.31    0.09
  -3  23   9    1.42    0.10
   3 -23   9    1.39    0.07
  -3  23   9    1.56    0.07
  -3 -23   9    1.29    0.13
  -3 -23   9    1.30    0.11
   3  23   9    1.22    0.12
   3 -23  -9    1.19    0.11
   3  23   9    1.43    0.10
   3 -23  -9    1.44    0.12
   5 -23   9    2.74    0.15
   5  23  -9    3.08    0.19
   5  23   9    3.13    0.19
   5 -23  -9    2.97    0.20
   5  23   9    3.13    0.18
   5 -23  -9    2.98    0.18
  -5 -23   9    3.01    0.16
   7 -23   9    0.84    0.14
   7  23   9    0.59    0.12
   7 -23  -9    0.97    0.15
   7  23   9    0.89    0.13
  -1  25   9    2.10    0.10
   1  25  -9    2.04    0.14
   1 -25   9    2.11    0.12
  -1  25   9    2.18    0.12
  -1 -25  -9    1.89    0.11
  -1 -25  -9    2.02    0.13
   1 -25  -9    1.87    0.13
   1  25   9    2.21    0.12
  -1 -25   9    2.34    0.14
  -1 -25   9    2.37    0.14
   1 -25  -9    2.32    0.14
   1  25   9    2.30    0.13
   3 -25   9    2.47    0.11
   3  25  -9    2.84    0.17
  -3  25   9    2.48    0.10
  -3 -25  -9    2.58    0.12
   3 -25   9    2.51    0.14
  -3 -25  -9    2.65    0.14
  -3  25   9    2.68    0.14
   3  25   9    2.76    0.15
  -3 -25   9    2.70    0.16
  -3 -25   9    2.70    0.16
   3 -25  -9    2.53    0.16
   3  25   9    2.61    0.16
   3 -25  -9    2.65    0.17
   5  25  -9    4.87    0.25
   5 -25   9    4.43    0.21
   5  25   9    4.61    0.25
  -5 -25   9    5.09    0.22
   5  25   9    4.54    0.23
   5 -25  -9    4.59    0.24
   5 -25  -9    4.84    0.27
   7 -25   9    0.97    0.14
   7 -25  -9    1.04    0.17
   7  25   9    0.88    0.13
   7  25   9    1.29    0.17
  -1 -27  -9    6.33    0.25
  -1  27   9    6.18    0.23
   1 -27   9    6.69    0.26
  -1 -27  -9    6.56    0.28
  -1  27   9    6.62    0.25
   1 -27  -9    6.55    0.27
   1  27   9    6.38    0.26
  -1 -27   9    6.13    0.27
  -1 -27   9    6.33    0.28
   1 -27  -9    6.17    0.28
   1  27   9    6.58    0.25
   3  27  -9    2.30    0.16
  -3 -27  -9    2.10    0.10
  -3 -27  -9    2.14    0.13
  -3  27   9    2.56    0.14
  -3  27   9    2.32    0.09
   3 -27   9    2.27    0.13
   3  27   9    2.09    0.13
   3 -27  -9    2.07    0.14
   3 -27  -9    2.41    0.16
   3  27   9    2.37    0.15
  -3 -27   9    2.42    0.15
   5 -27   9    1.89    0.12
   5  27  -9    1.74    0.15
   5  27   9    1.61    0.17
   5 -27  -9    1.85    0.18
   5 -27  -9    1.62    0.14
   5  27   9    1.83    0.14
  -5 -27   9    2.04    0.13
   7 -27   9    0.17    0.09
   7  27   9    0.36    0.11
   7 -27  -9    0.21    0.11
   7  27   9    0.26    0.09
  -1 -29  -9   13.88    0.47
  -1  29   9   14.32    0.48
   1 -29   9   14.53    0.52
  -1 -29  -9   12.87    0.49
   1 -29   9   14.71    0.50
  -1  29   9   13.71    0.46
   1 -29  -9   14.03    0.49
  -1 -29   9   14.57    0.51
   1  29   9   14.37    0.49
   1 -29  -9   13.75    0.50
   1  29   9   13.95    0.49
  -1 -29   9   14.30    0.52
  -3 -29  -9    4.31    0.21
  -3 -29  -9    4.44    0.17
  -3  29   9    4.39    0.20
   3  29  -9    4.42    0.23
  -3  29   9    4.41    0.15
   3 -29   9    4.34    0.20
   3 -29  -9    4.22    0.23
  -3 -29   9    4.56    0.23
   3  29   9    4.56    0.21
   3  29   9    4.22    0.22
   3 -29  -9    4.27    0.23
   5 -29   9    0.69    0.09
   5  29  -9    0.64    0.10
   5 -29   9    0.72    0.10
   5 -29  -9    0.41    0.10
   5  29   9    0.66    0.10
   5 -29  -9    0.68    0.11
   5  29   9    0.82    0.12
  -5 -29   9    0.71    0.10
   7 -29   9    0.12    0.09
   7  29   9    0.05    0.08
   7 -29  -9    0.26    0.11
   7  29   9    0.34    0.10
  -1 -31  -9    1.97    0.12
  -1 -31  -9    2.38    0.15
   1 -31   9    2.37    0.13
  -1  31   9    1.97    0.11
   1 -31   9    2.45    0.15
  -1  31   9    2.15    0.11
   1  31   9    2.15    0.12
   1 -31  -9    2.41    0.15
  -1 -31   9    2.12    0.14
   1  31   9    2.18    0.13
  -1 -31   9    2.29    0.15
   1 -31  -9    2.04    0.14
   3 -31   9    2.58    0.14
  -3  31   9    2.45    0.14
  -3 -31  -9    2.32    0.11
   3  31  -9    2.39    0.16
   3 -31   9    2.50    0.16
  -3  31   9    2.52    0.09
  -3 -31  -9    2.41    0.15
   3 -31  -9    2.80    0.17
  -3 -31   9    2.76    0.17
   3 -31  -9    2.49    0.17
   3  31   9    2.26    0.16
   3  31   9    2.80    0.16
   5 -31   9    2.02    0.15
   5 -31   9    2.03    0.13
   5  31  -9    2.22    0.16
   5 -31  -9    2.23    0.17
   5  31   9    2.29    0.17
   5  31   9    2.10    0.16
   5 -31  -9    2.11    0.18
  -5 -31   9    2.11    0.14
   7 -31   9    0.47    0.12
   7  31   9    0.63    0.12
   7 -31  -9    0.51    0.13
   7  31   9    0.55    0.12
  -1 -33  -9    2.93    0.15
   1 -33   9    3.15    0.16
  -1  33   9    2.94    0.13
  -1  33   9    3.03    0.15
  -1 -33  -9    3.08    0.18
   1 -33   9    3.03    0.18
  -1 -33   9    3.19    0.19
   1 -33  -9    2.91    0.17
  -1 -33   9    3.01    0.17
   1  33   9    2.78    0.15
   1 -33  -9    2.87    0.18
   1  33   9    2.54    0.14
   3 -33   9    7.06    0.28
  -3 -33  -9    6.61    0.28
   3 -33   9    6.89    0.30
  -3 -33  -9    6.30    0.22
  -3  33   9    6.67    0.27
  -3  33   9    6.90    0.21
   3 -33  -9    6.29    0.30
   3 -33  -9    6.46    0.30
  -3 -33   9    6.51    0.30
   3  33   9    6.83    0.29
   3  33   9    6.61    0.30
   5 -33   9    0.05    0.06
   5 -33   9    0.07    0.05
   5  33  -9    0.10    0.07
   5  33   9    0.04    0.06
   5  33   9    0.13    0.06
  -5 -33   9    0.10    0.06
   5 -33  -9    0.17    0.07
   5 -33  -9    0.05    0.07
   7  33  -9    1.70    0.20
   7 -33   9    1.82    0.20
   7 -33  -9    1.72    0.21
   7  33   9    1.70    0.18
   7  33   9    1.34    0.17
  -1  35   9    1.70    0.10
   1 -35   9    1.89    0.12
  -1 -35  -9    1.73    0.11
  -1 -35  -9    1.60    0.13
  -1  35   9    1.46    0.09
   1 -35   9    1.83    0.14
   1 -35  -9    1.71    0.14
   1  35   9    1.77    0.12
  -1 -35   9    1.70    0.13
   1  35   9    1.75    0.11
  -1 -35   9    1.52    0.13
   1 -35  -9    1.44    0.12
  -3 -35  -9    0.60    0.10
   3 -35   9    0.42    0.09
  -3 -35  -9    0.46    0.05
  -3  35   9    0.46    0.07
   3 -35   9    0.49    0.08
   3  35   9    0.49    0.09
   3 -35  -9    0.53    0.10
   3 -35  -9    0.47    0.10
  -3 -35   9    0.58    0.10
   3  35   9    0.49    0.08
   5 -35   9    1.19    0.10
   5  35  -9    1.06    0.13
   5 -35   9    0.90    0.12
   5  35   9    1.08    0.13
   5 -35  -9    1.20    0.16
   5 -35  -9    1.09    0.14
   5  35   9    1.15    0.15
  -5 -35   9    1.33    0.13
   7  35  -9    0.24    0.10
   7 -35   9    0.04    0.08
   7  35   9    0.05    0.08
   7  35   9    0.11    0.08
   7 -35  -9    0.16    0.10
  -1  37   9    3.28    0.14
   1 -37   9    2.75    0.17
  -1  37   9    3.08    0.15
  -1 -37  -9    3.31    0.19
  -1 -37  -9    2.93    0.16
   1 -37   9    3.04    0.19
   1  37   9    3.32    0.17
  -1 -37   9    3.31    0.20
   1 -37  -9    3.28    0.18
   1 -37  -9    2.87    0.19
   1  37   9    3.28    0.16
  -1 -37   9    2.85    0.18
  -3  37   9    1.05    0.09
   3 -37   9    1.23    0.14
   3 -37   9    0.95    0.10
  -3 -37  -9    1.10    0.12
   3  37   9    0.85    0.12
   3 -37  -9    1.15    0.14
   3 -37  -9    0.96    0.14
  -3 -37   9    1.21    0.14
   3  37   9    1.19    0.12
   5 -37   9    0.44    0.07
   5 -37   9    0.35    0.09
   5 -37  -9    0.27    0.09
   5  37   9    0.57    0.11
  -5 -37   9    0.28    0.08
   5 -37  -9    0.42    0.11
   5  37   9    0.21    0.09
   7 -37   9    0.19    0.10
   7  37  -9    0.21    0.09
   7 -37  -9    0.16    0.11
   7  37   9    0.10    0.10
   7  37   9    0.17    0.09
  -1  39   9    3.17    0.15
  -1 -39  -9    2.94    0.16
  -1 -39  -9    3.10    0.19
   1 -39   9    3.39    0.20
  -1  39   9    3.25    0.16
   1 -39   9    3.19    0.18
   1 -39  -9    2.96    0.19
  -1 -39   9    3.13    0.19
   1 -39  -9    3.08    0.18
  -1 -39   9    3.03    0.19
   1  39   9    3.19    0.17
   1  39   9    3.32    0.17
  -3 -39  -9   -0.01    0.05
  -3  39   9    0.02    0.04
   3 -39   9    0.01    0.06
   3 -39   9    0.02    0.04
   3  39   9    0.08    0.05
   3 -39  -9   -0.06    0.05
   3 -39  -9    0.03    0.05
   3  39   9    0.06    0.06
  -3 -39   9   -0.06    0.05
   5 -39   9    0.54    0.10
  -5 -39  -9    0.41    0.09
   5  39   9    0.44    0.10
   5  39   9    0.46    0.11
   5 -39  -9    0.37    0.10
   5 -39  -9    0.18    0.10
  -5 -39   9    0.36    0.09
   7  39  -9    0.25    0.10
   7 -39   9    0.17    0.10
   7 -39  -9    0.39    0.14
   7  39   9    0.10    0.09
   7  39   9    0.34    0.10
  -1 -41  -9    0.68    0.11
   1 -41   9    0.71    0.11
   1 -41   9    0.80    0.11
  -1  41   9    0.93    0.09
  -1 -41  -9    0.95    0.10
  -1  41   9    0.77    0.08
   1 -41  -9    0.90    0.11
   1 -41  -9    0.66    0.11
   1  41   9    0.77    0.09
   1  41   9    1.02    0.11
  -1 -41   9    0.79    0.12
  -1 -41   9    0.73    0.11
   3 -41   9    1.75    0.12
  -3 -41  -9    1.52    0.15
  -3  41   9    1.69    0.12
   3 -41   9    1.67    0.15
  -3 -41   9    1.36    0.16
   3  41   9    1.65    0.14
   3  41   9    1.74    0.13
   3 -41  -9    1.41    0.16
   3 -41  -9    1.60    0.17
   5 -41   9    0.28    0.09
  -5 -41  -9    0.20    0.08
   5 -41  -9    0.13    0.09
   5  41   9    0.25    0.09
  -5 -41   9    0.24    0.09
   5 -41  -9    0.21    0.09
   5  41   9    0.18    0.07
   7 -41   9    0.33    0.12
   7  41  -9    0.16    0.10
   7  41   9    0.19    0.10
   7  41   9    0.18    0.09
   7 -41  -9    0.21    0.11
  -1 -43  -9    0.47    0.10
  -1 -43  -9    0.80    0.09
  -1  43   9    0.72    0.08
   1 -43   9    0.84    0.11
   1 -43   9    0.61    0.11
  -1  43   9    0.76    0.09
   1 -43  -9    0.57    0.11
  -1 -43   9    0.71    0.11
  -1 -43   9    0.97    0.14
   1 -43  -9    0.71    0.11
   1  43   9    0.63    0.09
   1  43   9    0.70    0.09
  -3  43   9    0.43    0.07
   3 -43   9    0.27    0.07
   3 -43   9    0.45    0.10
  -3 -43  -9    0.45    0.09
   3  43   9    0.48    0.09
  -3 -43   9    0.56    0.11
   3 -43  -9    0.48    0.10
   3 -43  -9    0.40    0.10
   3  43   9    0.34    0.08
   5 -43   9    2.39    0.19
  -5 -43  -9    2.37    0.15
   5  43  -9    2.53    0.20
   5 -43  -9    2.47    0.20
   5  43   9    2.93    0.19
   5  43   9    2.77    0.21
   5 -43  -9    2.67    0.22
  -5 -43   9    2.59    0.19
   7 -43   9    0.94    0.17
   7  43  -9    1.04    0.17
   7  43   9    0.80    0.14
   7  43   9    0.94    0.16
   7 -43  -9    0.80    0.17
  -1  45   9    1.53    0.11
  -1  45   9    1.65    0.10
  -1 -45  -9    1.65    0.17
   1 -45   9    1.83    0.19
  -1 -45  -9    1.45    0.12
   1 -45   9    1.67    0.13
   1  45   9    1.60    0.12
   1 -45  -9    1.80    0.14
   1 -45  -9    1.54    0.17
   1  45   9    1.55    0.12
  -1 -45   9    1.79    0.19
  -1  45  -9    1.59    0.10
  -3 -45  -9    0.84    0.12
   3 -45   9    0.89    0.14
  -3  45   9    0.96    0.10
   3 -45   9    0.76    0.10
   3 -45  -9    0.92    0.14
   3  45   9    0.96    0.13
   3  45   9    0.79    0.11
  -3 -45   9    0.62    0.12
   3 -45  -9    0.91    0.14
  -5 -45  -9    0.10    0.08
   5 -45   9    0.18    0.08
   5  45  -9    0.13    0.08
   5 -45  -9    0.15    0.09
  -5 -45   9    0.12    0.08
   5  45   9    0.20    0.08
   5 -45  -9    0.13    0.08
   5  45   9    0.16    0.10
  -1  47   9    1.26    0.09
  -1 -47  -9    1.35    0.11
  -1  47   9    1.20    0.10
   1 -47   9    1.26    0.14
  -1 -47  -9    1.20    0.15
   1 -47   9    1.52    0.18
  -1 -47   9    1.04    0.14
  -1  47  -9    1.47    0.09
   1 -47  -9    1.26    0.16
   1  47   9    1.08    0.12
   1  47   9    1.25    0.10
   1 -47  -9    1.18    0.14
  -3 -47  -9    2.34    0.18
   3 -47   9    2.86    0.21
   3 -47   9    3.23    0.18
  -3  47   9    3.01    0.16
   3  47   9    2.85    0.18
   3 -47  -9    2.55    0.19
   3 -47  -9    2.61    0.20
   3  47   9    2.58    0.19
  -3 -47   9    2.53    0.19
   5  47  -9    0.30    0.10
   5 -47   9    0.23    0.09
  -5 -47  -9    0.22    0.13
   5 -47  -9    0.28    0.11
   5 -47  -9    0.33    0.11
  -5 -47   9    0.30    0.10
   5  47   9    0.32    0.09
   5  47   9    0.31    0.11
  -1 -49  -9    0.54    0.11
  -1  49   9    0.59    0.07
   1 -49   9    0.57    0.12
   1 -49   9    0.55    0.10
  -1  49   9    0.54    0.08
   1  49  -9    0.49    0.09
  -1 -49  -9    0.60    0.09
   1  49   9    0.58    0.09
  -1 -49   9    0.53    0.11
   1 -49  -9    0.60    0.12
  -1  49  -9    0.62    0.09
   1 -49  -9    0.52    0.10
   1  49   9    0.56    0.09
   3  49  -9    1.22    0.14
   3 -49   9    1.24    0.16
   3 -49   9    1.27    0.13
  -3 -49  -9    1.14    0.15
  -3  49   9    1.33    0.11
   3  49   9    1.13    0.13
   3 -49  -9    1.19    0.16
   3  49   9    1.37    0.16
  -3 -49   9    1.11    0.16
   3 -49  -9    1.42    0.17
   5 -49   9    0.48    0.11
   5  49  -9    0.55    0.12
  -5 -49  -9    0.61    0.16
   5  49   9    0.69    0.12
   5 -49  -9    0.55    0.14
  -5 -49   9    0.46    0.11
   5  49   9    0.44    0.12
   5 -49  -9    0.33    0.11
  -1  51   9    0.78    0.09
   1 -51   9    0.89    0.14
   1 -51   9    0.88    0.12
   1  51  -9    0.69    0.10
  -1 -51  -9    0.80    0.13
  -1  51   9    0.82    0.09
  -1 -51  -9    0.92    0.11
   1  51   9    0.59    0.09
   1  51   9    0.83    0.10
   1 -51  -9    0.77    0.13
   1 -51  -9    0.74    0.12
  -1 -51   9    0.87    0.14
  -3  51   9    1.58    0.12
   3 -51   9    1.85    0.20
   3 -51   9    1.47    0.14
  -3 -51  -9    1.54    0.17
   3  51  -9    1.26    0.15
   3 -51  -9    1.24    0.16
  -3 -51   9    1.36    0.17
   3  51   9    1.59    0.14
   3 -51  -9    1.28    0.17
   3  51   9    1.39    0.16
   5 -51   9    0.03    0.08
   5 -51   9    0.05    0.09
   5  51  -9   -0.07    0.07
   5 -51  -9    0.00    0.09
   5 -51  -9   -0.04    0.07
  -5 -51   9    0.06    0.07
   5  51   9    0.10    0.08
   5  51   9    0.10    0.09
   1 -53   9    0.51    0.12
  -1  53   9    0.60    0.08
  -1 -53  -9    0.65    0.13
   1  53  -9    0.70    0.10
  -1  53   9    0.66    0.09
  -1 -53  -9    0.56    0.09
   1 -53  -9    0.32    0.10
   1 -53  -9    0.45    0.10
   1  53   9    0.57    0.10
  -1 -53   9    0.32    0.10
   1  53   9    0.57    0.09
  -3 -53  -9    0.60    0.12
   3 -53   9    0.52    0.12
   3  53  -9    0.59    0.11
   3 -53   9    0.63    0.10
   3 -53  -9    0.29    0.10
   3  53   9    0.47    0.10
   3  53   9    0.64    0.11
  -3 -53   9    0.63    0.13
   3 -53  -9    0.59    0.13
   5  53  -9    0.08    0.08
   5 -53   9    0.15    0.10
   5 -53   9    0.10    0.09
   5 -53  -9    0.07    0.09
   5 -53  -9    0.18    0.11
  -5 -53   9    0.18    0.09
   5  53   9    0.16    0.08
   5  53   9    0.10    0.08
  -1 -55  -9    1.25    0.13
   1 -55   9    1.06    0.16
   1  55  -9    1.16    0.12
  -1  55   9    1.04    0.11
  -1 -55  -9    1.27    0.17
  -1 -55   9    1.04    0.16
   1  55   9    1.10    0.13
   1 -55  -9    1.09    0.14
   1  55   9    1.33    0.13
   1 -55  -9    1.11    0.16
   3  55  -9    0.06    0.07
  -3 -55  -9    0.02    0.08
   3 -55   9    0.10    0.09
   3  55   9    0.06    0.08
  -3 -55   9    0.13    0.09
   3 -55  -9   -0.07    0.07
   3  55   9    0.16    0.07
   3 -55  -9    0.11    0.09
   5 -55   9    0.61    0.14
   5 -55   9    0.40    0.12
   5  55  -9    0.63    0.13
   5 -55  -9    0.73    0.16
   5 -55  -9    0.44    0.13
   5  55   9    0.70    0.14
   5  55   9    0.48    0.11
  -5 -55   9    0.52    0.12
  -1 -57  -9    1.60    0.19
   1  57  -9    1.54    0.13
   1 -57   9    1.03    0.17
  -1 -57  -9    1.54    0.13
  -1  57   9    1.38    0.11
   1  57   9    1.51    0.13
   1  57   9    1.40    0.15
  -1 -57   9    1.43    0.18
   1 -57  -9    1.29    0.15
   1 -57  -9    1.21    0.17
   3 -57   9    1.23    0.18
   3  57  -9    1.35    0.16
  -3 -57  -9    1.19    0.17
   3  57   9    1.38    0.17
  -3 -57   9    1.41    0.18
   3  57   9    1.26    0.14
   3 -57  -9    1.33    0.19
   3 -57  -9    1.14    0.17
   5 -57   9    0.47    0.14
   5  57  -9    0.60    0.13
   5 -57   9    0.58    0.13
   5  57   9    0.74    0.15
   5  57   9    0.55    0.12
   5 -57  -9    0.29    0.13
   5 -57  -9    0.52    0.15
  -5 -57   9    0.56    0.12
   1 -59   9    0.67    0.14
  -1 -59  -9    0.70    0.14
  -1 -59  -9    0.80    0.15
  -1  59   9    0.75    0.10
   1  59  -9    0.58    0.09
   1  59   9    0.65    0.11
   1 -59  -9    0.70    0.12
   1 -59  -9    0.74    0.14
   1  59   9    0.52    0.09
  -1 -59   9    0.44    0.12
   3  59  -9    2.69    0.20
   3 -59   9    2.65    0.22
  -3 -59  -9    2.44    0.21
   3 -59  -9    2.71    0.22
   3  59   9    2.65    0.19
   3  59   9    2.47    0.20
   3 -59  -9    2.58    0.23
   1  61  -9    3.69    0.20
  -1  61   9    3.58    0.19
   1 -61   9    3.40    0.25
  -1 -61  -9    3.31    0.25
   1  61   9    3.38    0.21
   1 -61  -9    3.06    0.25
  -1 -61   9    3.31    0.26
   1  61   9    2.87    0.18
   1 -61  -9    3.09    0.22
   3  61  -9   -0.03    0.06
  -3 -61  -9    0.14    0.10
   3 -61   9   -0.02    0.09
  -3 -61   9    0.05    0.09
   3 -61  -9    0.05    0.09
   3 -61  -9    0.03    0.09
   3  61   9    0.03    0.08
   3  61   9    0.10    0.07
  -1 -63  -9    2.27    0.24
  -1  63   9    2.49    0.16
   1 -63   9    2.43    0.26
  -1 -63   9    2.49    0.25
   1  63   9    2.43    0.18
   1 -63  -9    2.66    0.20
   1 -63  -9    2.15    0.24
   1  63   9    2.29    0.17
   3  63  -9    0.07    0.08
   3 -63   9    0.03    0.09
  -3 -63  -9   -0.01    0.09
   3 -63  -9    0.19    0.11
  -3 -63   9    0.09    0.09
   3  63   9    0.15    0.09
   3 -63  -9    0.09    0.11
   3  63   9    0.10    0.07
   1 -65   9    0.11    0.10
  -1 -65  -9    0.15    0.11
   1 -65  -9    0.17    0.11
   1  65   9    0.16    0.08
   1 -65  -9    0.13    0.09
   1  65   9    0.18    0.08
  -1 -65   9    0.07    0.10
  -3 -65  -9    1.68    0.21
   3  65  -9    2.28    0.18
   3 -65   9    2.18    0.25
  -3 -65   9    1.82    0.21
   3  65   9    2.06    0.17
   3  65   9    1.68    0.19
   3 -65  -9    2.11    0.24
   3 -65  -9    1.83    0.23
  -1 -67  -9    0.11    0.10
   1 -67   9    0.18    0.11
   1  67   9    0.26    0.08
   1  67   9    0.27    0.10
  -1 -67   9    0.34    0.12
   1 -67  -9    0.08    0.10
   1 -67  -9    0.24    0.11
   1 -69   9    2.80    0.29
  -1 -69  -9    3.04    0.30
  -1 -69   9    2.55    0.27
   1 -69  -9    2.81    0.29
   0   0  10   -0.01    0.02
   0   0 -10    0.03    0.03
   0   0  10   -0.03    0.02
   0   0 -10   -0.04    0.03
   2   0  10   15.02    0.51
   2   0 -10   15.77    0.53
  -2   0  10   15.37    0.51
   2   0 -10   15.19    0.54
   2   0  10   15.97    0.50
  -2   0 -10   14.96    0.53
  -2   0  10   14.87    0.52
   4   0  10    0.08    0.04
   4   0 -10    0.06    0.05
   4   0  10   -0.02    0.03
   4   0 -10    0.03    0.05
  -4   0  10    0.05    0.04
   6   0 -10    7.76    0.33
   6   0  10    7.77    0.33
   6   0  10    7.34    0.30
   6   0 -10    7.57    0.36
   8   0 -10    0.13    0.11
   8   0  10    0.05    0.06
   8   0  10    0.07    0.07
   0  -2  10   17.47    0.57
   0   2  10   18.37    0.57
   0  -2 -10   16.82    0.56
   0   2  10   17.16    0.57
   0   2 -10   16.56    0.56
   0  -2 -10   16.38    0.57
   0  -2  10   17.26    0.57
   0   2 -10   17.00    0.58
   2   2 -10   11.65    0.42
   2   2 -10   11.90    0.43
  -2  -2 -10   11.28    0.38
  -2  -2 -10   11.53    0.41
   2  -2  10   12.07    0.41
   2  -2  10   11.46    0.39
  -2   2  10   11.55    0.41
  -2   2  10   11.69    0.39
   2   2  10   11.20    0.40
   2  -2 -10   11.73    0.42
   2  -2 -10   10.07    0.41
   2   2  10   11.85    0.39
  -2   2 -10   10.91    0.41
  -2  -2  10   11.85    0.42
  -2  -2  10   11.19    0.40
   4  -2  10   11.77    0.40
  -4   2  10   11.88    0.42
   4   2 -10   11.89    0.43
   4  -2  10   11.64    0.43
   4   2 -10   11.56    0.45
   4  -2 -10   11.41    0.43
   4   2  10   11.56    0.43
   4   2  10   12.21    0.41
   4  -2 -10   10.91    0.44
  -4  -2  10   11.42    0.42
   6   2 -10    1.17    0.14
   6  -2  10    1.23    0.13
   6  -2  10    0.99    0.10
   6   2 -10    1.22    0.16
   6  -2 -10    1.09    0.15
   6  -2 -10    1.01    0.12
   6   2  10    1.14    0.10
   6   2  10    1.07    0.13
   8   2 -10    1.11    0.17
   8  -2  10    1.34    0.12
   8  -2  10    1.38    0.15
   8   2  10    0.94    0.14
   8   2  10    1.31    0.13
   8  -2 -10    1.54    0.20
   0   4  10    0.03    0.03
   0  -4 -10    0.05    0.04
   0   4 -10    0.03    0.04
   0   4  10    0.00    0.02
   0   4 -10    0.07    0.04
   0  -4  10    0.04    0.03
   0  -4  10    0.03    0.03
   0  -4 -10    0.08    0.04
   2  -4  10   18.99    0.61
  -2   4  10   18.57    0.61
   2   4 -10   17.32    0.62
   2   4 -10   19.02    0.62
  -2  -4 -10   17.86    0.58
  -2   4  10   17.60    0.59
  -2  -4 -10   18.24    0.61
   2  -4  10   18.85    0.59
  -2   4 -10   17.44    0.62
  -2  -4  10   17.74    0.62
  -2  -4  10   18.32    0.60
   2   4  10   18.71    0.61
   2   4  10   18.62    0.59
   2  -4 -10   18.06    0.61
   2  -4 -10   18.27    0.62
   4  -4  10    0.20    0.04
   4   4 -10    0.11    0.06
  -4   4  10    0.19    0.05
   4   4 -10    0.30    0.07
   4  -4  10    0.23    0.06
   4   4  10    0.17    0.04
   4  -4 -10    0.23    0.07
   4  -4 -10    0.09    0.05
  -4  -4  10    0.15    0.05
  -4  -4  10    0.13    0.05
   4   4  10    0.25    0.06
   6   4 -10    2.56    0.18
   6   4 -10    2.88    0.20
   6  -4  10    2.62    0.14
   6  -4  10    2.66    0.17
   6  -4 -10    2.46    0.17
   6   4  10    2.75    0.17
   6  -4 -10    2.63    0.19
   6   4  10    2.75    0.15
   8   4 -10    0.95    0.16
   8  -4  10    1.33    0.15
   8   4  10    0.99    0.12
   8  -4 -10    1.22    0.18
   8   4  10    1.14    0.15
   0   6  10   30.45    0.92
   0   6 -10   28.72    0.93
   0   6 -10   28.61    0.91
   0  -6  10   29.24    0.92
   0   6  10   29.63    0.92
   0  -6  10   28.68    0.92
   0  -6 -10   28.63    0.92
   0  -6 -10   28.93    0.91
  -2   6  10    8.65    0.31
   2   6 -10    8.81    0.35
   2  -6  10    8.74    0.31
   2   6 -10    8.29    0.33
  -2  -6 -10    8.46    0.33
  -2   6  10    9.44    0.34
  -2  -6 -10    8.57    0.31
   2  -6  10    9.15    0.32
   2  -6 -10    9.00    0.34
   2   6  10    8.98    0.32
  -2  -6  10    8.58    0.32
  -2  -6  10    8.75    0.34
   2  -6 -10    8.30    0.33
   2   6  10    8.77    0.33
   4   6 -10    2.73    0.16
  -4   6  10    2.88    0.14
   4  -6  10    2.81    0.15
   4   6 -10    2.62    0.17
   4  -6  10    2.74    0.13
   4  -6 -10    2.68    0.16
   4   6  10    2.68    0.16
  -4  -6  10    2.82    0.16
   4  -6 -10    2.30    0.16
  -4  -6  10    2.70    0.14
   4   6  10    2.55    0.14
   6  -6  10    0.81    0.11
   6  -6  10    0.96    0.08
   6   6 -10    0.82    0.12
   6   6 -10    0.89    0.12
   6   6  10    0.80    0.10
   6   6  10    1.08    0.13
   6  -6 -10    1.03    0.14
   6  -6 -10    0.75    0.11
   6   6  10    0.79    0.09
   8  -6  10    0.28    0.09
   8   6 -10    0.23    0.11
   8   6  10    0.30    0.10
   8   6  10    0.18    0.07
   8  -6 -10    0.30    0.11
   0   8  10   -0.04    0.02
   0  -8  10   -0.02    0.02
   0  -8 -10   -0.01    0.03
   0   8  10   -0.02    0.02
   0  -8 -10   -0.03    0.03
   0   8 -10    0.03    0.04
   0  -8  10   -0.02    0.02
   2   8 -10    3.64    0.18
   2   8 -10    3.44    0.18
  -2  -8 -10    3.27    0.15
  -2  -8 -10    3.15    0.16
   2  -8  10    3.61    0.15
   2  -8  10    3.36    0.16
  -2   8  10    3.27    0.16
  -2   8  10    3.57    0.15
   2   8  10    3.35    0.16
   2  -8 -10    3.66    0.18
   2   8  10    3.38    0.15
   2  -8 -10    3.35    0.18
  -2  -8  10    3.48    0.16
   4   8 -10    2.87    0.18
   4   8 -10    2.88    0.17
   4  -8  10    2.56    0.13
  -4   8  10    2.66    0.13
   4  -8  10    2.85    0.15
   4  -8 -10    2.69    0.18
  -4  -8  10    2.82    0.16
   4   8  10    2.76    0.15
   4  -8 -10    3.00    0.17
  -4  -8  10    2.82    0.14
   4   8  10    2.73    0.16
   6  -8  10    0.29    0.07
   6  -8  10    0.23    0.05
   6   8 -10    0.22    0.08
   6   8 -10    0.20    0.08
   6  -8 -10    0.19    0.09
   6  -8 -10    0.35    0.09
   6   8  10    0.28    0.07
   6   8  10    0.26    0.08
   8  -8  10    0.72    0.11
   8   8 -10    0.66    0.14
   8  -8 -10    0.62    0.15
   8   8  10    0.87    0.12
   8   8  10    0.67    0.12
   0 -10 -10    1.68    0.11
   0 -10 -10    1.57    0.11
   0  10 -10    1.56    0.12
   0  10  10    1.77    0.10
   0 -10  10    1.76    0.10
   0  10  10    1.73    0.10
   0 -10  10    1.75    0.10
  -2  10  10    0.43    0.05
  -2  10  10    0.33    0.06
   2  10 -10    0.52    0.08
   2 -10  10    0.35    0.05
  -2 -10 -10    0.37    0.06
  -2 -10 -10    0.48    0.06
   2 -10  10    0.41    0.05
   2  10 -10    0.33    0.07
   2 -10 -10    0.35    0.07
   2  10  10    0.29    0.05
  -2 -10  10    0.33    0.06
   2  10  10    0.51    0.07
   2 -10 -10    0.38    0.07
   4  10 -10    0.70    0.10
   4  10 -10    0.71    0.11
   4 -10  10    0.75    0.06
  -4  10  10    0.75    0.07
   4 -10  10    0.78    0.09
   4 -10 -10    0.90    0.11
   4  10  10    0.65    0.09
  -4 -10  10    0.87    0.09
  -4 -10  10    0.80    0.10
   4 -10 -10    0.94    0.12
   4  10  10    0.86    0.09
   6 -10  10    2.17    0.15
   6  10 -10    1.92    0.17
   6 -10  10    1.88    0.11
   6  10  10    2.23    0.16
   6 -10 -10    1.98    0.15
   6  10  10    2.11    0.14
   6 -10 -10    1.79    0.18
   8  10 -10    0.30    0.17
   8 -10  10    0.63    0.11
   8  10  10    0.51    0.09
   8  10  10    0.42    0.11
   8 -10 -10    0.50    0.13
   0  12  10   -0.04    0.02
   0 -12  10    0.01    0.02
   0 -12  10   -0.01    0.02
   0 -12 -10   -0.02    0.03
   0 -12 -10   -0.03    0.02
   0  12 -10   -0.02    0.03
   0  12  10    0.04    0.03
  -2 -12 -10    0.83    0.08
  -2  12  10    0.80    0.08
  -2  12  10    0.79    0.06
   2  12 -10    1.03    0.11
   2 -12  10    0.67    0.06
   2 -12  10    0.84    0.07
  -2 -12 -10    0.76    0.08
   2  12  10    0.85    0.07
   2 -12 -10    0.89    0.10
  -2 -12  10    0.88    0.09
   2 -12 -10    0.91    0.10
   2  12  10    0.72    0.08
   4  12 -10    1.71    0.14
   4 -12  10    1.90    0.10
  -4  12  10    1.94    0.11
   4 -12  10    2.13    0.13
   4  12  10    2.32    0.13
  -4 -12  10    2.29    0.13
   4  12  10    2.01    0.14
   4 -12 -10    2.07    0.14
   4 -12 -10    1.93    0.15
   6  12 -10    0.34    0.10
   6 -12  10    0.51    0.06
   6 -12  10    0.41    0.08
   6  12  10    0.39    0.08
   6 -12 -10    0.30    0.08
   6 -12 -10    0.45    0.11
   6  12  10    0.30    0.08
   8 -12  10    0.18    0.08
   8  12  10    0.23    0.08
   8  12  10    0.42    0.11
   8 -12 -10    0.13    0.11
   0 -14  10    2.52    0.13
   0 -14 -10    2.66    0.14
   0  14 -10    2.43    0.16
   0  14  10    2.59    0.13
   0 -14 -10    2.81    0.15
   0  14  10    2.68    0.13
   0 -14  10    2.74    0.13
  -2 -14 -10    1.81    0.11
   2 -14  10    1.95    0.10
   2  14 -10    1.85    0.13
  -2 -14 -10    1.90    0.11
  -2  14  10    1.84    0.09
   2 -14  10    1.88    0.11
  -2  14  10    2.02    0.12
   2  14  10    1.83    0.12
   2 -14 -10    1.87    0.12
   2 -14 -10    1.92    0.13
   2  14  10    1.80    0.11
  -2 -14  10    1.92    0.12
   4  14 -10    1.83    0.14
   4 -14  10    1.79    0.09
   4 -14  10    2.01    0.12
  -4  14  10    1.82    0.10
  -4 -14  10    1.78    0.12
   4 -14 -10    1.74    0.14
   4  14  10    1.83    0.12
   4 -14 -10    1.53    0.13
   4  14  10    1.68    0.13
   6 -14  10    0.34    0.05
   6  14 -10    0.38    0.10
   6 -14  10    0.43    0.08
   6 -14 -10    0.20    0.08
   6  14  10    0.40    0.09
   6 -14 -10    0.33    0.09
   6  14  10    0.31    0.07
   8 -14  10    0.01    0.07
   8 -14  10    0.07    0.08
   8  14  10   -0.03    0.07
   8 -14 -10    0.04    0.09
   8  14  10    0.11    0.07
   0  16 -10    0.00    0.03
   0  16  10    0.00    0.02
   0 -16  10    0.03    0.03
   0  16  10   -0.01    0.02
   0 -16 -10    0.00    0.03
   0 -16 -10    0.03    0.04
   0 -16  10    0.00    0.02
   2  16 -10    5.75    0.26
  -2  16  10    5.87    0.21
   2 -16  10    6.17    0.22
  -2 -16 -10    5.95    0.24
  -2 -16 -10    5.16    0.23
  -2  16  10    5.67    0.24
   2 -16  10    5.68    0.23
   2 -16 -10    5.81    0.26
   2 -16 -10    5.66    0.25
   2  16  10    5.91    0.25
   2  16  10    5.66    0.23
  -2 -16  10    5.33    0.24
   4 -16  10    0.63    0.05
   4 -16  10    0.67    0.08
   4  16 -10    0.65    0.11
  -4  16  10    0.48    0.06
   4 -16 -10    0.56    0.09
   4  16  10    0.63    0.09
  -4 -16  10    0.63    0.08
   4  16  10    0.54    0.08
   4 -16 -10    0.56    0.10
   6  16 -10    0.43    0.10
   6 -16  10    0.41    0.08
   6 -16 -10    0.47    0.10
   6  16  10    0.41    0.08
   6  16  10    0.55    0.11
   6 -16 -10    0.37    0.10
   8 -16  10    0.57    0.12
   8  16  10    0.80    0.13
   8 -16 -10    0.73    0.15
   8  16  10    0.84    0.13
   0  18  10   12.97    0.45
   0 -18 -10   12.53    0.46
   0 -18  10   14.09    0.46
   0  18 -10   13.02    0.49
   0 -18  10   13.38    0.46
   0 -18 -10   13.57    0.47
   0  18  10   13.38    0.45
  -2 -18 -10    0.14    0.05
   2 -18  10    0.16    0.04
   2  18 -10    0.19    0.06
   2 -18  10    0.21    0.04
  -2  18  10    0.12    0.03
  -2  18  10    0.14    0.04
  -2 -18 -10    0.13    0.04
   2  18  10    0.17    0.04
  -2 -18  10    0.14    0.05
   2  18  10    0.20    0.05
   2 -18 -10    0.07    0.05
   2 -18 -10    0.13    0.05
   4 -18  10    1.78    0.09
  -4  18  10    1.74    0.09
   4 -18  10    1.70    0.12
  -4 -18 -10    1.49    0.08
   4  18 -10    1.54    0.14
   4  18  10    1.53    0.13
  -4 -18  10    1.89    0.13
   4 -18 -10    1.76    0.13
   4 -18 -10    1.90    0.15
   4  18  10    1.69    0.12
   6 -18  10    0.09    0.06
   6  18 -10    0.16    0.08
   6  18  10    0.22    0.07
   6 -18 -10    0.15    0.07
   6  18  10    0.17    0.08
   6 -18 -10    0.03    0.08
   8 -18  10    0.35    0.11
   8 -18 -10    0.37    0.13
   8  18  10    0.34    0.10
   8  18  10    0.13    0.07
   0  20  10   -0.02    0.02
   0 -20  10   -0.05    0.02
   0  20 -10    0.03    0.04
   0 -20 -10    0.05    0.04
   0  20  10    0.04    0.03
   0 -20 -10    0.02    0.04
   2 -20  10    5.57    0.22
  -2  20  10    6.21    0.24
   2  20 -10    5.74    0.27
  -2 -20 -10    5.88    0.24
   2 -20  10    5.79    0.24
  -2 -20 -10    5.83    0.23
  -2  20  10    5.70    0.21
   2  20  10    6.00    0.24
   2 -20 -10    5.58    0.26
  -2 -20  10    5.65    0.25
  -2 -20  10    5.99    0.26
   2 -20 -10    5.56    0.25
   2  20  10    6.15    0.25
  -4 -20 -10    0.27    0.05
  -4  20  10    0.18    0.06
   4  20 -10    0.21    0.07
   4 -20  10    0.17    0.05
   4 -20  10    0.19    0.04
  -4 -20  10    0.21    0.06
   4  20  10    0.35    0.08
   4 -20 -10    0.20    0.06
   4  20  10    0.21    0.06
   4 -20 -10    0.35    0.08
   6  20 -10    1.60    0.17
   6 -20  10    1.37    0.11
   6 -20 -10    1.12    0.15
   6  20  10    1.19    0.13
   6  20  10    1.39    0.16
   6 -20 -10    1.19    0.14
   8 -20  10    1.55    0.18
   8 -20 -10    1.56    0.21
   8  20  10    1.27    0.17
   8  20  10    1.57    0.17
   0 -22 -10    4.73    0.21
   0  22  10    5.27    0.21
   0  22  10    4.92    0.20
   0 -22 -10    4.66    0.22
   0 -22  10    5.07    0.22
  -2 -22 -10    1.28    0.09
   2  22 -10    1.59    0.13
  -2  22  10    1.27    0.07
  -2 -22 -10    1.34    0.11
   2 -22  10    1.29    0.09
  -2  22  10    1.24    0.09
   2 -22  10    1.22    0.08
   2  22  10    1.36    0.10
  -2 -22  10    1.39    0.11
   2 -22 -10    1.39    0.12
  -2 -22  10    1.20    0.11
   2  22  10    1.26    0.09
   2 -22 -10    1.52    0.12
   4 -22  10    3.18    0.16
   4 -22  10    3.06    0.13
  -4  22  10    3.21    0.17
  -4 -22 -10    2.92    0.14
   4  22 -10    3.60    0.21
   4 -22 -10    3.00    0.20
   4 -22 -10    2.90    0.18
   4  22  10    3.41    0.18
  -4 -22  10    3.24    0.18
   4  22  10    3.07    0.19
   6  22 -10    1.95    0.17
   6 -22  10    1.80    0.13
   6  22  10    1.97    0.15
   6  22  10    2.00    0.17
   6 -22 -10    1.67    0.19
   6 -22 -10    1.66    0.15
   8 -22  10    0.08    0.09
   8  22  10    0.20    0.10
   8  22  10    0.14    0.08
   8 -22 -10    0.13    0.11
   0  24  10    0.00    0.03
   0 -24 -10    0.01    0.03
   0 -24 -10    0.05    0.04
   0  24  10    0.00    0.03
   0 -24  10   -0.03    0.03
   2 -24  10    0.84    0.07
   2 -24  10    0.92    0.08
  -2 -24 -10    0.82    0.07
  -2  24  10    0.83    0.06
  -2  24  10    0.87    0.08
   2  24 -10    1.07    0.13
  -2 -24 -10    0.90    0.10
   2  24  10    0.95    0.08
   2 -24 -10    0.87    0.11
  -2 -24  10    0.84    0.10
  -2 -24  10    1.13    0.12
   2 -24 -10    0.78    0.11
   2  24  10    0.96    0.10
  -4 -24 -10    7.14    0.27
   4 -24  10    7.19    0.26
   4 -24  10    7.87    0.30
   4  24 -10    7.19    0.33
  -4  24  10    7.76    0.31
   4  24  10    7.68    0.32
   4  24  10    8.08    0.34
   4 -24 -10    7.51    0.34
  -4 -24  10    7.72    0.32
   4 -24 -10    6.78    0.31
   6  24 -10    0.55    0.11
   6 -24  10    0.81    0.10
   6  24  10    1.24    0.15
   6 -24 -10    1.15    0.16
   6 -24 -10    0.93    0.13
   6  24  10    0.89    0.12
   8 -24  10    0.52    0.12
   8 -24 -10    0.84    0.17
   8  24  10    0.55    0.14
   8  24  10    0.84    0.14
   0 -26 -10    8.25    0.34
   0  26  10    8.70    0.32
   0 -26 -10    8.90    0.34
   0  26  10    8.48    0.31
   0 -26  10    8.26    0.33
   2 -26  10    2.19    0.13
  -2  26  10    2.24    0.13
  -2 -26 -10    2.09    0.12
  -2 -26 -10    2.13    0.14
   2  26 -10    2.32    0.16
  -2  26  10    2.18    0.10
   2  26  10    2.30    0.14
   2  26  10    2.26    0.13
   2 -26 -10    2.33    0.15
  -2 -26  10    2.19    0.14
   2 -26 -10    2.18    0.15
  -2 -26  10    2.17    0.15
   4 -26  10    0.92    0.09
   4  26 -10    0.68    0.11
   4 -26  10    0.94    0.10
  -4 -26 -10    0.58    0.07
  -4  26  10    0.68    0.09
   4  26  10    0.90    0.11
   4 -26 -10    0.81    0.11
   4  26  10    0.73    0.11
   4 -26 -10    0.87    0.13
  -4 -26  10    0.64    0.10
   6  26 -10    2.43    0.19
   6 -26  10    2.56    0.15
   6 -26 -10    2.63    0.22
   6  26  10    2.43    0.18
   6 -26 -10    2.29    0.18
   6  26  10    2.81    0.20
   8 -26  10    0.19    0.10
   8 -26 -10    0.26    0.12
   8  26  10    0.50    0.13
   8  26  10    0.13    0.09
   0 -28 -10    0.04    0.04
   0 -28 -10    0.03    0.04
   0  28  10    0.06    0.03
   0 -28  10    0.03    0.04
   0 -28  10    0.03    0.04
   0  28  10   -0.01    0.03
  -2  28  10   12.18    0.41
  -2  28  10   12.58    0.44
   2 -28  10   13.40    0.45
   2  28 -10   12.81    0.48
  -2 -28 -10   12.07    0.45
  -2 -28 -10   11.26    0.42
  -2 -28  10   12.42    0.47
  -2 -28  10   12.22    0.47
   2  28  10   12.66    0.45
   2 -28 -10   12.71    0.47
   2 -28 -10   12.61    0.47
   2  28  10   12.62    0.46
  -4  28  10   -0.04    0.04
   4 -28  10    0.00    0.04
   4  28 -10    0.01    0.06
  -4 -28 -10    0.00    0.04
   4 -28 -10   -0.04    0.05
   4 -28 -10    0.06    0.06
   4  28  10   -0.01    0.04
  -4 -28  10   -0.08    0.04
   4  28  10   -0.03    0.05
   6  28 -10    0.94    0.14
   6 -28  10    1.14    0.11
   6  28  10    1.43    0.16
   6 -28 -10    1.23    0.17
   6  28  10    1.37    0.16
   6 -28 -10    1.33    0.15
   8 -28  10    0.59    0.14
   8  28 -10    0.54    0.13
   8  28  10    0.64    0.13
   8 -28 -10    0.51    0.15
   8  28  10    0.64    0.12
   0 -30 -10   10.13    0.39
   0 -30  10   11.18    0.41
   0  30  10   11.27    0.39
   0 -30  10   10.87    0.43
   0  30  10   10.93    0.39
   0 -30 -10   10.98    0.42
  -2  30  10    1.22    0.09
   2 -30  10    1.35    0.10
   2  30 -10    1.47    0.15
  -2 -30 -10    1.23    0.09
  -2  30  10    1.42    0.08
  -2 -30 -10    1.47    0.14
   2  30  10    1.26    0.10
   2 -30 -10    1.36    0.14
   2 -30 -10    1.41    0.14
  -2 -30  10    1.48    0.13
  -2 -30  10    1.52    0.12
   2  30  10    1.40    0.11
  -4 -30 -10    4.81    0.22
   4  30 -10    5.00    0.26
   4 -30  10    5.04    0.23
  -4  30  10    5.23    0.24
   4  30  10    5.51    0.27
   4  30  10    4.88    0.24
   4 -30 -10    5.53    0.28
   4 -30 -10    5.04    0.26
  -4 -30  10    5.65    0.26
   6 -30  10    0.13    0.06
   6  30 -10    0.24    0.11
   6  30  10    0.13    0.07
   6  30  10    0.23    0.09
   6 -30 -10    0.09    0.08
   6 -30 -10    0.15    0.09
   8  30 -10    0.22    0.11
   8 -30  10    0.07    0.10
   8  30  10    0.18    0.11
   8 -30 -10    0.33    0.13
   8  30  10    0.25    0.10
   0 -32  10   -0.04    0.04
   0  32  10   -0.01    0.03
   0 -32  10    0.00    0.04
   0 -32 -10    0.01    0.04
   0  32  10   -0.02    0.03
   0 -32 -10   -0.06    0.05
   2 -32  10    3.54    0.18
  -2 -32 -10    3.55    0.20
  -2  32  10    3.53    0.14
  -2  32  10    3.54    0.17
   2 -32  10    3.59    0.20
  -2 -32 -10    3.54    0.16
  -2 -32  10    3.44    0.20
   2  32  10    3.68    0.19
   2 -32 -10    3.49    0.20
   2 -32 -10    3.45    0.20
   2  32  10    3.15    0.17
  -2 -32  10    3.87    0.21
   4  32 -10    2.19    0.17
  -4  32  10    2.52    0.15
  -4 -32 -10    2.48    0.15
   4 -32  10    2.56    0.15
   4 -32  10    2.60    0.17
   4  32  10    2.36    0.16
   4 -32 -10    2.57    0.18
  -4 -32  10    2.68    0.17
   4  32  10    2.61    0.18
   4 -32 -10    2.72    0.19
   6 -32 -10    4.77    0.27
   6  32  10    5.16    0.30
   6  32  10    5.75    0.29
   6 -32 -10    5.19    0.31
   0 -34  10   15.52    0.55
   0  34  10   15.20    0.53
   0 -34  10   15.32    0.58
   0 -34 -10   15.52    0.55
   0 -34 -10   15.42    0.57
   0  34  10   16.23    0.53
  -2 -34 -10    1.26    0.14
   2 -34  10    0.94    0.10
  -2  34  10    0.94    0.09
   2 -34  10    0.84    0.11
  -2 -34 -10    0.86    0.09
  -2  34  10    0.96    0.06
   2 -34 -10    0.96    0.12
  -2 -34  10    0.97    0.13
   2 -34 -10    1.05    0.13
   2  34  10    0.91    0.11
  -2 -34  10    1.34    0.14
   2  34  10    0.89    0.10
  -4  34  10    3.28    0.18
   4 -34  10    3.45    0.18
   4 -34  10    3.26    0.20
  -4 -34 -10    2.80    0.17
   4  34 -10    3.18    0.20
   4 -34 -10    3.05    0.20
   4  34  10    3.23    0.19
   4  34  10    3.44    0.21
  -4 -34  10    3.25    0.20
   4 -34 -10    3.23    0.21
   6  34  10    0.11    0.07
   6  34  10    0.16    0.08
   6 -34 -10    0.17    0.10
   6 -34 -10    0.20    0.09
   0 -36 -10    0.00    0.04
   0  36  10   -0.01    0.03
   0 -36  10    0.03    0.05
   0 -36  10    0.02    0.04
   0  36  10    0.00    0.04
   0 -36 -10    0.08    0.06
  -2 -36 -10    6.39    0.29
  -2 -36 -10    6.04    0.24
  -2  36  10    6.05    0.25
   2 -36  10    5.78    0.29
  -2  36  10    5.92    0.22
   2 -36  10    6.84    0.28
  -2 -36  10    6.00    0.29
   2  36  10    6.64    0.27
   2 -36 -10    5.85    0.29
   2 -36 -10    6.03    0.29
  -2 -36  10    6.40    0.30
   2  36  10    6.25    0.28
  -4 -36 -10    0.44    0.08
   4 -36  10    0.47    0.10
   4 -36  10    0.41    0.07
  -4  36  10    0.33    0.07
   4 -36 -10    0.33    0.09
   4  36  10    0.35    0.09
   4 -36 -10    0.30    0.09
   4  36  10    0.47    0.08
  -4 -36  10    0.30    0.09
   6 -36 -10    2.86    0.21
   6  36  10    2.63    0.21
   6  36  10    2.76    0.20
   6 -36 -10    2.50    0.22
   0  38  10    0.85    0.09
   0 -38 -10    0.76    0.12
   0  38  10    0.94    0.09
   0 -38 -10    0.76    0.10
   0 -38  10    1.00    0.13
   0 -38  10    0.87    0.11
  -2  38  10    1.49    0.11
  -2 -38 -10    1.28    0.10
  -2 -38 -10    1.53    0.13
   2 -38  10    1.57    0.12
  -2  38  10    1.42    0.08
   2 -38  10    1.66    0.16
   2  38  10    1.45    0.11
   2 -38 -10    1.63    0.16
  -2 -38  10    1.49    0.16
   2  38  10    1.35    0.12
  -2 -38  10    1.37    0.15
   2 -38 -10    1.54    0.16
   4 -38  10   10.05    0.42
  -4  38  10    9.73    0.38
   4 -38  10   10.07    0.38
  -4 -38 -10    9.49    0.38
   4  38  10    9.97    0.42
   4 -38 -10    9.55    0.43
  -4 -38  10    9.93    0.41
   4 -38 -10    9.53    0.42
   4  38  10    9.68    0.40
   6  38  10    0.02    0.07
   6 -38 -10    0.14    0.09
   6 -38 -10    0.01    0.08
   6  38  10    0.06    0.07
   0 -40 -10    0.02    0.05
   0 -40  10    0.03    0.05
   0 -40  10   -0.02    0.05
   0 -40 -10   -0.02    0.05
   0  40  10    0.04    0.04
   0  40  10    0.04    0.04
   2 -40  10    6.12    0.27
  -2 -40 -10    5.48    0.23
  -2 -40 -10    6.22    0.29
  -2  40  10    5.95    0.22
  -2  40  10    6.13    0.25
   2 -40  10    6.47    0.31
   2 -40 -10    5.57    0.28
   2  40  10    6.11    0.28
   2  40  10    6.07    0.27
  -2 -40  10    5.48    0.29
   2 -40 -10    5.52    0.29
  -4  40  10    0.09    0.05
  -4 -40 -10   -0.01    0.06
   4 -40  10    0.04    0.06
   4 -40  10    0.02    0.05
   4 -40 -10    0.12    0.08
  -4 -40  10   -0.03    0.05
   4  40  10    0.04    0.06
   4 -40 -10    0.03    0.07
   4  40  10    0.01    0.05
   6 -40  10    1.58    0.20
   6 -40 -10    1.51    0.21
   6  40  10    1.28    0.17
   6  40  10    1.89    0.19
   0 -42 -10   14.26    0.56
   0  42  10   14.99    0.53
   0 -42 -10   14.75    0.53
   0 -42  10   15.74    0.57
   0 -42  10   15.07    0.58
   0  42  10   15.13    0.53
   2 -42  10    0.60    0.10
  -2  42  10    0.61    0.08
  -2 -42 -10    0.53    0.07
  -2  42  10    0.57    0.06
  -2 -42 -10    0.56    0.11
   2 -42  10    0.53    0.10
   2  42  10    0.69    0.10
   2 -42 -10    0.50    0.10
   2 -42 -10    0.49    0.11
   2  42  10    0.30    0.07
  -2 -42  10    0.63    0.12
   4 -42  10    0.27    0.07
  -4  42  10    0.27    0.07
  -4 -42 -10    0.18    0.07
   4 -42  10    0.26    0.08
   4  42  10    0.24    0.07
   4  42  10    0.30    0.09
  -4 -42  10    0.15    0.08
   4 -42 -10    0.40    0.11
   4 -42 -10    0.23    0.09
   6 -42  10    1.29    0.18
   6  42 -10    0.97    0.15
   6 -42 -10    1.23    0.17
   6 -42 -10    1.05    0.17
   6  42  10    1.12    0.15
   6  42  10    0.90    0.15
   0 -44  10    0.05    0.06
   0  44  10    0.02    0.04
   0 -44 -10   -0.04    0.06
   0 -44 -10    0.01    0.05
   0 -44  10   -0.08    0.05
   0  44  10    0.00    0.04
   2 -44  10    1.60    0.17
  -2 -44 -10    1.53    0.11
  -2  44  10    1.52    0.12
   2 -44  10    1.35    0.12
  -2 -44 -10    1.56    0.17
  -2  44  10    1.62    0.11
   2 -44 -10    1.58    0.17
  -2 -44  10    1.67    0.18
   2  44  10    1.49    0.12
   2  44  10    1.50    0.13
   2 -44 -10    1.51    0.17
   4 -44  10    1.59    0.17
  -4 -44 -10    1.35    0.14
   4 -44  10    1.43    0.12
  -4  44  10    1.57    0.12
   4  44  10    1.48    0.17
   4 -44 -10    1.33    0.17
   4 -44 -10    1.46    0.18
  -4 -44  10    1.44    0.16
   4  44  10    1.39    0.15
   6 -44  10    0.19    0.11
   6  44 -10    0.14    0.09
   6  44  10    0.07    0.07
   6 -44 -10    0.23    0.11
   6  44  10    0.11    0.09
   6 -44 -10    0.22    0.10
   0  46  10    0.14    0.05
   0  46  10    0.07    0.04
   0 -46 -10    0.07    0.07
   0 -46 -10    0.02    0.05
   0 -46  10    0.03    0.06
   0 -46  10   -0.05    0.06
   2 -46  10    3.59    0.23
  -2 -46 -10    3.71    0.18
  -2 -46 -10    3.26    0.22
  -2  46  10    3.60    0.18
   2 -46  10    2.90    0.19
  -2 -46  10    3.64    0.23
   2 -46 -10    3.44    0.23
   2 -46 -10    3.16    0.22
   2  46  10    3.28    0.19
   2  46  10    3.01    0.19
  -4 -46 -10    0.05    0.07
  -4  46  10    0.11    0.06
   4 -46  10    0.12    0.08
   4 -46  10    0.09    0.06
   4  46  10    0.15    0.08
   4 -46 -10    0.08    0.09
   4 -46 -10    0.08    0.09
   4  46  10    0.08    0.06
  -4 -46  10    0.21    0.09
   6  46 -10    0.45    0.12
   6 -46  10    0.42    0.13
   6 -46 -10    0.52    0.14
   6 -46 -10    0.27    0.11
   6  46  10    0.47    0.11
   6  46  10    0.26    0.10
   0 -48  10    0.00    0.05
   0 -48 -10    0.03    0.05
   0 -48  10    0.03    0.06
   0  48  10    0.02    0.04
   0 -48 -10   -0.09    0.05
   0  48  10    0.01    0.04
  -2  48  10    0.31    0.07
   2 -48  10    0.52    0.09
  -2 -48 -10    0.42    0.10
  -2 -48 -10    0.68    0.13
   2 -48  10    0.80    0.14
   2  48  10    0.49    0.10
   2  48  10    0.60    0.09
   2 -48 -10    0.37    0.10
  -2 -48  10    0.39    0.10
   2 -48 -10    0.31    0.09
  -4 -48 -10    1.76    0.16
   4 -48  10    2.25    0.22
   4  48  10    1.70    0.18
  -4 -48  10    1.77    0.19
   4 -48 -10    1.92    0.21
   4  48  10    1.53    0.16
   4 -48 -10    1.94    0.21
   6  48 -10    0.54    0.13
   6 -48  10    0.63    0.14
   6 -48 -10    0.40    0.13
   6  48  10    0.45    0.11
   6  48  10    0.51    0.12
   6 -48 -10    0.56    0.14
   0 -50 -10    3.39    0.20
   0 -50 -10    3.07    0.22
   0  50  10    3.41    0.18
   0 -50  10    3.84    0.22
   0  50  10    3.20    0.18
   0  50 -10    3.50    0.18
   0 -50  10    3.84    0.24
   2 -50  10    0.08    0.06
   2 -50  10    0.04    0.07
  -2  50  10    0.02    0.05
  -2 -50 -10    0.09    0.08
   2  50  10    0.15    0.07
   2 -50 -10    0.09    0.07
   2 -50 -10    0.09    0.08
  -2 -50  10    0.14    0.08
   2  50  10    0.02    0.05
   4  50 -10    0.49    0.11
   4 -50  10    0.56    0.12
  -4 -50 -10    0.40    0.10
   4 -50 -10    0.58    0.13
  -4 -50  10    0.61    0.12
   4 -50 -10    0.61    0.13
   4  50  10    0.45    0.11
   4  50  10    0.43    0.09
   6 -50  10    1.13    0.19
   6  50 -10    1.26    0.19
   6 -50 -10    1.05    0.18
   6  50  10    1.44    0.18
   6 -50 -10    1.26    0.18
   6  50  10    0.93    0.16
   0 -52 -10    0.02    0.06
   0 -52  10    0.02    0.07
   0  52 -10   -0.02    0.04
   0  52  10    0.02    0.04
   0 -52 -10    0.03    0.07
   0  52  10   -0.05    0.04
   2 -52  10    4.01    0.26
  -2  52  10    4.09    0.20
   2 -52  10    3.91    0.23
  -2 -52 -10    3.53    0.24
   2  52  10    3.97    0.22
   2  52  10    4.31    0.24
  -2 -52  10    4.17    0.26
   2 -52 -10    3.81    0.26
   2 -52 -10    3.85    0.24
   4 -52  10    0.82    0.15
   4  52 -10    0.90    0.14
  -4 -52 -10    1.09    0.15
   4 -52 -10    1.12    0.17
   4  52  10    0.91    0.13
   4  52  10    0.89    0.14
   4 -52 -10    1.16    0.17
  -4 -52  10    1.15    0.16
   0 -54 -10    5.56    0.31
   0  54  10    5.17    0.24
   0 -54  10    5.01    0.31
   0  54 -10    6.02    0.25
   0 -54 -10    5.14    0.27
   0  54  10    5.68    0.25
   2 -54  10    0.23    0.08
   2  54 -10    0.26    0.08
  -2 -54 -10    0.33    0.10
   2 -54  10    0.11    0.08
  -2  54  10    0.22    0.06
   2  54  10    0.36    0.09
   2  54  10    0.25    0.08
   2 -54 -10    0.23    0.10
  -2 -54  10    0.36    0.11
   2 -54 -10    0.14    0.08
   4  54 -10    2.13    0.21
   4 -54  10    2.40    0.21
  -4 -54 -10    2.36    0.19
   4  54  10    2.38    0.20
   4 -54 -10    2.05    0.22
  -4 -54  10    2.59    0.21
   4 -54 -10    2.25    0.23
   4  54  10    1.98    0.18
   0  56  10   -0.03    0.05
   0  56  10   -0.01    0.05
   0 -56 -10    0.00    0.06
   0 -56  10    0.16    0.09
   0 -56 -10   -0.06    0.07
   2  56 -10    3.36    0.21
  -2 -56 -10    3.38    0.24
   2 -56  10    3.25    0.24
  -2  56  10    3.85    0.19
   2 -56 -10    3.03    0.25
   2  56  10    3.22    0.20
   2  56  10    3.24    0.21
  -2 -56  10    3.09    0.24
   4  56 -10    0.05    0.08
  -4 -56 -10    0.07    0.09
   4 -56  10    0.06    0.09
   4 -56 -10    0.02    0.09
   4  56  10    0.01    0.06
   4 -56 -10    0.07    0.10
   4  56  10    0.14    0.08
  -4 -56  10    0.13    0.10
   0  58  10    2.65    0.17
   0 -58  10    2.46    0.25
   0 -58 -10    2.38    0.21
   0  58  10    3.08    0.18
   2 -58  10    0.30    0.11
  -2 -58 -10    0.19    0.10
   2  58 -10    0.23    0.08
  -2  58  10    0.44    0.08
   2 -58 -10    0.35    0.11
   2  58  10    0.33    0.10
   2 -58 -10    0.24    0.11
  -2 -58  10    0.43    0.12
   2  58  10    0.34    0.09
  -4 -58 -10    2.93    0.22
   4  58 -10    3.05    0.22
   4 -58  10    3.00    0.24
   4  58  10    3.08    0.21
  -4 -58  10    2.94    0.23
   4  58  10    2.33    0.23
   4 -58 -10    2.48    0.25
   4 -58 -10    2.81    0.25
   0  60  10   -0.01    0.06
   0 -60 -10    0.06    0.09
   0 -60  10    0.07    0.09
   0 -60 -10    0.01    0.07
   0  60  10    0.00    0.05
   2  60 -10    3.54    0.22
  -2 -60 -10    3.60    0.26
   2 -60  10    3.25    0.26
  -2 -60  10    3.74    0.26
   2 -60 -10    3.38    0.25
   2  60  10    3.55    0.23
   2 -60 -10    4.02    0.28
   2  60  10    3.78    0.22
   4  60 -10    0.37    0.11
  -4 -60 -10    0.48    0.12
   4 -60  10    0.44    0.13
  -4 -60  10    0.53    0.13
   4 -60 -10    0.33    0.12
   4  60  10    0.25    0.09
   4 -60 -10    0.34    0.13
   4  60  10    0.63    0.14
   0 -62 -10    6.89    0.39
   0 -62 -10    7.09    0.34
   0  62  10    6.81    0.31
   0 -62  10    7.20    0.39
   2  62 -10    0.04    0.07
   2 -62  10    0.02    0.08
  -2 -62 -10    0.24    0.11
  -2 -62  10    0.07    0.10
   2 -62 -10    0.07    0.10
   2  62  10    0.09    0.06
   2 -62 -10    0.09    0.08
   2  62  10    0.12    0.08
  -4 -62 -10    0.57    0.13
   4 -62  10    0.94    0.17
   4  62 -10    0.83    0.15
   4  62  10    1.26    0.17
  -4 -62  10    0.76    0.16
   4 -62 -10    0.90    0.17
   4 -62 -10    0.88    0.17
   4  62  10    0.87    0.14
   0 -64 -10   -0.01    0.08
   0  64  10    0.05    0.06
   0 -64  10    0.00    0.08
   0 -64 -10    0.04    0.10
  -2 -64 -10    1.64    0.21
   2 -64  10    2.05    0.24
   2  64 -10    2.25    0.18
   2  64  10    2.21    0.19
   2  64  10    2.08    0.17
  -2 -64  10    1.81    0.23
   2 -64 -10    2.29    0.26
   0 -66 -10    0.04    0.16
   0 -66  10   -0.01    0.08
   0  66  10    0.13    0.07
   0 -66 -10    0.00    0.09
  -2 -66 -10    0.81    0.16
   2 -66  10    1.25    0.20
   2 -66 -10    0.77    0.15
   2 -66 -10    0.93    0.17
  -2 -66  10    0.95    0.17
   2  66  10    1.10    0.14
   2  66  10    0.97    0.15
   0 -68 -10    0.11    0.11
   0  68  10    0.10    0.07
   0 -68  10    0.12    0.10
  -1  -1 -11    2.09    0.12
   1   1 -11    2.35    0.14
  -1   1  11    2.37    0.12
   1  -1  11    2.48    0.13
  -1  -1 -11    2.47    0.15
   1   1 -11    2.43    0.15
   1  -1  11    2.31    0.12
  -1   1  11    2.41    0.13
   1  -1 -11    2.17    0.14
  -1   1 -11    2.34    0.14
   1   1  11    2.68    0.13
  -1  -1  11    2.51    0.13
   1   1  11    2.28    0.12
  -1   1 -11    2.39    0.13
  -1  -1  11    2.33    0.12
   1  -1 -11    2.39    0.14
  -3   1  11    1.58    0.10
   3   1 -11    1.37    0.12
   3  -1  11    1.78    0.10
   3   1 -11    1.49    0.12
   3  -1  11    1.61    0.11
   3  -1 -11    1.78    0.13
  -3  -1  11    1.55    0.10
   3   1  11    1.53    0.09
   3   1  11    1.49    0.11
   3  -1 -11    1.54    0.12
   5   1 -11    0.14    0.08
   5   1 -11    0.04    0.06
   5  -1  11    0.05    0.05
  -5   1  11    0.08    0.04
   5  -1  11    0.08    0.04
   5   1  11    0.11    0.05
   5  -1 -11    0.08    0.07
  -5  -1  11    0.02    0.04
   5  -1 -11    0.10    0.07
   5   1  11    0.13    0.05
   7  -1  11    0.01    0.05
   7   1 -11    0.10    0.09
   7   1 -11    0.04    0.09
   7  -1  11    0.17    0.08
   7  -1 -11   -0.02    0.09
   7   1  11    0.05    0.05
   7   1  11    0.02    0.06
  -1  -3 -11    2.86    0.16
  -1   3  11    2.38    0.13
  -1  -3 -11    2.44    0.14
   1  -3  11    2.75    0.13
   1   3 -11    2.53    0.16
   1  -3  11    2.43    0.13
  -1   3  11    2.36    0.12
   1   3 -11    2.85    0.15
   1  -3 -11    2.62    0.15
  -1   3 -11    2.35    0.15
   1   3  11    2.65    0.13
  -1  -3  11    2.72    0.14
   1  -3 -11    2.60    0.15
   1   3  11    2.68    0.13
  -1  -3  11    2.50    0.13
   3   3 -11   -0.03    0.03
   3   3 -11   -0.04    0.04
   3  -3  11    0.02    0.03
   3  -3  11   -0.03    0.02
  -3   3  11    0.04    0.04
  -3   3  11    0.03    0.03
   3   3  11    0.03    0.03
   3  -3 -11    0.15    0.06
   3   3  11    0.03    0.03
  -3  -3  11    0.03    0.04
   3  -3 -11    0.04    0.05
   5   3 -11    0.04    0.06
   5  -3  11    0.05    0.05
  -5   3  11   -0.01    0.03
   5  -3  11   -0.02    0.03
   5   3 -11   -0.03    0.06
   5   3  11    0.02    0.04
   5  -3 -11    0.00    0.05
   5  -3 -11   -0.05    0.05
  -5  -3  11   -0.03    0.03
   5   3  11    0.00    0.03
   7   3 -11    0.47    0.12
   7  -3  11    0.39    0.10
   7   3 -11    0.34    0.10
   7  -3  11    0.44    0.08
   7  -3 -11    0.49    0.13
   7   3  11    0.29    0.07
   7   3  11    0.37    0.09
   1   5 -11    0.63    0.08
   1   5 -11    0.97    0.11
   1  -5  11    1.03    0.08
  -1   5  11    0.97    0.08
   1  -5  11    0.84    0.07
  -1  -5 -11    0.76    0.09
  -1  -5 -11    0.78    0.09
  -1   5  11    0.87    0.07
  -1  -5  11    0.83    0.07
  -1  -5  11    0.85    0.09
   1   5  11    1.10    0.08
   1  -5 -11    0.79    0.10
  -1   5 -11    0.92    0.11
   1  -5 -11    0.81    0.09
   1   5  11    0.92    0.07
   3   5 -11    1.63    0.13
   3  -5  11    1.68    0.09
   3  -5  11    1.54    0.11
  -3   5  11    1.53    0.12
   3   5 -11    1.82    0.14
  -3   5  11    1.53    0.10
   3  -5 -11    1.60    0.13
   3  -5 -11    1.49    0.12
   3   5  11    1.50    0.10
  -3  -5  11    1.63    0.11
   3   5  11    1.67    0.11
   5  -5  11    1.10    0.09
   5  -5  11    1.01    0.12
   5   5 -11    1.01    0.12
  -5   5  11    1.03    0.08
   5   5 -11    1.18    0.14
   5  -5 -11    0.95    0.12
   5  -5 -11    1.17    0.15
   5   5  11    1.28    0.13
  -5  -5  11    0.98    0.08
   5   5  11    1.24    0.10
   7  -5  11    0.46    0.10
   7  -5  11    0.37    0.07
   7  -5  11    0.85    0.11
   7   5 -11    0.47    0.10
   7   5 -11    0.37    0.12
   7   5  11    0.44    0.09
   7  -5 -11    0.28    0.10
   7   5  11    0.30    0.09
   1  -7  11    1.83    0.11
  -1  -7 -11    2.13    0.12
   1  -7  11    1.79    0.10
  -1  -7 -11    1.82    0.12
   1   7 -11    1.85    0.12
  -1   7  11    1.82    0.11
   1   7 -11    1.77    0.13
  -1   7  11    1.86    0.10
   1   7  11    1.90    0.11
   1  -7 -11    1.80    0.12
  -1   7 -11    1.96    0.13
   1   7  11    1.74    0.10
  -1  -7  11    1.48    0.11
   1  -7 -11    1.60    0.12
  -1  -7  11    1.85    0.11
   3   7 -11    1.97    0.13
   3  -7  11    1.97    0.12
  -3   7  11    1.99    0.13
   3  -7  11    1.90    0.10
  -3   7  11    1.92    0.11
   3   7 -11    1.97    0.14
   3  -7 -11    1.79    0.14
   3  -7 -11    1.83    0.13
   3   7  11    2.09    0.12
  -3  -7  11    2.13    0.13
   3   7  11    1.94    0.12
   5  -7  11    1.98    0.14
   5   7 -11    2.00    0.16
   5  -7  11    2.13    0.12
   5   7 -11    1.87    0.15
  -5   7  11    2.02    0.11
   5  -7 -11    2.02    0.15
   5  -7 -11    1.82    0.16
   5   7  11    1.87    0.14
  -5  -7  11    1.98    0.12
   5   7  11    2.14    0.13
   7  -7  11    0.65    0.10
   7  -7  11    0.82    0.12
   7   7 -11    0.57    0.13
   7  -7  11    0.66    0.08
   7  -7 -11    0.52    0.13
   7   7  11    0.83    0.12
   7   7  11    0.88    0.11
  -1   9  11    8.35    0.31
   1  -9  11    8.11    0.29
   1   9 -11    8.36    0.34
  -1  -9 -11    8.32    0.31
   1  -9  11    8.76    0.31
  -1  -9 -11    8.32    0.32
  -1   9  11    8.28    0.29
  -1   9 -11    8.12    0.34
   1   9  11    7.40    0.30
   1  -9 -11    7.89    0.33
  -1  -9  11    7.12    0.30
   1  -9 -11    7.95    0.32
   1   9  11    8.30    0.30
  -1  -9  11    8.29    0.30
   3  -9  11    3.88    0.16
  -3   9  11    3.62    0.16
  -3  -9 -11    3.52    0.15
   3   9 -11    3.60    0.20
  -3   9  11    3.73    0.19
   3   9 -11    3.52    0.19
   3  -9  11    4.14    0.18
   3  -9 -11    3.39    0.19
   3   9  11    3.63    0.18
   3  -9 -11    3.87    0.20
  -3  -9  11    3.53    0.18
   3   9  11    4.06    0.18
   5   9 -11    1.42    0.15
   5   9 -11    1.39    0.16
   5  -9  11    1.44    0.09
   5  -9  11    1.25    0.13
   5  -9 -11    1.48    0.17
   5  -9 -11    1.45    0.13
  -5  -9  11    1.48    0.10
   5   9  11    1.38    0.11
   5   9  11    1.38    0.14
   7   9 -11    0.29    0.11
   7  -9  11    0.47    0.09
   7  -9  11    0.38    0.09
   7   9  11    0.38    0.09
   7  -9 -11    0.52    0.13
   7   9  11    0.56    0.11
  -1  11  11    3.09    0.14
  -1  11  11    3.29    0.16
   1 -11  11    3.29    0.16
   1  11 -11    3.22    0.18
   1 -11  11    3.31    0.15
  -1 -11 -11    2.92    0.16
  -1 -11 -11    3.39    0.17
   1 -11 -11    2.93    0.17
  -1 -11  11    3.26    0.16
  -1  11 -11    3.24    0.18
   1  11  11    3.14    0.15
  -1 -11  11    3.32    0.16
   1 -11 -11    3.04    0.17
   1  11  11    3.54    0.16
  -3 -11 -11    8.22    0.32
  -3 -11 -11    8.29    0.30
   3 -11  11    8.57    0.30
   3  11 -11    9.06    0.37
   3  11 -11    8.48    0.35
  -3  11  11    8.87    0.31
   3 -11  11    8.54    0.33
  -3  11  11    8.91    0.34
   3  11  11    8.55    0.34
  -3 -11  11    8.42    0.34
   3 -11 -11    8.56    0.36
   3 -11 -11    8.28    0.34
   3  11  11    8.63    0.32
   5  11 -11    0.90    0.13
   5 -11  11    0.86    0.10
   5 -11  11    0.99    0.08
  -5 -11  11    0.83    0.09
   5 -11 -11    1.08    0.14
   5 -11 -11    0.91    0.12
   5  11  11    0.97    0.12
   5  11  11    0.91    0.10
   7 -11  11    0.40    0.09
   7 -11  11    0.52    0.10
   7  11 -11    0.73    0.14
   7 -11 -11    0.72    0.14
   7  11  11    0.60    0.10
   7  11  11    0.74    0.13
  -1 -13 -11    7.23    0.29
  -1 -13 -11    7.15    0.29
   1  13 -11    7.61    0.32
   1 -13  11    7.70    0.28
  -1  13  11    7.39    0.27
  -1  13  11    7.85    0.29
   1 -13  11    7.70    0.29
  -1 -13  11    7.52    0.29
  -1  13 -11    6.87    0.31
  -1 -13  11    7.09    0.29
   1 -13 -11    7.07    0.30
   1  13  11    7.58    0.28
   1 -13 -11    7.52    0.30
   1  13  11    7.63    0.29
  -3 -13 -11    0.78    0.09
  -3  13  11    0.82    0.07
   3 -13  11    0.75    0.06
   3  13 -11    0.94    0.12
  -3  13  11    0.82    0.10
   3 -13  11    0.98    0.10
  -3 -13 -11    0.87    0.07
   3 -13 -11    0.91    0.11
   3  13  11    0.92    0.08
   3 -13 -11    0.85    0.11
  -3 -13  11    1.20    0.12
   3  13  11    0.97    0.11
   5  13 -11    1.82    0.16
   5 -13  11    1.88    0.13
   5 -13  11    1.73    0.10
   5 -13 -11    1.81    0.15
  -5 -13  11    1.87    0.12
   5  13  11    1.96    0.13
   5 -13 -11    2.00    0.16
   5  13  11    1.83    0.14
   7  13 -11    2.22    0.22
   7 -13  11    2.27    0.18
   7 -13  11    2.34    0.17
   7 -13 -11    2.67    0.22
   7  13  11    2.34    0.19
   7  13  11    2.47    0.17
  -1 -15 -11    4.64    0.21
  -1  15  11    4.51    0.20
   1  15 -11    4.58    0.24
  -1  15  11    4.31    0.18
  -1 -15 -11    4.58    0.21
   1 -15  11    4.82    0.19
   1 -15  11    4.19    0.19
  -1 -15  11    4.75    0.21
   1  15  11    4.71    0.20
  -1  15 -11    4.71    0.24
   1  15  11    4.54    0.20
   1 -15 -11    4.69    0.22
   1 -15 -11    4.44    0.22
  -3 -15 -11    0.54    0.07
   3 -15  11    0.36    0.05
   3  15 -11    0.44    0.09
   3 -15  11    0.42    0.07
  -3  15  11    0.48    0.07
  -3 -15 -11    0.36    0.06
  -3  15  11    0.29    0.05
   3  15  11    0.46    0.07
   3 -15 -11    0.25    0.07
   3 -15 -11    0.50    0.09
   3  15  11    0.33    0.07
  -3 -15  11    0.42    0.08
  -3 -15  11    0.38    0.07
   5 -15  11    3.81    0.20
   5  15 -11    3.56    0.23
   5 -15  11    3.54    0.16
   5 -15 -11    3.61    0.21
   5 -15 -11    3.64    0.23
   5  15  11    4.44    0.23
  -5 -15  11    3.80    0.18
   5  15  11    3.72    0.20
   7 -15  11    0.09    0.06
   7 -15  11    0.19    0.08
   7  15 -11    0.08    0.09
   7  15  11   -0.02    0.07
   7  15  11    0.02    0.06
   7 -15 -11    0.13    0.09
  -1 -17 -11    0.48    0.07
  -1  17  11    0.42    0.06
   1 -17  11    0.38    0.06
   1 -17  11    0.41    0.06
  -1  17  11    0.39    0.05
  -1 -17 -11    0.41    0.07
   1  17 -11    0.33    0.08
   1 -17 -11    0.47    0.08
   1 -17 -11    0.36    0.07
  -1 -17  11    0.47    0.07
   1  17  11    0.51    0.07
   1  17  11    0.38    0.06
   3  17 -11    4.08    0.22
  -3  17  11    4.25    0.20
   3 -17  11    4.12    0.17
  -3 -17 -11    3.54    0.17
  -3  17  11    4.11    0.17
  -3 -17 -11    3.95    0.18
   3 -17  11    4.26    0.19
   3 -17 -11    4.01    0.22
   3 -17 -11    3.73    0.20
   3  17  11    4.03    0.20
   3  17  11    4.33    0.20
  -3 -17  11    4.10    0.20
  -3 -17  11    3.79    0.20
   5  17 -11    0.34    0.10
   5 -17  11    0.48    0.06
   5 -17  11    0.43    0.08
   5  17  11    0.45    0.08
   5 -17 -11    0.55    0.11
   5  17  11    0.55    0.10
   5 -17 -11    0.29    0.08
  -5 -17  11    0.44    0.07
   7  17 -11    3.28    0.24
   7 -17  11    3.35    0.20
   7 -17  11    3.25    0.22
   7 -17 -11    3.33    0.25
   7  17  11    3.52    0.23
   7  17  11    3.45    0.21
   1 -19  11    2.38    0.12
  -1  19  11    2.22    0.12
   1 -19  11    2.36    0.13
  -1  19  11    2.12    0.11
  -1 -19 -11    2.14    0.13
  -1 -19 -11    1.94    0.13
   1  19 -11    2.22    0.15
   1 -19 -11    2.07    0.14
  -1 -19  11    2.38    0.14
   1 -19 -11    2.32    0.15
   1  19  11    2.19    0.12
   1  19  11    2.37    0.13
   3  19 -11    2.30    0.16
   3 -19  11    2.31    0.11
   3 -19  11    2.30    0.13
  -3 -19 -11    2.11    0.12
  -3  19  11    2.25    0.11
  -3  19  11    2.08    0.13
  -3 -19 -11    2.14    0.12
  -3 -19  11    2.33    0.15
   3  19  11    2.07    0.13
  -3 -19  11    2.29    0.15
   3 -19 -11    2.08    0.15
   3  19  11    2.21    0.14
   3 -19 -11    1.94    0.14
   5 -19  11    1.41    0.09
   5  19 -11    1.52    0.17
   5 -19  11    1.41    0.11
   5 -19 -11    1.76    0.16
   5 -19 -11    1.59    0.16
   5  19  11    1.57    0.16
  -5 -19  11    1.48    0.11
   5  19  11    1.40    0.12
   7  19 -11    3.07    0.24
   7 -19  11    2.89    0.21
   7 -19 -11    3.22    0.25
   7  19  11    3.29    0.22
   7  19  11    2.79    0.19
  -1 -21 -11    1.43    0.11
   1  21 -11    1.63    0.13
   1 -21  11    1.66    0.11
  -1  21  11    1.66    0.09
  -1 -21 -11    1.37    0.11
  -1  21  11    1.57    0.11
   1 -21  11    1.64    0.10
   1 -21 -11    1.53    0.12
   1  21  11    1.50    0.10
  -1 -21  11    1.71    0.12
   1  21  11    1.79    0.11
   1 -21 -11    1.41    0.11
  -3 -21 -11    4.19    0.18
  -3  21  11    4.18    0.17
   3 -21  11    4.52    0.20
  -3  21  11    4.52    0.21
  -3 -21 -11    3.94    0.19
   3  21 -11    4.75    0.24
   3 -21  11    4.51    0.18
   3 -21 -11    3.83    0.22
   3  21  11    4.42    0.21
   3  21  11    4.51    0.22
  -3 -21  11    4.30    0.22
   3 -21 -11    3.98    0.21
  -3 -21  11    4.14    0.22
   5  21 -11    9.31    0.40
   5 -21  11    9.59    0.36
  -5 -21  11    9.46    0.36
   5  21  11    9.51    0.38
   5  21  11    9.08    0.40
   5 -21 -11    9.43    0.42
   5 -21 -11    8.30    0.38
   7  21 -11    2.90    0.23
   7 -21  11    2.91    0.18
   7 -21  11    2.99    0.22
   7  21  11    3.26    0.23
   7  21  11    2.84    0.19
   7 -21 -11    2.77    0.23
  -1 -23 -11    5.50    0.24
   1 -23  11    5.61    0.24
  -1  23  11    5.63    0.22
  -1  23  11    5.87    0.24
  -1 -23 -11    5.48    0.25
   1  23 -11    5.87    0.28
   1 -23  11    5.63    0.23
   1 -23 -11    5.65    0.26
   1  23  11    5.81    0.24
   1 -23 -11    5.57    0.26
   1  23  11    5.68    0.24
  -1 -23  11    6.09    0.26
  -3 -23 -11    6.74    0.28
   3 -23  11    7.22    0.28
  -3  23  11    7.38    0.29
   3 -23  11    6.45    0.25
   3  23 -11    7.29    0.33
  -3  23  11    6.72    0.24
  -3 -23 -11    6.76    0.26
  -3 -23  11    6.67    0.30
   3 -23 -11    6.76    0.31
   3  23  11    7.05    0.30
  -3 -23  11    6.83    0.30
   3 -23 -11    6.75    0.31
   3  23  11    6.57    0.28
   5  23 -11    9.12    0.41
   5 -23  11    9.79    0.37
   5  23  11    9.03    0.40
   5 -23 -11    9.48    0.40
  -5 -23  11    9.28    0.36
   5  23  11    9.40    0.38
   5 -23 -11    9.31    0.42
   7 -23  11    3.52    0.20
   7 -23  11    3.01    0.23
   7 -23 -11    3.44    0.26
   7  23  11    3.32    0.21
   7  23  11    3.18    0.23
  -1  25  11   21.22    0.66
  -1 -25 -11   20.42    0.71
  -1  25  11   21.76    0.68
  -1 -25 -11   20.81    0.69
   1  25 -11   20.81    0.73
   1 -25  11   19.25    0.69
   1  25  11   20.62    0.69
   1 -25 -11   20.26    0.71
   1 -25 -11   21.03    0.71
  -1 -25  11   20.69    0.70
  -1 -25  11   21.19    0.72
   1  25  11   20.53    0.68
   3  25 -11   18.89    0.67
   3 -25  11   19.54    0.64
  -3 -25 -11   18.12    0.59
  -3 -25 -11   17.52    0.61
   3 -25  11   18.92    0.60
  -3  25  11   18.69    0.59
  -3  25  11   17.95    0.64
   3 -25 -11   18.05    0.66
  -3 -25  11   18.66    0.67
   3  25  11   18.73    0.64
  -3 -25  11   20.03    0.67
   3  25  11   19.05    0.66
   3 -25 -11   17.97    0.65
   5  25 -11    4.18    0.25
   5 -25  11    4.14    0.21
   5 -25 -11    4.23    0.26
  -5 -25  11    4.24    0.21
   5  25  11    4.39    0.23
   5  25  11    4.40    0.25
   5 -25 -11    4.10    0.24
   7 -25  11    0.77    0.14
   7  25  11    1.00    0.16
   7 -25 -11    0.90    0.16
   7  25  11    1.15    0.15
   1  27 -11   33.92    1.12
   1 -27  11   35.25    1.14
  -1  27  11   35.55    1.11
  -1 -27 -11   33.14    1.07
  -1 -27 -11   34.30    1.10
  -1  27  11   36.22    1.13
   1 -27 -11   33.40    1.10
   1  27  11   36.72    1.13
  -1 -27  11   35.81    1.17
  -1 -27  11   35.30    1.15
   1 -27 -11   33.76    1.09
   1  27  11   36.70    1.14
   3  27 -11   19.59    0.69
  -3 -27 -11   19.29    0.65
  -3  27  11   19.51    0.66
  -3 -27 -11   18.40    0.61
   3 -27  11   20.10    0.66
   3 -27  11   19.44    0.62
  -3  27  11   19.72    0.61
  -3 -27  11   19.96    0.70
   3 -27 -11   18.97    0.68
   3  27  11   19.32    0.68
   3 -27 -11   18.41    0.68
   3  27  11   18.83    0.66
  -3 -27  11   19.78    0.69
   5  27 -11    1.12    0.15
   5 -27  11    1.57    0.12
   5 -27 -11    1.19    0.14
   5  27  11    1.45    0.15
   5 -27 -11    1.28    0.16
   5  27  11    1.30    0.16
  -5 -27  11    1.33    0.13
   7 -27  11    0.25    0.10
   7 -27 -11    0.03    0.10
   7  27  11    0.05    0.08
   7  27  11    0.21    0.09
  -1 -29 -11   42.95    1.34
  -1 -29 -11   42.40    1.37
   1 -29  11   44.07    1.39
  -1  29  11   44.64    1.35
  -1  29  11   44.53    1.37
  -1 -29  11   44.73    1.42
  -1 -29  11   43.02    1.40
   1  29  11   44.63    1.38
   1 -29 -11   43.52    1.37
   1 -29 -11   42.79    1.37
   1  29  11   44.89    1.38
   3 -29  11    9.73    0.37
  -3 -29 -11    9.49    0.34
   3  29 -11    9.21    0.40
  -3  29  11    9.93    0.38
  -3  29  11    9.71    0.32
  -3 -29 -11    9.83    0.37
  -3 -29  11   10.35    0.42
   3 -29 -11    9.45    0.39
  -3 -29  11   10.05    0.40
   3  29  11    9.08    0.39
   3  29  11    9.75    0.38
   3 -29 -11    8.88    0.40
   5  29 -11    2.65    0.20
   5 -29  11    2.56    0.16
  -5 -29  11    2.93    0.17
   5 -29 -11    2.42    0.19
   5  29  11    2.31    0.18
   5  29  11    2.93    0.18
   5 -29 -11    2.82    0.21
   7 -29  11    0.18    0.09
   7  29  11    0.14    0.09
   7  29  11    0.03    0.06
   7 -29 -11    0.14    0.10
   1 -31  11   24.93    0.86
  -1 -31 -11   23.81    0.82
   1 -31  11   26.00    0.83
  -1  31  11   25.70    0.80
  -1  31  11   25.08    0.81
  -1 -31 -11   23.66    0.79
   1  31  11   24.81    0.82
   1  31  11   24.92    0.82
  -1 -31  11   24.08    0.85
   1 -31 -11   24.41    0.82
   1 -31 -11   24.39    0.83
  -1 -31  11   25.35    0.84
  -3  31  11   20.87    0.70
  -3 -31 -11   19.60    0.64
   3 -31  11   21.54    0.70
   3  31 -11   19.75    0.72
  -3  31  11   20.83    0.64
   3  31  11   21.49    0.73
  -3 -31  11   19.60    0.72
  -3 -31  11   19.79    0.73
   3 -31 -11   19.83    0.71
   3 -31 -11   19.91    0.72
   3  31  11   21.26    0.71
   5  31 -11    2.84    0.21
   5 -31  11    2.92    0.19
   5 -31  11    3.18    0.17
   5  31  11    2.97    0.21
   5 -31 -11    2.96    0.20
   5 -31 -11    2.78    0.22
  -5 -31  11    3.14    0.19
   5  31  11    2.98    0.19
   7 -31  11    1.42    0.18
   7 -31 -11    1.47    0.20
   7  31  11    1.39    0.16
   7  31  11    1.38    0.18
   1 -33  11    1.11    0.12
  -1 -33 -11    0.97    0.12
  -1  33  11    0.84    0.08
  -1  33  11    1.19    0.10
  -1 -33 -11    0.81    0.10
   1 -33  11    0.90    0.13
  -1 -33  11    1.10    0.12
   1 -33 -11    0.86    0.12
   1  33  11    1.10    0.11
   1 -33 -11    1.00    0.12
   1  33  11    0.94    0.11
  -1 -33  11    1.11    0.13
  -3  33  11    8.13    0.26
  -3 -33 -11    7.99    0.28
   3 -33  11    7.98    0.35
   3  33 -11    7.59    0.35
  -3 -33 -11    7.31    0.32
   3 -33  11    7.65    0.32
  -3  33  11    7.74    0.31
  -3 -33  11    6.90    0.33
   3 -33 -11    7.88    0.36
   3  33  11    7.67    0.34
   3  33  11    7.97    0.33
   3 -33 -11    7.68    0.35
   5 -33  11   12.63    0.51
   5  33 -11   13.01    0.53
   5 -33 -11   12.95    0.52
   5  33  11   13.97    0.52
  -5 -33  11   13.99    0.51
   5 -33 -11   13.50    0.56
   5  33  11   13.18    0.54
   7 -33  11    2.40    0.24
   7 -33 -11    2.17    0.25
   7  33  11    2.45    0.22
   7  33  11    2.77    0.21
  -1  35  11    4.78    0.20
   1 -35  11    4.63    0.25
  -1 -35 -11    4.22    0.21
  -1  35  11    4.40    0.21
   1 -35  11    4.42    0.22
  -1 -35 -11    4.10    0.23
   1 -35 -11    4.22    0.24
  -1 -35  11    4.44    0.24
  -1 -35  11    5.00    0.24
   1  35  11    4.49    0.22
   1  35  11    4.73    0.21
   1 -35 -11    4.99    0.24
  -3 -35 -11    6.08    0.28
  -3  35  11    5.57    0.26
   3 -35  11    6.40    0.27
  -3 -35 -11    5.99    0.23
   3 -35  11    6.03    0.29
   3 -35 -11    5.90    0.30
   3 -35 -11    5.38    0.29
  -3 -35  11    5.68    0.29
   3  35  11    6.19    0.29
   3  35  11    6.06    0.27
   5  35 -11    4.76    0.27
   5 -35  11    5.02    0.24
   5 -35  11    5.36    0.27
   5 -35 -11    4.58    0.26
   5 -35 -11    5.00    0.30
  -5 -35  11    4.90    0.25
   5  35  11    4.97    0.26
   5  35  11    4.95    0.28
   7 -35  11    4.70    0.30
   7 -35 -11    4.30    0.31
   7  35  11    5.02    0.29
   7  35  11    4.85    0.30
   1 -37  11    1.97    0.14
  -1 -37 -11    2.00    0.13
  -1 -37 -11    1.98    0.16
   1 -37  11    1.74    0.15
  -1  37  11    2.01    0.13
  -1  37  11    1.98    0.11
  -1 -37  11    1.64    0.14
  -1 -37  11    1.91    0.19
   1 -37 -11    2.01    0.15
   1  37  11    1.96    0.13
   1 -37 -11    1.87    0.16
   1  37  11    1.99    0.13
  -3 -37 -11    6.48    0.29
  -3  37  11    6.60    0.28
   3 -37  11    6.62    0.28
   3 -37  11    6.12    0.31
   3 -37 -11    5.77    0.30
   3  37  11    6.20    0.30
   3 -37 -11    6.23    0.31
  -3 -37  11    7.45    0.33
   3  37  11    6.38    0.29
   5 -37  11    3.00    0.20
   5 -37  11    2.97    0.17
   5  37 -11    2.94    0.21
  -5 -37  11    3.21    0.20
   5 -37 -11    2.82    0.21
   5  37  11    2.92    0.21
   5 -37 -11    3.03    0.23
   5  37  11    2.81    0.19
   7 -37  11    1.97    0.23
   7 -37 -11    2.42    0.27
   7  37  11    2.39    0.19
  -1  39  11    5.97    0.25
  -1 -39 -11    6.00    0.26
   1 -39  11    5.46    0.27
  -1 -39 -11    5.63    0.29
  -1  39  11    6.03    0.24
   1 -39  11    6.49    0.31
  -1 -39  11    6.27    0.31
   1  39  11    6.05    0.26
   1 -39 -11    5.58    0.29
  -1 -39  11    5.82    0.29
   1  39  11    5.68    0.26
   1 -39 -11    6.09    0.28
  -3 -39 -11    2.87    0.19
  -3  39  11    3.04    0.17
   3 -39  11    2.76    0.17
   3 -39  11    2.75    0.20
   3 -39 -11    2.92    0.20
  -3 -39  11    3.01    0.20
   3 -39 -11    2.72    0.20
   3  39  11    3.33    0.19
   3  39  11    2.90    0.19
   5 -39  11    1.81    0.14
   5 -39  11    1.89    0.17
   5  39  11    2.40    0.17
   5  39  11    1.61    0.19
  -5 -39  11    2.09    0.16
   5 -39 -11    1.79    0.19
   5 -39 -11    1.65    0.20
   7  39 -11    0.63    0.13
   7 -39  11    0.82    0.16
   7 -39 -11    0.50    0.14
   7  39  11    0.46    0.11
   7  39  11    0.54    0.13
   1 -41  11    9.87    0.41
   1 -41  11    9.37    0.38
  -1 -41 -11    9.06    0.36
  -1  41  11    8.82    0.33
  -1  41  11    8.98    0.35
  -1 -41 -11    9.27    0.40
   1 -41 -11    8.46    0.38
  -1 -41  11    9.28    0.41
   1 -41 -11    9.27    0.40
   1  41  11    8.62    0.36
   1  41  11    9.44    0.36
  -1 -41  11    9.13    0.39
   3 -41  11    3.09    0.21
   3 -41  11    3.00    0.18
  -3  41  11    2.73    0.16
  -3 -41 -11    2.79    0.19
   3 -41 -11    2.92    0.21
   3 -41 -11    3.18    0.22
   3  41  11    2.97    0.18
   3  41  11    3.11    0.20
  -3 -41  11    2.71    0.20
   5 -41  11    2.02    0.19
[truncated: 311,565 more chars]
