# Supplementary material for: 13-Nitro­benzo[a][1,4]benzo­thia­zino[3,2-c]phenoxazine
Source: IUCrdata. 2024 Apr 26;9(Pt 4):x240299. doi: 10.1107/S2414314624002992 (PMC11074541; doi:10.1107/S2414314624002992)
Supplement: Supplementary file 2 [file x-09-x240299-Isup2.hkl]

data_I                                                                          
_shelx_title ' 23007z_a.res in Fdd2'                                            
_shelx_refln_list_code          4                                               
_shelx_F_calc_maximum     1179.24                                               
_exptl_crystal_F_000      3264.00                                               
_reflns_d_resolution_high  0.7004                                               
                                                                                
loop_                                                                           
 _space_group_symop_operation_xyz                                               
 'x, y, z'                                                                      
 '-x, -y, z'                                                                    
 'x+1/4, -y+1/4, z+1/4'                                                         
 '-x+1/4, y+1/4, z+1/4'                                                         
 'x, y+1/2, z+1/2'                                                              
 '-x, -y+1/2, z+1/2'                                                            
 'x+1/4, -y+3/4, z+3/4'                                                         
 '-x+1/4, y+3/4, z+3/4'                                                         
 'x+1/2, y, z+1/2'                                                              
 '-x+1/2, -y, z+1/2'                                                            
 'x+3/4, -y+1/4, z+3/4'                                                         
 '-x+3/4, y+1/4, z+3/4'                                                         
 'x+1/2, y+1/2, z'                                                              
 '-x+1/2, -y+1/2, z'                                                            
 'x+3/4, -y+3/4, z+1/4'                                                         
 '-x+3/4, y+3/4, z+1/4'                                                         
                                                                                
_cell_length_a     6.7497                                                       
_cell_length_b    52.4775                                                       
_cell_length_c    18.8323                                                       
_cell_angle_alpha  90.000                                                       
_cell_angle_beta   90.000                                                       
_cell_angle_gamma  90.000                                                       
                                                                                
_shelx_F_squared_multiplier     1.000                                           
                                                                                
loop_                                                                           
 _refln_index_h                                                                 
 _refln_index_k                                                                 
 _refln_index_l                                                                 
 _refln_F_squared_calc                                                          
 _refln_F_squared_meas                                                          
 _refln_F_squared_sigma                                                         
 _refln_observed_status                                                         
   2   0 -26       1267.11       1316.82       210.78 o                         
   0   2 -26       1695.59       1418.30       205.05 o                         
   2   2 -26        780.95        803.35       125.41 o                         
   2   4 -26        557.73        533.79       111.37 o                         
   0   6 -26        905.32        911.37       283.80 o                         
   2   6 -26        231.98        266.93        97.22 o                         
   2   8 -26        977.17        730.68       114.27 o                         
   0  10 -26       3758.80       4123.21       239.22 o                         
   2  10 -26        325.83        311.73       102.93 o                         
   0  14 -26       4225.41       4838.58       258.04 o                         
   0  18 -26        670.67        718.63       153.07 o                         
   1   1 -25         45.72        -35.76        72.22 o                         
   3   1 -25        152.31        156.26       103.81 o                         
   1   3 -25        352.81        124.02        96.63 o                         
   3   3 -25        580.96        497.00       128.66 o                         
   1   5 -25        902.05        772.28       125.07 o                         
   3   5 -25        608.55        636.59       177.49 o                         
   1   7 -25       1920.54       1700.71       138.05 o                         
   3   7 -25        887.03        752.86       150.01 o                         
   1   9 -25       1912.57       1912.88       139.87 o                         
   3   9 -25       3279.12       3053.16       349.29 o                         
   1  11 -25       4812.24       5091.57       194.33 o                         
   3  11 -25        586.61        407.51       154.37 o                         
   1  13 -25       3563.29       3749.87       167.81 o                         
   3  13 -25       3782.26       3868.34       279.39 o                         
   1  15 -25       2792.12       2625.67       158.40 o                         
   1  17 -25        872.10        891.27       101.78 o                         
   1  19 -25        118.21        114.37        72.39 o                         
   1  21 -25        694.61        758.61       103.89 o                         
   1  23 -25       1471.28       1270.08       116.72 o                         
   1  25 -25       3664.05       3507.30       175.49 o                         
   0   0 -24       5931.13       6258.19       465.73 o                         
   4   0 -24        231.74         66.61       181.92 o                         
   2   2 -24       1762.79       1829.36       131.46 o                         
   4   2 -24         57.58        -26.75        97.14 o                         
   0   4 -24        530.35        436.62       144.08 o                         
   2   4 -24        710.67        546.68        87.75 o                         
   4   4 -24       1573.37       1393.80       164.71 o                         
   2   6 -24        953.91        851.53        99.97 o                         
   4   6 -24       1446.11       1583.39       178.71 o                         
   0   8 -24       2823.11       2928.39       203.68 o                         
   2   8 -24        944.85        746.78       128.66 o                         
   4   8 -24       1015.45        986.87       151.93 o                         
   2  10 -24       5598.67       5735.31       218.83 o                         
   4  10 -24        118.39        121.08       104.81 o                         
   0  12 -24       9794.14      11816.81       829.57 o                         
   2  12 -24        823.78        965.80       119.74 o                         
   4  12 -24       1457.05       1425.89       167.63 o                         
   2  14 -24       2566.78       2624.81       191.16 o                         
   0  16 -24        182.18        160.66        93.59 o                         
   2  16 -24        831.57        784.64        98.48 o                         
   2  18 -24       1228.96       1273.88       112.24 o                         
   0  20 -24       2126.94       2071.98       177.45 o                         
   2  20 -24         68.14         75.95        69.80 o                         
   2  22 -24       1391.46       1366.08       117.65 o                         
   0  24 -24       1245.06       1315.75       179.88 o                         
   2  24 -24         75.52         47.38        69.40 o                         
   2  26 -24         33.62         41.83        70.89 o                         
   0  28 -24        229.29        104.52       130.99 o                         
   2  28 -24        675.62        451.77        90.36 o                         
   0  32 -24       1763.07       1412.42       190.18 o                         
   1   1 -23        469.21        523.47        83.10 o                         
   3   1 -23       1143.27       1192.16       124.07 o                         
   1   3 -23       1107.65       1165.48       108.81 o                         
   3   3 -23        562.83        392.17       106.21 o                         
   1   5 -23       2685.04       2696.37       166.30 o                         
   3   5 -23         79.65         48.06        85.04 o                         
   1   7 -23        199.11        137.60        66.03 o                         
   3   7 -23       1844.97       1794.37       172.68 o                         
   1   9 -23        396.67        382.58        69.39 o                         
   3   9 -23        245.25        223.78        87.96 o                         
   1  11 -23       1527.46       1460.17       101.69 o                         
   3  11 -23        984.62       1007.59       141.72 o                         
   1  13 -23       2101.83       2133.10       126.92 o                         
   3  13 -23       1027.58       1063.49       122.82 o                         
   1  15 -23       1109.98        968.31        90.28 o                         
   3  15 -23        560.48        485.46       117.64 o                         
   1  17 -23        409.91        432.18        79.85 o                         
   3  17 -23       1223.10       1138.73       218.47 o                         
   1  19 -23        157.01         56.63        63.36 o                         
   3  19 -23        303.06        182.00        88.23 o                         
   1  21 -23        444.01        390.47        78.36 o                         
   3  21 -23        100.66         22.52        76.15 o                         
   1  23 -23       1442.70       1526.02       123.92 o                         
   3  23 -23        828.10        564.23        98.76 o                         
   1  25 -23        394.02        323.98        77.78 o                         
   3  25 -23       1426.74       1364.57       142.85 o                         
   1  27 -23       2190.93       2424.46       143.24 o                         
   3  27 -23        406.75        314.65        91.68 o                         
   1  29 -23        703.69        821.48        94.96 o                         
   3  29 -23         19.94        -27.08        80.41 o                         
   1  31 -23        271.57        272.63        83.89 o                         
   3  31 -23       1219.92       1039.49       117.92 o                         
   1  33 -23        804.78        697.69       101.49 o                         
   1  35 -23        501.41        585.26       102.44 o                         
   1  37 -23        106.66        173.38        83.45 o                         
   2   0 -22       6327.03       6386.06       254.25 o                         
   0   2 -22       7848.22       8168.36       281.49 o                         
   2   2 -22        999.83        867.21        84.87 o                         
   4   2 -22       1774.78       1752.46       141.45 o                         
   2   4 -22       2924.39       2861.47       150.62 o                         
   4   4 -22       1130.24       1007.35       142.35 o                         
   0   6 -22        746.62        675.54       121.49 o                         
   2   6 -22        828.74        696.28        90.56 o                         
   4   6 -22        440.75        447.90       117.04 o                         
   2   8 -22        164.00        181.69        65.83 o                         
   4   8 -22       3007.24       2631.85       198.01 o                         
   0  10 -22       4235.78       4329.96       208.72 o                         
   2  10 -22        547.84        612.61        95.50 o                         
   4  10 -22        750.37        635.20       119.13 o                         
   2  12 -22       6352.26       6734.27       197.40 o                         
   4  12 -22         92.05        145.54        94.99 o                         
   0  14 -22       7009.02       7171.72       479.46 o                         
   2  14 -22         25.58        103.36        62.11 o                         
   4  14 -22       4191.83       3765.12       236.74 o                         
   2  16 -22       5369.17       5488.27       179.65 o                         
   4  16 -22        513.86        548.98       121.84 o                         
   0  18 -22       8005.04       8068.97       290.72 o                         
   2  18 -22        167.37        273.11        70.14 o                         
   4  18 -22       2064.82       2087.22       181.56 o                         
   2  20 -22       3802.17       3797.07       160.81 o                         
   4  20 -22        742.46        962.21       139.87 o                         
   0  22 -22        745.79        724.86       139.98 o                         
   2  22 -22        385.94        253.06        69.80 o                         
   4  22 -22       1799.56       1615.52       185.23 o                         
   2  24 -22        296.56        183.68        70.64 o                         
   4  24 -22        372.07        379.53       123.76 o                         
   0  26 -22        673.19        495.43       123.49 o                         
   2  26 -22        216.26        146.58        69.47 o                         
   4  26 -22         72.20        -58.72        85.65 o                         
   2  28 -22         98.66         68.61        65.43 o                         
   4  28 -22        554.70        522.34       128.66 o                         
   0  30 -22       3493.63       2768.29       480.28 o                         
   2  30 -22        916.34        970.66        98.93 o                         
   2  32 -22       2050.13       1863.16       151.39 o                         
   0  34 -22       2931.89       3152.99       251.98 o                         
   2  34 -22        599.50        670.28       114.63 o                         
   2  36 -22       2466.24       2285.26       188.74 o                         
   0  38 -22       2139.43       2050.66       205.05 o                         
   2  38 -22        385.32        360.94       107.03 o                         
   2  40 -22        901.20        819.41       128.07 o                         
   0  42 -22        457.55        312.91       133.79 o                         
   1   1 -21         91.50         96.76        49.96 o                         
   3   1 -21        164.44         86.20        67.11 o                         
   5   1 -21        402.17        387.09       170.15 o                         
   1   3 -21        688.00        693.78        84.75 o                         
   3   3 -21        420.78        373.91       138.64 o                         
   5   3 -21        663.59        592.09       104.57 o                         
   1   5 -21        966.16        851.35        79.17 o                         
   3   5 -21       2230.96       1845.07       121.48 o                         
   5   5 -21       2006.06       1688.79       165.11 o                         
   1   7 -21       3159.85       3108.69       128.37 o                         
   3   7 -21       2509.25       2174.81       151.54 o                         
   5   7 -21       3383.67       3294.48       222.77 o                         
   1   9 -21       4811.48       4595.88       144.62 o                         
   3   9 -21       5330.55       5471.29       198.82 o                         
   5   9 -21       1226.53       1408.24       159.21 o                         
   1  11 -21       6509.34       6172.56       169.75 o                         
   3  11 -21       3449.01       3259.85       168.45 o                         
   5  11 -21       1136.71       1125.52       150.78 o                         
   1  13 -21       6240.51       6500.89       174.50 o                         
   3  13 -21       2485.07       2053.21       144.44 o                         
   5  13 -21        520.16        241.60       105.61 o                         
   1  15 -21       3477.30       3664.62       137.42 o                         
   3  15 -21       2206.30       1996.43       155.45 o                         
   5  15 -21        227.40        106.33       131.40 o                         
   1  17 -21         55.20         35.97        48.39 o                         
   3  17 -21        445.92        491.65        93.35 o                         
   5  17 -21       1776.60       1924.49       256.48 o                         
   1  19 -21        547.27        576.58        75.62 o                         
   3  19 -21        616.48        589.30        79.56 o                         
   5  19 -21        377.60        193.48       125.92 o                         
   1  21 -21        122.23        114.73        59.26 o                         
   3  21 -21        433.83        425.61        75.29 o                         
   5  21 -21        312.90        288.95       111.83 o                         
   1  23 -21        379.73        441.72        91.18 o                         
   3  23 -21        804.60        712.99        84.23 o                         
   5  23 -21        887.90        679.74       187.66 o                         
   1  25 -21       2079.20       2090.43       131.52 o                         
   3  25 -21        550.83        435.01        99.94 o                         
   5  25 -21        889.78        792.98       193.77 o                         
   1  27 -21       1091.20        846.15        90.56 o                         
   3  27 -21       2789.30       2899.40       184.86 o                         
   1  29 -21       1626.39       1691.23       164.16 o                         
   3  29 -21       4919.39       5594.66       362.22 o                         
   1  31 -21       8968.69       9851.74       319.08 o                         
   3  31 -21       4322.68       4530.51       186.25 o                         
   1  33 -21      12064.58      12911.92       355.01 o                         
   3  33 -21       3339.10       3470.74       177.35 o                         
   1  35 -21       5697.27       6507.36       214.58 o                         
   3  35 -21       3049.71       3323.54       226.90 o                         
   1  37 -21        882.92        842.62       103.15 o                         
   3  37 -21       5237.95       5376.75       233.04 o                         
   1  39 -21        282.90        287.91        83.45 o                         
   3  39 -21        713.30        520.70       112.39 o                         
   1  41 -21        730.71        816.61       128.66 o                         
   1  43 -21       1688.87       1716.32       137.69 o                         
   1  45 -21        216.86        179.88       100.13 o                         
   0   0 -20       4520.38       4142.26       219.65 o                         
   4   0 -20       1755.13       1743.43       190.18 o                         
   2   2 -20       1904.32       2026.55       109.48 o                         
   4   2 -20        855.14        707.81        95.50 o                         
   6   2 -20        253.57        304.07        97.22 o                         
   0   4 -20        673.89        682.39        97.78 o                         
   2   4 -20        241.70        161.97        53.96 o                         
   4   4 -20        568.62        479.64        89.87 o                         
   6   4 -20        562.67        517.34       119.13 o                         
   2   6 -20        686.44        653.60        79.31 o                         
   4   6 -20        455.16        434.54        86.87 o                         
   6   6 -20        258.76        232.08       113.33 o                         
   0   8 -20        678.89        631.25        93.59 o                         
   2   8 -20        553.22        493.80        70.89 o                         
   4   8 -20         31.29         34.31        80.92 o                         
   6   8 -20        401.14        354.75       114.63 o                         
   2  10 -20        338.92        227.39        61.89 o                         
   4  10 -20        179.65        139.55        88.66 o                         
   6  10 -20        135.47        137.50       103.41 o                         
   0  12 -20        898.97        831.84       106.21 o                         
   2  12 -20       1621.87       1534.45       102.91 o                         
   4  12 -20        299.72        252.82        94.99 o                         
   6  12 -20        244.02        195.76       104.81 o                         
   2  14 -20        886.74        753.86        81.17 o                         
   4  14 -20        105.39         90.14        89.36 o                         
   6  14 -20        661.18        577.49       121.84 o                         
   0  16 -20       2716.80       2631.64       171.99 o                         
   2  16 -20        703.06        699.60        78.49 o                         
   4  16 -20       1629.92       1283.31       139.87 o                         
   6  16 -20         33.73          4.02        91.66 o                         
   2  18 -20       3391.08       3410.14       140.66 o                         
   4  18 -20         85.24         67.92        84.03 o                         
   6  18 -20        785.76        608.61       123.04 o                         
   0  20 -20       5157.17       4844.62       205.86 o                         
   2  20 -20       1117.70        956.92        87.31 o                         
   4  20 -20        925.27        954.26       169.57 o                         
   2  22 -20       1376.25       1339.80        98.95 o                         
   4  22 -20       1042.89        814.26       181.99 o                         
   0  24 -20        169.47        166.33        80.92 o                         
   2  24 -20        783.56        759.64        82.02 o                         
   4  24 -20       1908.79       1765.80       182.94 o                         
   2  26 -20        723.07        703.57        80.09 o                         
   4  26 -20        487.26        406.78       105.61 o                         
   0  28 -20       3186.22       2824.70       443.89 o                         
   2  28 -20        731.35        770.98       132.40 o                         
   4  28 -20        665.01        834.19       132.73 o                         
   2  30 -20       1704.38       1660.29       125.05 o                         
   4  30 -20        294.46        160.09       133.79 o                         
   0  32 -20       5351.26       5490.69       267.57 o                         
   2  32 -20        697.09        614.93        82.89 o                         
   4  32 -20         84.01          2.49        91.66 o                         
   2  34 -20        997.58        834.67        88.82 o                         
   4  34 -20        647.34        585.13       120.25 o                         
   0  36 -20        739.55        829.57       144.08 o                         
   2  36 -20        126.50        189.02        72.22 o                         
   4  36 -20       1395.74       1184.93       145.32 o                         
   2  38 -20       1444.82       1373.56       139.87 o                         
   4  38 -20          1.03         73.07        93.59 o                         
   0  40 -20       2314.66       2595.51       291.08 o                         
   2  40 -20        287.70        415.68       152.44 o                         
   2  42 -20        408.29        250.74        94.99 o                         
   0  44 -20         20.78         -5.82       101.38 o                         
   2  44 -20        462.99        375.91       102.66 o                         
   2  46 -20        195.54        143.27        89.73 o                         
   0  48 -20       1072.47       1170.72       169.57 o                         
   1   1 -19         68.81         92.06        45.46 o                         
   3   1 -19        523.18        464.33        82.49 o                         
   5   1 -19        856.90        852.09       103.56 o                         
   1   3 -19       1489.97       1307.68        78.48 o                         
   3   3 -19        572.18        618.28        92.43 o                         
   5   3 -19       1103.64       1275.63       120.53 o                         
   1   5 -19       2029.05       2248.38       163.80 o                         
   3   5 -19       3741.84       3440.99       141.34 o                         
   5   5 -19       1026.51       1000.42       110.17 o                         
   1   7 -19       4607.45       4060.00       125.80 o                         
   3   7 -19       2466.73       2472.07       128.79 o                         
   5   7 -19       3771.05       3411.30       213.80 o                         
   1   9 -19       5503.64       5012.36       139.38 o                         
   3   9 -19       4460.63       4510.73       168.86 o                         
   5   9 -19       2412.08       2543.58       184.48 o                         
   1  11 -19       6863.43       6687.97       165.83 o                         
   3  11 -19       5881.93       5270.08       185.03 o                         
   5  11 -19         70.44        -52.68        74.69 o                         
   1  13 -19      11123.22      10430.87       217.00 o                         
   3  13 -19        535.71        411.87       102.93 o                         
   5  13 -19        646.26        590.37       163.16 o                         
   1  15 -19       2556.84       2527.72       117.49 o                         
   3  15 -19       4293.43       4332.89       141.02 o                         
   5  15 -19        789.44        827.37       128.07 o                         
   1  17 -19       1772.88       1749.56        99.25 o                         
   3  17 -19       2397.59       2138.80       114.40 o                         
   5  17 -19        729.57        724.82       125.48 o                         
   1  19 -19         20.79          1.24        42.12 o                         
   3  19 -19        398.38        376.18        65.83 o                         
   5  19 -19       1086.85        845.10       128.66 o                         
   1  21 -19        724.95        674.70        85.35 o                         
   3  21 -19        359.35        293.69        78.33 o                         
   5  21 -19       1055.13        876.26       130.34 o                         
   1  23 -19       2862.43       2667.23       130.84 o                         
   3  23 -19        700.71        710.19        77.45 o                         
   5  23 -19        205.33        197.10        94.99 o                         
   1  25 -19       1615.56       1645.49       106.77 o                         
   3  25 -19       1929.85       1781.34       109.27 o                         
   5  25 -19         54.03         92.45       118.85 o                         
   1  27 -19       1547.62       1368.81        99.59 o                         
   3  27 -19        680.42        774.10        81.37 o                         
   5  27 -19       3203.05       2922.77       211.36 o                         
   1  29 -19        625.11        628.26        77.00 o                         
   3  29 -19       2837.82       2817.44       149.46 o                         
   5  29 -19        685.68        648.37       117.04 o                         
   1  31 -19       1875.88       1904.92       126.07 o                         
   3  31 -19       4409.99       4562.47       178.81 o                         
   5  31 -19       1942.62       1939.84       173.52 o                         
   1  33 -19       4459.51       4510.50       168.86 o                         
   3  33 -19       2766.33       3010.73       157.97 o                         
   5  33 -19         45.04        115.52        94.16 o                         
   1  35 -19       5802.27       6415.85       219.17 o                         
   3  35 -19        164.02        173.05        71.33 o                         
   5  35 -19       2303.00       2386.16       231.38 o                         
   1  37 -19        474.37        515.90        84.30 o                         
   3  37 -19       3437.88       3575.16       242.35 o                         
   1  39 -19       3452.06       3753.57       164.54 o                         
   3  39 -19        134.24        252.96        93.59 o                         
   1  41 -19       1028.20       1074.74       107.19 o                         
   3  41 -19        892.92        931.49       119.61 o                         
   1  43 -19        254.02        161.98        70.22 o                         
   3  43 -19       2323.13       2171.53       170.99 o                         
   1  45 -19       2045.35       1997.38       136.05 o                         
   3  45 -19        298.39         84.81        85.65 o                         
   1  47 -19       1433.31       1308.45       267.24 o                         
   3  47 -19        252.43        160.44        91.67 o                         
   1  49 -19         12.40        -70.69        80.92 o                         
   1  51 -19        932.72        757.11       120.25 o                         
   2   0 -18       5246.17       5126.94       213.62 o                         
   6   0 -18       2331.05       2277.18       327.46 o                         
   0   2 -18       2275.90       2257.35       125.95 o                         
   2   2 -18       1398.97       1394.03       101.50 o                         
   4   2 -18       1506.53       1693.30       124.48 o                         
   6   2 -18       1591.84       1570.44       133.30 o                         
   2   4 -18       1792.13       1768.32        97.38 o                         
   4   4 -18       3195.88       2936.03       168.05 o                         
   6   4 -18        194.74        206.48        86.42 o                         
   0   6 -18       4256.89       4516.48       181.93 o                         
   2   6 -18       5301.33       4615.29       121.47 o                         
   4   6 -18        877.63        763.99        89.87 o                         
   6   6 -18        296.16        250.08       100.13 o                         
   2   8 -18       1651.21       1147.50        77.77 o                         
   4   8 -18       1824.07       1677.03       122.82 o                         
   6   8 -18         54.58        -75.62        75.62 o                         
   0  10 -18      29933.93      25232.23       562.48 o                         
   2  10 -18        282.06        195.78        64.00 o                         
   4  10 -18        433.12        407.51        94.99 o                         
   6  10 -18        714.25        660.73       119.61 o                         
   2  12 -18       7570.52       6905.91       178.56 o                         
   4  12 -18        619.95        453.68        94.99 o                         
   6  12 -18        180.56         95.51        86.57 o                         
   0  14 -18        647.39        633.75        91.66 o                         
   2  14 -18       5200.39       4553.50       142.30 o                         
   4  14 -18      11054.43      11073.29       466.00 o                         
   6  14 -18         41.83        148.54        97.78 o                         
   2  16 -18       2148.83       2278.33       115.77 o                         
   4  16 -18       1150.38        996.88       123.04 o                         
   6  16 -18       4264.42       4628.87       225.63 o                         
   0  18 -18       5068.89       4604.25       188.94 o                         
   2  18 -18       2664.10       2323.53       117.70 o                         
   4  18 -18        952.81        967.91       119.61 o                         
   6  18 -18       1798.26       1531.60       155.02 o                         
   2  20 -18       2008.36       1934.95       109.60 o                         
   4  20 -18         92.19         83.96        77.11 o                         
   6  20 -18        957.07        758.06       127.61 o                         
   0  22 -18       1334.45       1029.78       107.09 o                         
   2  22 -18       1568.88       1521.07        98.94 o                         
   4  22 -18       1118.75       1245.90       204.47 o                         
   6  22 -18         12.32         22.87        80.92 o                         
   2  24 -18       1216.94       1142.51        87.31 o                         
   4  24 -18        262.10        131.54        84.03 o                         
   6  24 -18        123.76         45.07        89.36 o                         
   0  26 -18        573.71        469.70       123.71 o                         
   2  26 -18        209.23        124.28        50.80 o                         
   4  26 -18         18.62         48.57        60.92 o                         
   6  26 -18       2166.31       1966.02       170.72 o                         
   2  28 -18        349.68        354.69        64.31 o                         
   4  28 -18       2526.87       2605.35       143.14 o                         
   6  28 -18        204.06        131.10        91.67 o                         
   0  30 -18       3061.99       2928.63       194.72 o                         
   2  30 -18       2839.97       2657.45       129.82 o                         
   4  30 -18       1846.59       1963.31       129.45 o                         
   6  30 -18        291.88        252.83       106.64 o                         
   2  32 -18       5263.16       5094.44       157.60 o                         
   4  32 -18       1088.64        902.61        95.28 o                         
   0  34 -18      11019.28      10777.54       392.96 o                         
   2  34 -18       1376.11       1533.99       108.28 o                         
   4  34 -18       1652.33       1536.23       159.65 o                         
   2  36 -18       6324.39       6241.42       197.63 o                         
   4  36 -18        719.44        493.36        82.50 o                         
   0  38 -18       6181.25       6335.06       282.87 o                         
   2  38 -18        270.01        233.98        69.47 o                         
   4  38 -18       2445.15       2216.67       139.82 o                         
   2  40 -18       2685.39       2797.75       179.13 o                         
   4  40 -18       1012.07        842.61       110.74 o                         
   0  42 -18       1293.89       1615.74       169.57 o                         
   2  42 -18        336.33        387.87        96.26 o                         
   4  42 -18        560.25        539.82       123.81 o                         
   2  44 -18        198.80        221.73        88.66 o                         
   4  44 -18        242.01        212.85       142.79 o                         
   0  46 -18         11.76         16.09       109.15 o                         
   2  46 -18        276.09        266.97        86.57 o                         
   4  46 -18        288.46        297.34        98.02 o                         
   2  48 -18         39.30         95.29        85.04 o                         
   0  50 -18         37.90        -27.49       116.43 o                         
   2  50 -18         90.40        101.38        85.65 o                         
   2  52 -18       1067.86       1039.58       139.41 o                         
   0  54 -18       4592.57       4555.00       262.27 o                         
   1   1 -17        895.05        809.91        66.76 o                         
   3   1 -17        272.50        224.17        64.71 o                         
   5   1 -17       1136.76       1134.62       108.79 o                         
   7   1 -17         83.21        113.31        77.56 o                         
   1   3 -17       1336.38       1332.39        72.43 o                         
   3   3 -17       1042.41       1169.86        85.26 o                         
   5   3 -17        781.71        560.22        89.87 o                         
   7   3 -17        499.79        386.59        95.07 o                         
   1   5 -17        259.82        349.09        50.11 o                         
   3   5 -17       3880.72       3842.91       131.20 o                         
   5   5 -17        249.53        337.94        78.02 o                         
   7   5 -17         26.44        140.55        94.99 o                         
   1   7 -17       3293.40       3107.16       102.54 o                         
   3   7 -17        470.93        375.16        59.99 o                         
   5   7 -17       1700.21       1761.55       140.75 o                         
   7   7 -17       1789.88       1734.29       164.71 o                         
   1   9 -17       7247.48       6554.95       153.66 o                         
   3   9 -17        522.51        654.15        84.30 o                         
   5   9 -17       1079.82       1080.32       122.52 o                         
   7   9 -17        618.90        804.19       130.34 o                         
   1  11 -17       1035.53       1165.41        75.71 o                         
   3  11 -17       9431.41       9163.25       236.08 o                         
   5  11 -17        723.55        676.33       103.41 o                         
   7  11 -17        246.12        220.39       102.66 o                         
   1  13 -17       8955.10       8793.96       184.57 o                         
   3  13 -17        161.37        135.81        48.04 o                         
   5  13 -17       2172.22       2066.48       159.78 o                         
   7  13 -17        505.73        334.74       107.49 o                         
   1  15 -17       3866.27       3279.66       118.24 o                         
   3  15 -17       3578.86       3567.55       122.88 o                         
   5  15 -17       1448.45       1193.84       126.04 o                         
   7  15 -17        367.47        267.26       115.39 o                         
   1  17 -17       1698.04       1502.32        97.63 o                         
   3  17 -17        318.26        334.02        55.95 o                         
   5  17 -17       1945.57       1983.59       215.11 o                         
   7  17 -17       1278.28       1325.85       153.02 o                         
   1  19 -17       1204.94       1144.84        81.36 o                         
   3  19 -17       2765.29       2567.50       107.75 o                         
   5  19 -17       1363.30       1071.50       131.65 o                         
   7  19 -17        281.77        432.19       108.59 o                         
   1  21 -17       3780.75       3482.30       121.64 o                         
   3  21 -17        584.08        661.94        68.77 o                         
   5  21 -17        969.09        981.16       125.48 o                         
   1  23 -17       1573.74       1509.60       124.76 o                         
   3  23 -17       4515.08       4534.49       142.06 o                         
   5  23 -17         95.41         51.89        83.19 o                         
   1  25 -17       6841.90       6816.73       176.56 o                         
   3  25 -17       1332.14       1251.19        88.02 o                         
   5  25 -17        553.89        407.09        94.99 o                         
   1  27 -17       3610.96       3536.72       148.44 o                         
   3  27 -17       1206.58       1371.76        92.35 o                         
   5  27 -17        887.84        881.21       125.48 o                         
   1  29 -17        384.17        299.00        55.41 o                         
   3  29 -17       1821.26       1971.55       156.40 o                         
   5  29 -17       3071.12       3012.36       200.67 o                         
   1  31 -17        106.84         72.30        52.50 o                         
   3  31 -17       1999.88       2063.59       115.26 o                         
   5  31 -17        658.48        724.56       111.83 o                         
   1  33 -17        406.29        476.05        73.42 o                         
   3  33 -17        100.36         51.09        56.46 o                         
   5  33 -17        109.50        177.46        89.36 o                         
   1  35 -17        115.09         48.76        50.15 o                         
   3  35 -17        596.06        609.30        88.50 o                         
   5  35 -17        688.56        574.12       115.66 o                         
   1  37 -17        651.03        726.98        80.80 o                         
   3  37 -17        789.36        707.28        90.23 o                         
   5  37 -17        132.63        130.53        86.57 o                         
   1  39 -17        557.44        768.03        90.33 o                         
   3  39 -17        543.66        397.14        89.36 o                         
   5  39 -17        609.25        445.50       110.63 o                         
   1  41 -17       1945.93       1992.14       182.76 o                         
   3  41 -17        422.62        382.95        94.16 o                         
   5  41 -17        343.94        356.01       132.60 o                         
   1  43 -17       3223.00       3093.38       151.77 o                         
   3  43 -17        671.97        469.87        94.99 o                         
   5  43 -17        457.53        229.37       128.33 o                         
   1  45 -17        948.63        755.67        93.46 o                         
   3  45 -17       3159.77       3030.50       183.94 o                         
   1  47 -17       2270.15       1928.38       130.99 o                         
   3  47 -17       1409.64       1426.94       143.40 o                         
   1  49 -17       1092.92       1000.05       104.90 o                         
   3  49 -17        992.12        926.60       125.48 o                         
   1  51 -17        416.16        407.51       100.83 o                         
   3  51 -17        380.23        210.66        86.57 o                         
   1  53 -17        880.72        745.96       129.48 o                         
   3  53 -17        698.64        659.90       124.67 o                         
   1  55 -17       1163.55       1009.65       131.46 o                         
   1  57 -17       1924.39       2028.43       215.38 o                         
   0   0 -16       1800.44       1553.53       138.65 o                         
   4   0 -16      19579.32      20727.56       596.62 o                         
   2   2 -16      13051.79      12110.95       300.49 o                         
   4   2 -16        900.34       1069.45        95.83 o                         
   6   2 -16       2389.10       2314.60       159.65 o                         
   0   4 -16      33749.57      31940.42       565.55 o                         
   2   4 -16        685.84        594.94        58.00 o                         
   4   4 -16        775.88        564.46        76.90 o                         
   6   4 -16        643.92        794.14        94.60 o                         
   2   6 -16       4987.39       4195.35       108.38 o                         
   4   6 -16        179.40        198.02        63.42 o                         
   6   6 -16       4022.19       4013.26       228.97 o                         
   0   8 -16       2748.36       2533.07       144.24 o                         
   2   8 -16       6064.39       5972.14       130.25 o                         
   4   8 -16       7762.69       7335.29       275.16 o                         
   6   8 -16        826.31        605.69       109.24 o                         
   2  10 -16       6851.88       5628.51       138.01 o                         
   4  10 -16         87.20        144.02        66.17 o                         
   6  10 -16        998.71        838.58       117.04 o                         
   0  12 -16      10031.01       8605.14       251.80 o                         
   2  12 -16      12143.16      11845.94       240.29 o                         
   4  12 -16       1471.07       1622.89       133.92 o                         
   6  12 -16       1938.61       1765.66       150.78 o                         
   2  14 -16       2802.09       2584.53       103.74 o                         
   4  14 -16       3788.57       3405.94       177.45 o                         
   6  14 -16        978.58        943.92       121.84 o                         
   0  16 -16       9364.84       8057.85       240.18 o                         
   2  16 -16      13350.73      12073.32       242.37 o                         
   4  16 -16       2629.94       2519.50       163.51 o                         
   6  16 -16       1643.77       1279.31       136.09 o                         
   2  18 -16        884.36        959.93        74.10 o                         
   4  18 -16       5779.98       6071.34       226.56 o                         
   6  18 -16        153.03        219.25        89.36 o                         
   0  20 -16      30426.78      27835.35       593.29 o                         
   2  20 -16        124.27        234.35        61.28 o                         
   4  20 -16       1561.87       1371.61        97.55 o                         
   6  20 -16       2214.38       2024.14       167.63 o                         
   2  22 -16       6326.44       5940.60       157.97 o                         
   4  22 -16        533.71        509.95        70.30 o                         
   6  22 -16       1271.24       1203.36       134.44 o                         
   0  24 -16        973.85       1438.55       117.64 o                         
   2  24 -16       2362.24       2174.71       106.27 o                         
   4  24 -16       3009.77       2969.80       143.08 o                         
   6  24 -16        415.86        280.68        94.99 o                         
   2  26 -16        662.04        526.29        60.13 o                         
   4  26 -16       3659.21       3256.99       139.59 o                         
   6  26 -16        138.06        153.52        89.36 o                         
   0  28 -16       1747.21       1635.05       269.25 o                         
   2  28 -16        374.79        302.28        59.34 o                         
   4  28 -16        892.90        927.56        88.58 o                         
   6  28 -16       1321.26       1387.06       144.56 o                         
   2  30 -16       2673.11       2676.83       116.32 o                         
   4  30 -16        540.21        500.86        73.60 o                         
   6  30 -16        667.87        600.95       124.49 o                         
   0  32 -16       4409.64       4320.33       215.38 o                         
   2  32 -16       2637.59       2342.92       111.89 o                         
   4  32 -16        194.07        230.58        64.43 o                         
   6  32 -16         64.55         54.34        86.67 o                         
   2  34 -16       1082.45       1297.55        93.18 o                         
   4  34 -16        222.57        202.79        64.43 o                         
   6  34 -16       1234.11       1189.09       145.10 o                         
   0  36 -16       2279.90       1856.12       159.26 o                         
   2  36 -16        463.19        465.16        90.33 o                         
   4  36 -16       2083.46       2083.02       131.48 o                         
   6  36 -16        355.10        554.17       142.98 o                         
   2  38 -16       2185.41       2014.40       119.66 o                         
   4  38 -16         22.71         85.39        62.00 o                         
   6  38 -16        310.84        361.52       128.33 o                         
   0  40 -16       1947.52       1817.32       169.57 o                         
   2  40 -16         87.40         66.31        52.74 o                         
   4  40 -16       1071.75        670.92       102.39 o                         
   2  42 -16        472.78        329.29        83.19 o                         
   4  42 -16        761.67        636.70       100.13 o                         
   0  44 -16        218.07        251.25        97.36 o                         
   2  44 -16        567.49        451.50        88.66 o                         
   4  44 -16         66.41        -70.22        70.39 o                         
   2  46 -16        451.83        437.22        91.66 o                         
   4  46 -16        275.02        170.27        83.19 o                         
   0  48 -16       1729.17       1769.52       174.04 o                         
   2  48 -16         37.80         35.51        72.48 o                         
   4  48 -16        317.52        208.01        89.36 o                         
   2  50 -16        926.37        993.63       123.04 o                         
   4  50 -16         81.45        160.87        87.68 o                         
   0  52 -16        764.92        920.41       142.98 o                         
   2  52 -16         54.60         38.64        78.14 o                         
   2  54 -16         63.62         82.65        80.92 o                         
   0  56 -16        609.95        916.66       160.09 o                         
   2  56 -16        394.28        401.68       102.12 o                         
   2  58 -16        804.17        708.21       120.25 o                         
   0  60 -16       3454.11       4060.55       422.06 o                         
   1   1 -15       1791.45       1704.11        69.55 o                         
   3   1 -15       5201.87       4960.92       159.60 o                         
   5   1 -15        375.41        391.09        99.27 o                         
   7   1 -15       1208.89       1109.23       163.85 o                         
   1   3 -15       5630.27       5318.64       136.09 o                         
   3   3 -15        923.80        974.61        85.32 o                         
   5   3 -15       3255.73       3091.82       212.17 o                         
   7   3 -15        121.33        163.73        72.77 o                         
   1   5 -15      12427.24      11330.47       190.48 o                         
   3   5 -15         39.57         53.62        40.88 o                         
   5   5 -15        723.93        707.76        84.89 o                         
   7   5 -15         96.90         23.39        80.92 o                         
   1   7 -15       1719.50       1726.97        80.35 o                         
   3   7 -15       7868.62       7149.89       225.20 o                         
   5   7 -15       3026.39       3339.31       146.75 o                         
   7   7 -15        908.35        672.00       111.83 o                         
   1   9 -15       8134.24       6841.49       148.30 o                         
   3   9 -15       9007.60       8568.33       239.08 o                         
   5   9 -15        112.03        117.26        59.81 o                         
   7   9 -15       3642.43       3383.09       206.45 o                         
   1  11 -15       5180.76       5480.32       130.04 o                         
   3  11 -15       6575.60       6213.57       174.74 o                         
   5  11 -15       9379.97       9474.86       290.72 o                         
   7  11 -15         98.93        142.11       102.10 o                         
   1  13 -15      12859.76      11711.12       212.47 o                         
   3  13 -15       6854.49       6818.92       162.46 o                         
   5  13 -15       2370.37       2278.04       156.70 o                         
   7  13 -15       1493.25       1255.89       139.87 o                         
   1  15 -15      20045.72      19486.49       311.50 o                         
   3  15 -15       2410.09       2310.99        94.42 o                         
   5  15 -15       1063.94       1058.45       117.04 o                         
   7  15 -15       1689.08       1534.83       169.95 o                         
   1  17 -15       7839.78       7323.48       155.95 o                         
   3  17 -15       5214.29       5184.03       139.00 o                         
   5  17 -15       1113.43       1020.09       158.11 o                         
   7  17 -15        109.70        148.18        91.67 o                         
   1  19 -15       1098.10       1028.87        75.00 o                         
   3  19 -15       7179.01       7179.34       167.51 o                         
   5  19 -15       5772.70       5669.58       223.32 o                         
   7  19 -15         38.73        159.77        91.66 o                         
   1  21 -15       2890.70       2572.97        98.43 o                         
   3  21 -15       4160.41       4205.48       131.05 o                         
   5  21 -15       1171.13       1116.32       123.04 o                         
   7  21 -15       2125.56       2014.59       177.45 o                         
   1  23 -15       2366.07       2245.56       102.21 o                         
   3  23 -15         67.87         24.24        40.12 o                         
   5  23 -15       3010.14       2678.92       170.72 o                         
   7  23 -15       1931.17       1903.14       186.17 o                         
   1  25 -15       2043.40       2032.97       101.78 o                         
   3  25 -15       2682.11       2462.02       105.42 o                         
   5  25 -15        638.11        571.85        96.26 o                         
   7  25 -15       1644.25       1426.29       261.97 o                         
   1  27 -15       2574.93       2593.47       105.09 o                         
   3  27 -15        822.82        774.56        77.46 o                         
   5  27 -15        741.79        686.54       106.21 o                         
   7  27 -15        187.98         14.55       145.54 o                         
   1  29 -15       3239.23       2970.67       110.19 o                         
   3  29 -15       1021.61       1136.31        87.43 o                         
   5  29 -15        530.19        571.46       102.66 o                         
   7  29 -15        652.47        523.94       203.76 o                         
   1  31 -15       1054.17       1111.89       121.84 o                         
   3  31 -15       1177.83       1192.28        83.25 o                         
   5  31 -15        951.24        721.29       106.21 o                         
   1  33 -15        431.62        495.66        67.11 o                         
   3  33 -15       1137.88       1263.89        92.03 o                         
   5  33 -15        630.46        502.76       100.13 o                         
   1  35 -15        544.92        391.19        86.13 o                         
   3  35 -15        186.47        228.90        61.15 o                         
   5  35 -15        543.19        430.87       103.41 o                         
   1  37 -15        425.05        405.23        64.88 o                         
   3  37 -15        266.52        195.02        72.48 o                         
   5  37 -15        165.43        230.05        89.36 o                         
   1  39 -15       1599.40       1535.68       106.84 o                         
   3  39 -15       1355.88       1302.31       121.84 o                         
   5  39 -15        136.15         39.65        78.14 o                         
   1  41 -15       1720.13       2021.16       122.66 o                         
   3  41 -15        287.21        272.82        76.46 o                         
   5  41 -15        669.92        785.91       203.76 o                         
   1  43 -15       1700.34       1661.65       118.36 o                         
   3  43 -15        270.36        282.76        80.92 o                         
   5  43 -15       1559.77       1701.65       190.18 o                         
   1  45 -15        672.33        729.43       140.75 o                         
   3  45 -15       2665.75       2255.71       202.43 o                         
   5  45 -15       1402.63       1642.50       198.90 o                         
   1  47 -15       1410.63       1429.05       109.59 o                         
   3  47 -15       4370.22       4695.21       201.31 o                         
   5  47 -15        810.13        944.27       163.70 o                         
   1  49 -15       4541.70       4531.51       164.73 o                         
   3  49 -15        891.58        927.37       122.53 o                         
   1  51 -15       3537.70       3650.89       153.97 o                         
   3  51 -15       2343.43       2460.36       236.52 o                         
   1  53 -15       3921.98       4098.55       195.56 o                         
   3  53 -15        186.93         67.80        83.19 o                         
   1  55 -15         89.32         78.11        91.36 o                         
   3  55 -15       3053.54       2999.97       352.89 o                         
   1  57 -15       3086.57       2906.18       190.34 o                         
   3  57 -15        925.56        900.48       125.48 o                         
   1  59 -15       3429.53       3349.38       205.32 o                         
   1  61 -15       3754.08       3866.54       217.18 o                         
   2   0 -14      19066.92      18480.64       414.48 o                         
   6   0 -14       3012.46       2822.35       210.78 o                         
   0   2 -14      15451.06      14893.37       299.73 o                         
   2   2 -14       8857.84       8754.62       172.20 o                         
   4   2 -14       5636.98       5449.16       193.26 o                         
   6   2 -14       3226.08       3505.01       148.80 o                         
   8   2 -14        228.85        238.10       128.33 o                         
   2   4 -14       4965.43       4699.32       106.24 o                         
   4   4 -14       7389.88       7304.17       200.02 o                         
   6   4 -14        832.49        900.27        97.69 o                         
   8   4 -14       1460.64       1204.48       269.25 o                         
   0   6 -14      17517.92      16733.03       377.94 o                         
   2   6 -14      13262.84      13097.13       206.29 o                         
   4   6 -14        527.58        650.14        74.40 o                         
   6   6 -14        947.94       1062.84        99.53 o                         
   8   6 -14       1520.05       1133.48       174.04 o                         
   2   8 -14       2021.79       2035.87        86.48 o                         
   4   8 -14       2580.92       2532.37       128.76 o                         
   6   8 -14       5930.32       5872.86       223.32 o                         
   8   8 -14       4106.92       4313.70       742.25 o                         
   0  10 -14      15374.21      15205.07       352.71 o                         
   2  10 -14      10436.27      10309.10       207.67 o                         
   4  10 -14       4183.61       4244.08       149.04 o                         
   6  10 -14       7801.38       7693.06       257.03 o                         
   8  10 -14       2795.21       2475.04       334.74 o                         
   2  12 -14      14342.33      13418.11       249.45 o                         
   4  12 -14      26035.61      26635.98       574.02 o                         
   6  12 -14       3795.84       4185.83       201.05 o                         
   8  12 -14        381.82        392.96       133.79 o                         
   0  14 -14      77502.55      75201.81      1375.02 o                         
   2  14 -14       7443.75       6844.79       159.69 o                         
   4  14 -14      19060.02      18668.93       724.70 o                         
   6  14 -14       2481.73       2541.76       167.63 o                         
   8  14 -14        188.17        291.08       174.65 o                         
   2  16 -14      61741.34      59441.84       858.79 o                         
   4  16 -14       1757.29       1712.62       130.97 o                         
   6  16 -14       1447.12       1385.50       133.92 o                         
   0  18 -14      63560.54      59543.10      1114.49 o                         
   2  18 -14      12716.10      12122.81       233.77 o                         
   4  18 -14       8461.56       7959.86       251.80 o                         
   6  18 -14       2310.28       2295.88       160.45 o                         
   2  20 -14       9997.15       9637.08       197.86 o                         
   4  20 -14       8834.00       9000.30       217.05 o                         
   6  20 -14       9287.79       9503.08       298.18 o                         
   0  22 -14       2367.50       2443.65       147.18 o                         
   2  22 -14       4357.79       3902.50       116.07 o                         
   4  22 -14       7771.82       7020.76       205.87 o                         
   6  22 -14        798.29        731.91       182.80 o                         
   2  24 -14       3206.76       2711.60       102.93 o                         
   4  24 -14        521.20        565.11        67.62 o                         
   6  24 -14       5191.79       5023.12       212.76 o                         
   0  26 -14        939.02        801.52       102.91 o                         
   2  26 -14       1776.56       1797.18        93.85 o                         
   4  26 -14       4124.01       3945.75       138.48 o                         
   6  26 -14       3424.87       3516.99       297.25 o                         
   2  28 -14       3816.21       3796.25       118.70 o                         
   4  28 -14       4002.86       3704.04       134.27 o                         
   6  28 -14       1009.70       1022.91       123.04 o                         
   0  30 -14      13039.88      12211.16       375.52 o                         
   2  30 -14       8645.88       7612.29       178.02 o                         
   4  30 -14       4328.83       3967.20       143.36 o                         
   6  30 -14       1247.67       1108.50       125.48 o                         
   2  32 -14      10518.63       9951.68       320.51 o                         
   4  32 -14       3544.16       3373.46       133.17 o                         
   6  32 -14        405.84        361.92        94.99 o                         
   0  34 -14      33231.17      31078.33       781.93 o                         
   2  34 -14       3825.04       3583.83       193.26 o                         
   4  34 -14        746.80        683.73        77.90 o                         
   6  34 -14        355.02        327.46       113.20 o                         
   2  36 -14       8131.82       7959.70       202.30 o                         
   4  36 -14        660.73        618.48        78.36 o                         
   6  36 -14       1320.32       1419.08       174.95 o                         
   0  38 -14        123.28        239.65        76.67 o                         
   2  38 -14        507.25        514.17        75.62 o                         
   4  38 -14       9473.25       9215.45       241.29 o                         
   6  38 -14        435.91        401.69       125.88 o                         
   2  40 -14       2338.03       2573.65       144.95 o                         
   4  40 -14        547.80        403.80        83.19 o                         
   6  40 -14       1769.72       1693.86       198.90 o                         
   0  42 -14       6999.96       6923.05       277.29 o                         
   2  42 -14        733.36        672.07        78.36 o                         
   4  42 -14         38.82         64.39        66.17 o                         
   6  42 -14        791.46        816.19       218.31 o                         
   2  44 -14        887.20        960.11       121.84 o                         
   4  44 -14        360.91        384.83       104.43 o                         
   0  46 -14        261.01        232.86        87.32 o                         
   2  46 -14       2058.13       1973.31       144.97 o                         
   4  46 -14        232.11        222.28       129.42 o                         
   2  48 -14        949.45       1065.20       120.25 o                         
   4  48 -14       1188.06        980.98       115.66 o                         
   0  50 -14       3788.13       4010.89       305.63 o                         
   2  50 -14       1206.89       1180.55       120.25 o                         
   4  50 -14        578.04        418.25        94.99 o                         
   2  52 -14       3826.56       4187.06       198.74 o                         
   4  52 -14          3.37         21.27        80.75 o                         
   0  54 -14       5760.15       5268.52       378.40 o                         
   2  54 -14       1233.41       1420.20       137.08 o                         
   4  54 -14       1784.79       1720.77       155.17 o                         
   2  56 -14       2058.04       1883.30       255.23 o                         
   0  58 -14       1397.71       1250.92       153.34 o                         
   2  58 -14         14.54         65.29        63.37 o                         
   2  60 -14        961.48        758.80        94.80 o                         
   0  62 -14       1077.92       1542.72       276.52 o                         
   2  62 -14         15.07        -65.75        90.97 o                         
   1   1 -13       1102.14       1115.84        52.86 o                         
   3   1 -13        534.07        442.99        58.22 o                         
   5   1 -13        599.56        512.53        72.77 o                         
   7   1 -13        705.17        657.98        89.11 o                         
   1   3 -13       1258.55       1236.94        58.57 o                         
   3   3 -13       1075.01        934.32        77.56 o                         
   5   3 -13        381.61        323.82        65.49 o                         
   7   3 -13       2051.06       1823.78       126.84 o                         
   1   5 -13       1455.51       1614.01        67.77 o                         
   3   5 -13       4670.37       4640.14       143.61 o                         
   5   5 -13       4420.86       4658.07       154.27 o                         
   7   5 -13       1010.70        895.44        96.15 o                         
   1   7 -13       8353.48       7244.91       133.12 o                         
   3   7 -13       1301.28       1357.08        78.61 o                         
   5   7 -13       4275.07       4425.10       153.78 o                         
   7   7 -13       1058.58       1058.41       121.84 o                         
   1   9 -13      10602.09       9646.25       175.00 o                         
   3   9 -13       9811.21       9545.69       173.15 o                         
   5   9 -13       1555.75       1614.85       107.19 o                         
   7   9 -13       2786.00       2576.78       173.52 o                         
   1  11 -13       9767.08       8869.87       165.96 o                         
   3  11 -13        477.75        514.49        51.10 o                         
   5  11 -13      10788.97      10730.49       296.57 o                         
   7  11 -13       1245.80       1093.27       128.66 o                         
   1  13 -13       2231.81       2179.71        74.68 o                         
   3  13 -13      17987.61      17137.56       294.47 o                         
   5  13 -13        934.95        841.02       100.83 o                         
   7  13 -13       4193.86       4732.31       669.48 o                         
   1  15 -13      12887.68      11831.51       204.58 o                         
   3  15 -13       8252.46       7817.87       166.45 o                         
   5  15 -13       5193.63       5164.22       195.56 o                         
   7  15 -13       1270.34       1255.87       164.66 o                         
   1  17 -13      19396.21      18141.55       283.69 o                         
   3  17 -13       2492.31       2584.99        89.10 o                         
   5  17 -13       1633.91       1532.39       123.04 o                         
   7  17 -13        714.85        661.51       138.65 o                         
   1  19 -13       8335.81       8138.62       173.97 o                         
   3  19 -13       5721.84       5597.28       136.39 o                         
   5  19 -13       3392.74       3213.43       182.51 o                         
   7  19 -13        304.33        245.52       118.01 o                         
   1  21 -13       2222.48       2329.06        88.82 o                         
   3  21 -13       7048.74       6804.62       172.40 o                         
   5  21 -13        652.93        590.78       166.69 o                         
   7  21 -13       2888.60       2575.47       226.41 o                         
   1  23 -13       3124.57       3329.01       132.83 o                         
   3  23 -13         61.99          3.45        32.70 o                         
   5  23 -13       4472.98       4467.03       184.48 o                         
   7  23 -13       2673.55       2386.84       305.63 o                         
   1  25 -13        808.22        856.55        77.35 o                         
   3  25 -13       9386.70       8827.47       186.13 o                         
   5  25 -13       2593.99       2256.05       151.25 o                         
   7  25 -13        840.06        742.25       203.76 o                         
   1  27 -13      12424.34      12114.88       232.54 o                         
   3  27 -13       2653.78       2574.48        97.34 o                         
   5  27 -13       3010.21       2556.19       164.71 o                         
   7  27 -13        577.00        698.59       203.76 o                         
   1  29 -13       5639.15       5097.73       169.21 o                         
   3  29 -13       7687.88       7324.53       173.58 o                         
   5  29 -13        967.20        955.29       184.00 o                         
   7  29 -13        389.49        509.39       203.76 o                         
   1  31 -13      13115.84      12556.38       268.66 o                         
   3  31 -13       3303.73       2976.16       102.93 o                         
   5  31 -13         56.96         43.66        67.22 o                         
   7  31 -13        879.30        654.93       203.76 o                         
   1  33 -13        741.34        791.73       134.02 o                         
   3  33 -13       1290.55       1185.49        88.12 o                         
   5  33 -13       4314.46       4093.23       184.48 o                         
   7  33 -13        464.05        567.60       203.76 o                         
   1  35 -13       1315.09       1271.11        88.98 o                         
   3  35 -13       1263.73       1059.46        89.87 o                         
   5  35 -13       3202.74       3240.23       177.45 o                         
   7  35 -13        342.44        567.60       189.20 o                         
   1  37 -13        525.05        364.96        61.24 o                         
   3  37 -13       1072.10       1057.91       102.12 o                         
   5  37 -13        148.85        192.21        74.69 o                         
   1  39 -13        780.07        667.86        84.03 o                         
   3  39 -13       2249.42       2140.43       219.78 o                         
   5  39 -13        379.09        312.91       102.91 o                         
   1  41 -13       4753.43       4236.18       144.66 o                         
   3  41 -13        485.05        493.61        84.03 o                         
   5  41 -13        896.70        608.19       130.99 o                         
   1  43 -13       1169.92       1382.52        96.15 o                         
   3  43 -13       2524.65       2486.21       158.39 o                         
   5  43 -13        964.33       1100.00       174.65 o                         
   1  45 -13       2973.26       2878.81       128.22 o                         
   3  45 -13       1043.65       1127.59       114.63 o                         
   5  45 -13       1814.33       1893.20       320.19 o                         
   1  47 -13       3580.84       3393.30       134.21 o                         
   3  47 -13       2346.22       2502.30       161.47 o                         
   5  47 -13         37.80        -43.66        92.62 o                         
   1  49 -13       1867.99       1766.67       112.47 o                         
   3  49 -13       1552.65       1592.66       136.09 o                         
   5  49 -13        506.74        344.23       118.01 o                         
   1  51 -13       2064.69       2192.08       125.79 o                         
   3  51 -13       1456.84       1524.33       137.08 o                         
   5  51 -13        319.55        407.51       133.79 o                         
   1  53 -13        855.63       1059.32       138.64 o                         
   3  53 -13        469.02        352.27        91.66 o                         
   1  55 -13        316.62        284.61        94.15 o                         
   3  55 -13        289.99        170.10        86.57 o                         
   1  57 -13        679.28        570.48        80.80 o                         
   3  57 -13       1738.95       1663.42       138.64 o                         
   1  59 -13        896.55        694.30       180.80 o                         
   3  59 -13        999.31        790.89        98.41 o                         
   1  61 -13       2393.20       2180.73       171.30 o                         
   3  61 -13        597.24        508.42        90.05 o                         
   1  63 -13       1897.94       1772.52       156.70 o                         
   1  65 -13        475.36        352.67       100.13 o                         
   0   0 -12       5376.06       5442.63       276.52 o                         
   4   0 -12      13593.76      13528.10       400.96 o                         
   8   0 -12        292.32        130.99       160.09 o                         
   2   2 -12      13495.27      13867.09       226.74 o                         
   4   2 -12        426.47        530.90        61.53 o                         
   6   2 -12        727.77        609.91        77.56 o                         
   8   2 -12         19.94        -15.94       107.69 o                         
   0   4 -12      48994.33      49485.41       793.09 o                         
   2   4 -12        290.27        360.86        39.22 o                         
   4   4 -12        407.92        390.97        54.21 o                         
   6   4 -12        707.73        718.02        81.69 o                         
   8   4 -12        237.29        103.96       138.26 o                         
   2   6 -12       3157.22       2968.78        76.45 o                         
   4   6 -12       1978.41       2251.16       109.98 o                         
   6   6 -12        663.80        691.60        92.43 o                         
   8   6 -12        775.05        555.51       152.82 o                         
   0   8 -12       8360.88       8191.46       215.56 o                         
   2   8 -12       5930.09       5926.54       138.85 o                         
   4   8 -12       3781.14       3839.78       133.73 o                         
   6   8 -12       1334.61       1287.86        99.93 o                         
   8   8 -12        606.44        562.70       138.65 o                         
   2  10 -12        321.50        426.20        44.48 o                         
   4  10 -12       3060.16       2997.10       118.13 o                         
   6  10 -12        877.24        614.26        91.66 o                         
   8  10 -12       2141.59       1788.03       203.75 o                         
   0  12 -12        766.75        842.20        89.65 o                         
   2  12 -12       1354.43       1320.61        67.99 o                         
   4  12 -12       6453.96       6370.15       201.31 o                         
   6  12 -12       6691.04       7001.84       231.75 o                         
   8  12 -12        251.52        291.08       160.09 o                         
   2  14 -12      16390.12      15702.43       270.33 o                         
   4  14 -12       3175.89       3233.78       142.35 o                         
   6  14 -12       1359.84       1297.61       185.79 o                         
   8  14 -12        596.89        960.56       232.86 o                         
   0  16 -12      27756.83      27034.93       545.80 o                         
   2  16 -12       3899.38       3728.23       142.39 o                         
   4  16 -12       7991.57       7519.68       365.94 o                         
   6  16 -12         94.45        127.63        69.70 o                         
   8  16 -12        457.71        436.62       203.76 o                         
   2  18 -12      12354.31      11817.14       219.26 o                         
   4  18 -12        474.69        447.51        51.35 o                         
   6  18 -12       7585.31       7775.83       248.61 o                         
   8  18 -12        456.95        276.52       174.65 o                         
   0  20 -12      13692.24      13700.83       344.36 o                         
   2  20 -12       2195.66       2254.92       110.52 o                         
   4  20 -12       7577.06       7245.29       178.79 o                         
   6  20 -12        873.93        951.59       106.21 o                         
   8  20 -12       4738.56       5705.14       422.06 o                         
   2  22 -12      13575.70      12773.50       236.10 o                         
   4  22 -12       2992.66       3013.60       110.34 o                         
   6  22 -12       7001.01       7013.42       318.66 o                         
   8  22 -12        453.93        436.62       189.20 o                         
   0  24 -12      12050.64      10890.88       324.05 o                         
   2  24 -12       7250.39       6857.11       152.49 o                         
   4  24 -12      16765.98      16071.25       320.92 o                         
   6  24 -12        459.06        492.06       119.41 o                         
   8  24 -12        382.06        276.52       174.65 o                         
   2  26 -12      26687.02      25666.38       410.70 o                         
   4  26 -12       2765.24       2861.07       153.35 o                         
   6  26 -12        682.54        524.44        91.66 o                         
   0  28 -12      73900.94      69566.84      1553.87 o                         
   2  28 -12        237.02        252.31        42.59 o                         
   4  28 -12        466.77        436.39        65.12 o                         
   6  28 -12       1272.56       1324.92       125.48 o                         
   2  30 -12      11090.04      10872.49       214.93 o                         
   4  30 -12       7851.63       7850.26       199.88 o                         
   6  30 -12        310.24        226.34        78.14 o                         
   0  32 -12       2220.92       1781.87       125.88 o                         
   2  32 -12      16424.33      15784.30       282.79 o                         
   4  32 -12       6299.84       5761.51       170.34 o                         
   6  32 -12       1669.51       1472.23       146.97 o                         
   2  34 -12       3373.36       3143.19       113.73 o                         
   4  34 -12       2776.93       2869.39       125.45 o                         
   6  34 -12       3083.72       3015.06       480.28 o                         
   0  36 -12       6677.03       7050.02       256.66 o                         
   2  36 -12       7428.91       6725.25       174.62 o                         
   4  36 -12       1469.93       1423.74        97.56 o                         
   6  36 -12       2467.04       2534.79       342.02 o                         
   2  38 -12       2962.78       2815.27       115.07 o                         
   4  38 -12        791.17        679.00        85.04 o                         
   6  38 -12        709.28        785.10       138.65 o                         
   0  40 -12       3716.88       2642.06       291.08 o                         
   2  40 -12       3440.26       2892.26       120.77 o                         
   4  40 -12       2769.58       2807.07       240.56 o                         
   6  40 -12        948.58        796.96       138.65 o                         
   2  42 -12       1033.53        908.24        77.56 o                         
   4  42 -12        578.61        403.13        79.06 o                         
   6  42 -12        359.68        372.71       130.99 o                         
   0  44 -12       2693.27       2380.63       356.57 o                         
   2  44 -12        436.86        444.98        63.37 o                         
   4  44 -12       1450.79       1592.87       130.36 o                         
   6  44 -12        860.27        510.78       138.26 o                         
   2  46 -12          2.36         44.37        50.36 o                         
   4  46 -12        536.55        466.95        89.36 o                         
   6  46 -12        673.59        545.08       111.32 o                         
   0  48 -12       1426.98       1524.66       139.72 o                         
   2  48 -12        149.38        101.88        67.22 o                         
   4  48 -12         96.47         87.96        68.53 o                         
   6  48 -12        123.17        123.00        87.68 o                         
   2  50 -12        822.81        994.95       109.24 o                         
   4  50 -12       1007.56        789.82       104.81 o                         
   0  52 -12       2950.40       3188.19       211.03 o                         
   2  52 -12        175.62        260.93        80.92 o                         
   4  52 -12       2340.97       2462.27       169.00 o                         
   2  54 -12       4083.57       4087.68       192.90 o                         
   4  54 -12        106.26        117.69        66.03 o                         
   0  56 -12       3818.60       3900.45       320.19 o                         
   2  56 -12        553.26        636.88        86.42 o                         
   4  56 -12       1749.92       1959.77       133.23 o                         
   2  58 -12       1066.61        971.26       100.59 o                         
   4  58 -12        265.94        362.85        77.56 o                         
   0  60 -12       1200.69       1091.23       247.42 o                         
   2  60 -12       1245.62       1392.22       113.75 o                         
   2  62 -12        862.07        945.30       107.13 o                         
   0  64 -12       1923.47       1921.12       291.08 o                         
   2  64 -12        284.31        236.10        80.80 o                         
   1   1 -11       3593.34       3380.65        70.88 o                         
   3   1 -11       2304.38       2255.23       100.65 o                         
   5   1 -11        127.85        125.73        50.15 o                         
   7   1 -11        115.40         58.22        75.62 o                         
   1   3 -11       4268.64       3802.43        86.80 o                         
   3   3 -11         18.13         19.92        54.62 o                         
   5   3 -11          6.84        -16.54        39.53 o                         
   7   3 -11        562.91        625.59        96.26 o                         
   1   5 -11       1172.71       1165.59        51.72 o                         
   3   5 -11       2352.72       2373.48        94.18 o                         
   5   5 -11       1637.85       1555.50        95.07 o                         
   7   5 -11        686.32        566.84        88.66 o                         
   1   7 -11       2743.14       2705.98        70.27 o                         
   3   7 -11       3295.08       2756.76        98.04 o                         
   5   7 -11       2806.44       2812.26       112.62 o                         
   7   7 -11       1006.79        794.86       133.79 o                         
   1   9 -11      11511.49      11884.35       193.76 o                         
   3   9 -11       5258.70       5201.54       118.89 o                         
   5   9 -11       2046.09       2089.64       109.31 o                         
   7   9 -11        683.59        599.52       167.37 o                         
   1  11 -11       4983.07       4547.95       104.14 o                         
   3  11 -11      12566.65      12312.23       200.46 o                         
   5  11 -11       1400.40       1399.36       108.59 o                         
   7  11 -11        860.35       1055.21       144.08 o                         
   1  13 -11      10704.30      10544.87       178.91 o                         
   3  13 -11       1225.14       1258.70        61.38 o                         
   5  13 -11       2860.25       2732.83       131.46 o                         
   7  13 -11       3144.60       3588.57       327.46 o                         
   1  15 -11       6952.24       6704.13       132.09 o                         
   3  15 -11        608.99        628.92        63.73 o                         
   5  15 -11       5345.74       5245.28       187.14 o                         
   7  15 -11         69.98        152.82        92.62 o                         
   1  17 -11        443.44        609.98        47.86 o                         
   3  17 -11       6123.04       5590.79       135.14 o                         
   5  17 -11        598.29        579.75       109.21 o                         
   7  17 -11       4837.89       4808.86       251.98 o                         
   1  19 -11       3419.47       3104.20        90.56 o                         
   3  19 -11       3222.41       3075.75        88.02 o                         
   5  19 -11       2354.25       2377.59       137.08 o                         
   7  19 -11       3841.21       4575.36       251.98 o                         
   1  21 -11       2348.45       2136.17        75.00 o                         
   3  21 -11       6462.89       6013.37       192.37 o                         
   5  21 -11      13495.08      13105.33       492.37 o                         
   7  21 -11       4233.31       4128.21       236.70 o                         
   1  23 -11       8500.27       8156.56       167.27 o                         
   3  23 -11      10511.00       9960.72       191.86 o                         
   5  23 -11      13046.94      13547.65       344.31 o                         
   7  23 -11       4484.96       5006.55       378.40 o                         
   1  25 -11      31753.33      30082.97       461.90 o                         
   3  25 -11      27645.27      26338.57       412.47 o                         
   5  25 -11       6270.97       6064.93       209.73 o                         
   7  25 -11       1186.35       1309.85       232.86 o                         
   1  27 -11      52922.33      49048.52       713.12 o                         
   3  27 -11      28877.61      27539.34       429.55 o                         
   5  27 -11       1747.32       1741.13       125.48 o                         
   7  27 -11        302.76         43.66       145.54 o                         
   1  29 -11      67503.21      62464.19       991.35 o                         
   3  29 -11      14404.16      13687.65       245.90 o                         
   5  29 -11       3780.44       3823.23       167.63 o                         
   7  29 -11        198.75        203.76       145.54 o                         
   1  31 -11      36921.59      35020.49       592.76 o                         
   3  31 -11      29896.29      28762.81       505.69 o                         
   5  31 -11       4445.31       4173.70       176.06 o                         
   7  31 -11       2009.11       2139.43       291.08 o                         
   1  33 -11       1773.16       1320.24        82.88 o                         
   3  33 -11      11529.91      11225.14       213.28 o                         
   5  33 -11      19544.11      19127.86       450.28 o                         
   7  33 -11       3242.04       3158.20       363.85 o                         
   1  35 -11       6911.52       6392.58       259.37 o                         
   3  35 -11       9132.60       8545.40       196.85 o                         
   5  35 -11       6830.34       6936.45       231.21 o                         
   7  35 -11       6814.28       6258.19       451.17 o                         
   1  37 -11       3296.08       2869.53       107.96 o                         
   3  37 -11       9800.70       8994.83       260.59 o                         
   5  37 -11       4472.28       4259.35       181.56 o                         
   7  37 -11       3241.90       3522.05       392.96 o                         
   1  39 -11      10139.56       8510.72       203.14 o                         
   3  39 -11       4343.37       4133.75       165.11 o                         
   5  39 -11       2616.09       2512.62       200.48 o                         
   7  39 -11        991.32        840.03       138.65 o                         
   1  41 -11      14437.48      13121.43       279.36 o                         
   3  41 -11       4776.58       4298.69       172.68 o                         
   5  41 -11       2536.78       2629.73       205.05 o                         
   7  41 -11       1718.51       1562.33       185.24 o                         
   1  43 -11       3024.80       2837.97       113.73 o                         
   3  43 -11       8034.33       7614.74       237.67 o                         
   5  43 -11       1713.26       1701.63       189.20 o                         
   1  45 -11       2383.30       2264.92       111.78 o                         
   3  45 -11        621.44        705.92        92.43 o                         
   5  45 -11       7663.48       7951.44       400.23 o                         
   1  47 -11       2851.42       2498.51       114.28 o                         
   3  47 -11       3054.61       3098.42       156.70 o                         
   5  47 -11        902.82        631.09       128.33 o                         
   1  49 -11       3411.71       3091.72       126.80 o                         
   3  49 -11       2338.71       2287.79       155.76 o                         
   5  49 -11         35.33        101.88        82.33 o                         
   1  51 -11       1207.56       1126.55        89.01 o                         
   3  51 -11          1.25          2.53        61.26 o                         
   5  51 -11       1633.18       1632.94       144.56 o                         
   1  53 -11        138.02        112.41        40.87 o                         
   3  53 -11       1217.09       1314.60       117.64 o                         
   5  53 -11        681.01        850.33       132.32 o                         
   1  55 -11       2322.37       2633.00       113.02 o                         
   3  55 -11        469.85        424.45        77.56 o                         
   5  55 -11        693.00        603.99       107.09 o                         
   1  57 -11        133.21        213.61        62.00 o                         
   3  57 -11       1815.98       1897.27       145.53 o                         
   1  59 -11       6472.05       7109.04       268.73 o                         
   3  59 -11        461.98        403.83        79.55 o                         
   1  61 -11       2573.97       2779.85       183.64 o                         
   3  61 -11       2757.19       2819.84       156.78 o                         
   1  63 -11       1672.45       1762.81       157.38 o                         
   3  63 -11       2605.67       2864.58       160.99 o                         
   1  65 -11       1658.74       1672.81       155.76 o                         
   1  67 -11        883.51        838.50       125.48 o                         
   2   0 -10      22266.74      22290.48       448.09 o                         
   6   0 -10      10119.72      11169.29       354.04 o                         
   0   2 -10      24625.75      24291.52       412.84 o                         
   2   2 -10      16010.47      16463.16       274.86 o                         
   4   2 -10      16247.87      16674.43       318.20 o                         
   6   2 -10       1500.16       1620.90       101.90 o                         
   8   2 -10       1757.08       1928.77       312.91 o                         
   2   4 -10      25062.50      26259.49       336.08 o                         
   4   4 -10        270.94        267.27        69.32 o                         
   6   4 -10       3595.77       3818.26       133.89 o                         
   8   4 -10       1602.43       1580.53       196.48 o                         
   0   6 -10      37824.64      41804.12       667.58 o                         
   2   6 -10      12923.10      12473.64       196.66 o                         
   4   6 -10       3715.79       3773.24       118.13 o                         
   6   6 -10       1088.59       1262.19        88.16 o                         
   8   6 -10        271.88        385.68       113.20 o                         
   2   8 -10       4363.63       4960.25       105.22 o                         
   4   8 -10       3876.66       4175.22       127.19 o                         
   6   8 -10        361.12        357.33        61.53 o                         
   8   8 -10        890.30        934.36       148.96 o                         
   0  10 -10       2151.19       2339.75        94.99 o                         
   2  10 -10        632.85        602.60        43.18 o                         
   4  10 -10       1086.90       1187.61        90.33 o                         
   6  10 -10       2794.48       2781.15       138.82 o                         
   8  10 -10        835.58        618.94       150.29 o                         
   2  12 -10       1120.53       1268.43        59.66 o                         
   4  12 -10       2841.29       2785.88       128.92 o                         
   6  12 -10        654.09        522.15        79.06 o                         
   8  12 -10        263.56        189.20       160.09 o                         
   0  14 -10       4172.79       3858.66       133.34 o                         
   2  14 -10       2981.83       2719.88        77.45 o                         
   4  14 -10       2775.08       2475.76       116.26 o                         
   6  14 -10        514.23        443.03        74.69 o                         
   8  14 -10          8.97         58.22       130.99 o                         
   2  16 -10       8982.40       8242.98       160.87 o                         
   4  16 -10        850.84        854.36        83.19 o                         
   6  16 -10        594.31        621.92        84.03 o                         
   8  16 -10       1159.49       1062.44       218.31 o                         
   0  18 -10      20318.26      18988.92       397.32 o                         
   2  18 -10        221.46        189.97        31.74 o                         
   4  18 -10       2476.01       2362.61       132.34 o                         
   6  18 -10        197.44        167.37        64.03 o                         
   8  18 -10        486.01        538.50       189.20 o                         
   2  20 -10       8696.97       8338.19       161.94 o                         
   4  20 -10        350.55        381.33        45.17 o                         
   6  20 -10       1817.66       1900.53       204.40 o                         
   8  20 -10       2021.96       2270.41       305.63 o                         
   0  22 -10       7197.43       6835.82       221.08 o                         
   2  22 -10       2040.29       2047.78        73.79 o                         
   4  22 -10       4629.68       4469.72       193.74 o                         
   6  22 -10       2555.08       2571.42       140.86 o                         
   8  22 -10        113.84        189.20       160.09 o                         
   2  24 -10       1372.69       1269.99        63.31 o                         
   4  24 -10      10659.03      10400.93       224.69 o                         
   6  24 -10       1325.84       1279.55       223.26 o                         
   8  24 -10       1063.47       1222.53       247.42 o                         
   0  26 -10      13206.90      12497.92       473.00 o                         
   2  26 -10       3236.67       3198.73        92.34 o                         
   4  26 -10       1105.51       1022.68        88.23 o                         
   6  26 -10       3834.66       3543.97       163.51 o                         
   8  26 -10        349.80        378.40       174.65 o                         
   2  28 -10      18223.07      17849.53       369.03 o                         
   4  28 -10         11.89          6.81        36.61 o                         
   6  28 -10       1731.85       1712.35       152.12 o                         
   8  28 -10        877.82        767.79       142.98 o                         
   0  30 -10      14905.73      15340.76       618.54 o                         
   2  30 -10       2207.03       1976.96        81.24 o                         
   4  30 -10       7710.13       7375.15       183.36 o                         
   6  30 -10        247.37        221.34        76.46 o                         
   8  30 -10        307.17        393.56       122.21 o                         
   2  32 -10       5008.22       5111.26       136.27 o                         
   4  32 -10       4021.69       3623.24       130.24 o                         
   6  32 -10       7047.09       7218.62       305.63 o                         
   0  34 -10      23852.86      22517.76       576.03 o                         
   2  34 -10       1419.12       1466.53       102.93 o                         
   4  34 -10       4416.24       4435.81       140.52 o                         
   6  34 -10        320.26        270.40        97.36 o                         
   2  36 -10       9740.28       8847.78       199.85 o                         
   4  36 -10        596.71        544.36        72.48 o                         
   6  36 -10       4006.79       3930.13       261.97 o                         
   0  38 -10       1513.75       1106.10       111.81 o                         
   2  38 -10       2094.06       2120.34       106.34 o                         
   4  38 -10      14829.70      13856.34       343.02 o                         
   6  38 -10        128.62        103.59        94.60 o                         
   2  40 -10       9805.86       8270.81       213.38 o                         
   4  40 -10         40.79         59.01        57.61 o                         
   6  40 -10       2127.67       2197.64       305.63 o                         
   0  42 -10      24543.83      21136.09       560.23 o                         
   2  42 -10        739.26        761.07        67.18 o                         
   4  42 -10        393.31        381.06        86.39 o                         
   6  42 -10       1731.89       1578.41       136.52 o                         
   2  44 -10       2448.33       2243.51       106.59 o                         
   4  44 -10       2046.62       2001.51       134.85 o                         
   6  44 -10        235.59        281.73        83.19 o                         
   0  46 -10         88.14         59.43        59.22 o                         
   2  46 -10       5219.65       5008.94       154.04 o                         
   4  46 -10        157.88         99.35        68.53 o                         
   6  46 -10        572.47        602.70       102.12 o                         
   2  48 -10        641.72        651.94        99.97 o                         
   4  48 -10       2318.49       2700.11       158.41 o                         
   6  48 -10        743.61        738.51       111.83 o                         
   0  50 -10       4758.70       4885.98       166.37 o                         
   2  50 -10        115.57        130.99        64.03 o                         
   4  50 -10        886.22        749.98        83.89 o                         
   6  50 -10       1982.44       1740.53       153.90 o                         
   2  52 -10       5895.68       5430.77       206.83 o                         
   4  52 -10       1517.12       1546.46       113.42 o                         
   0  54 -10       8157.75       8187.17       324.31 o                         
   2  54 -10        401.65        346.54        64.29 o                         
   4  54 -10       3339.28       3222.77       153.46 o                         
   2  56 -10       4701.87       4772.44       194.42 o                         
   4  56 -10         87.00         75.66        64.88 o                         
   0  58 -10       3608.69       3463.84       305.63 o                         
   2  58 -10        469.53        364.67        70.89 o                         
   4  58 -10       3916.61       4154.62       169.97 o                         
   2  60 -10       5006.58       5272.38       181.63 o                         
   4  60 -10        552.87        564.15        86.87 o                         
   0  62 -10       9260.64      10195.08       372.99 o                         
   2  62 -10        122.09        145.24        62.46 o                         
   4  62 -10       1178.37       1152.20       110.71 o                         
   2  64 -10       2549.41       3053.70       275.05 o                         
   0  66 -10         17.62         20.96       114.16 o                         
   2  66 -10       1373.50       1215.87       133.92 o                         
   1   1  -9      14814.55      16502.70       205.63 o                         
   3   1  -9      28527.29      30706.31       512.99 o                         
   5   1  -9       8349.04       8800.77       210.07 o                         
   7   1  -9       1824.82       1669.61       363.85 o                         
   1   3  -9      63936.04      72753.87       843.18 o                         
   3   3  -9       2631.54       2956.96       128.14 o                         
   5   3  -9       6555.81       6613.84       166.90 o                         
   7   3  -9       1801.19       1701.04       159.26 o                         
   9   3  -9        662.85        465.73       189.20 o                         
   1   5  -9      53850.89      62366.65       728.42 o                         
   3   5  -9       9359.79       9131.82       231.07 o                         
   5   5  -9        199.43        253.48        69.67 o                         
   7   5  -9       2013.16       2197.97       179.88 o                         
   9   5  -9        125.54        160.09       160.09 o                         
   1   7  -9      13334.33      13757.16       192.40 o                         
   3   7  -9      35888.75      38334.15       627.61 o                         
   5   7  -9       2559.37       2665.20       101.10 o                         
   7   7  -9        520.51        577.18       113.20 o                         
   9   7  -9        656.79        605.70       125.88 o                         
   1   9  -9      25898.61      27688.26       375.15 o                         
   3   9  -9       9421.93      10392.74       184.83 o                         
   5   9  -9       9033.67       9087.35       206.91 o                         
   7   9  -9        604.09        668.68       113.20 o                         
   9   9  -9        107.52        -50.13        90.92 o                         
   1  11  -9      17302.34      18166.69       261.30 o                         
   3  11  -9       4276.22       4066.83       147.62 o                         
   5  11  -9       5446.69       5507.39       224.39 o                         
   7  11  -9       4271.23       4175.17       240.14 o                         
   1  13  -9        694.70        799.88        44.27 o                         
   3  13  -9       9269.70       9297.31       190.89 o                         
   5  13  -9       5274.27       5590.75       178.71 o                         
   7  13  -9       2379.58       2337.36       184.39 o                         
   1  15  -9       3739.62       3794.14        91.81 o                         
   3  15  -9        795.14        916.50        73.52 o                         
   5  15  -9       5437.81       5056.46       170.28 o                         
   7  15  -9       1451.87       1107.96       138.65 o                         
   1  17  -9      11057.79      11823.15       202.78 o                         
   3  17  -9        575.53        511.00        40.11 o                         
   5  17  -9         85.75        116.43        50.42 o                         
   7  17  -9        287.20         87.32        87.02 o                         
   1  19  -9       1005.20       1091.41        56.04 o                         
   3  19  -9       4898.89       5062.88       125.35 o                         
   5  19  -9       1052.94       1044.50        93.42 o                         
   7  19  -9       1242.17       1341.60       148.96 o                         
   1  21  -9        251.36        175.34        29.40 o                         
   3  21  -9        121.07        122.57        25.01 o                         
   5  21  -9        911.65        959.28        99.18 o                         
   7  21  -9       1879.20       1950.23       261.97 o                         
   1  23  -9       1737.96       1740.86        62.69 o                         
   3  23  -9       2091.01       1934.40        66.24 o                         
   5  23  -9       4277.94       4382.14       159.21 o                         
   7  23  -9       1109.07       1411.73       218.31 o                         
   1  25  -9       3281.01       2941.54        87.49 o                         
   3  25  -9       4133.21       3842.97        96.23 o                         
   5  25  -9       6848.58       6929.85       212.11 o                         
   7  25  -9       1350.09       1513.61       247.42 o                         
   1  27  -9       9913.66       9321.41       195.84 o                         
   3  27  -9       3363.75       3170.32        85.71 o                         
   5  27  -9       2791.71       2508.00       129.49 o                         
   7  27  -9        332.45        305.63       160.09 o                         
   1  29  -9      21339.88      19868.31       354.48 o                         
   3  29  -9       6700.14       6327.84       136.32 o                         
   5  29  -9        917.34        866.61       107.90 o                         
   7  29  -9        271.17        378.40       160.09 o                         
   1  31  -9       3190.24       3180.74       163.85 o                         
   3  31  -9       4034.43       3572.15        94.87 o                         
   5  31  -9       3096.28       3190.35       142.35 o                         
   7  31  -9        858.38        742.25       189.20 o                         
   1  33  -9       4770.69       4288.63       122.66 o                         
   3  33  -9       9567.76       9319.86       195.12 o                         
   5  33  -9        160.48        155.24        58.82 o                         
   7  33  -9       2453.82       2488.10       210.78 o                         
   1  35  -9       2415.19       2370.36        89.87 o                         
   3  35  -9        741.48        722.70        55.01 o                         
   5  35  -9       1861.62       1615.23       119.13 o                         
   7  35  -9        202.82        291.08       102.91 o                         
   1  37  -9       4766.90       4510.72       165.95 o                         
   3  37  -9       1760.42       1569.91       111.14 o                         
   5  37  -9        580.46        504.32       109.15 o                         
   7  37  -9        302.83        272.89       101.38 o                         
   1  39  -9       4797.56       4389.38       130.00 o                         
   3  39  -9         11.90        -19.41        42.01 o                         
   5  39  -9        615.21        493.02        89.62 o                         
   7  39  -9        433.16        448.75       118.43 o                         
   1  41  -9       1600.65       1202.28       107.13 o                         
   3  41  -9       2207.67       2198.87       133.92 o                         
   5  41  -9        296.71        263.14        72.48 o                         
   7  41  -9        335.80        267.52       107.69 o                         
   1  43  -9        817.47        981.34        98.73 o                         
   3  43  -9        678.14        649.25        80.92 o                         
   5  43  -9       3865.66       3616.71       135.65 o                         
   7  43  -9       1224.77       1361.74       174.95 o                         
   1  45  -9       2375.33       2332.82        85.51 o                         
   3  45  -9       1393.92       1289.74       111.14 o                         
   5  45  -9        205.48        184.63        59.81 o                         
   1  47  -9       1934.90       1961.95        78.86 o                         
   3  47  -9       4097.84       3632.56       159.21 o                         
   5  47  -9        401.05        415.34        80.80 o                         
   1  49  -9        816.71        823.41        58.33 o                         
   3  49  -9       1707.15       1806.14       111.91 o                         
   5  49  -9        729.59        743.79        93.52 o                         
   1  51  -9       1233.96       1149.64        75.62 o                         
   3  51  -9       2043.08       1940.69       117.77 o                         
   5  51  -9         52.36        -57.63        63.12 o                         
   1  53  -9        690.38        818.63        84.77 o                         
   3  53  -9        695.64        778.26        88.34 o                         
   5  53  -9        215.50        151.95        76.46 o                         
   1  55  -9       1548.01       1714.82        91.45 o                         
   3  55  -9        129.48         37.08        55.49 o                         
   5  55  -9        931.29        883.69       116.00 o                         
   1  57  -9       1890.80       2127.43       104.53 o                         
   3  57  -9       1719.80       1831.31       124.81 o                         
   5  57  -9        987.64        712.84       116.70 o                         
   1  59  -9        895.07        996.38        79.00 o                         
   3  59  -9       3579.85       3799.28       155.82 o                         
   1  61  -9       4523.30       4866.82       192.84 o                         
   3  61  -9         90.81         53.25        58.23 o                         
   1  63  -9       3547.63       3521.75       226.34 o                         
   3  63  -9        226.14        115.24        68.99 o                         
   1  65  -9        212.45        216.30        85.65 o                         
   3  65  -9       2671.30       2956.64       184.86 o                         
   1  67  -9        311.69        204.21        86.57 o                         
   1  69  -9       3460.05       4257.93       303.46 o                         
   0   0  -8      23651.52      26422.38       612.26 o                         
   4   0  -8      40519.85      42094.03      1586.38 o                         
   8   0  -8        172.32        291.08       145.54 o                         
   2   2  -8      46612.46      50120.00       700.32 o                         
   4   2  -8       2052.42       2031.52        81.16 o                         
   6   2  -8       5071.18       4967.73       143.35 o                         
   8   2  -8       2260.30       2247.10       190.18 o                         
   0   4  -8     133404.44     146740.42      3097.65 o                         
   2   4  -8         73.99         52.26        19.29 o                         
   4   4  -8       3034.03       3271.58       115.54 o                         
   6   4  -8       4928.54       5314.23       147.98 o                         
   8   4  -8        949.65        792.39       128.33 o                         
   2   6  -8      23906.68      26740.32       359.13 o                         
   4   6  -8      17015.13      17536.45       318.20 o                         
   6   6  -8        247.79        231.55        48.78 o                         
   8   6  -8        910.50        993.09       133.79 o                         
   0   8  -8      13012.02      15000.40       307.80 o                         
   2   8  -8      15950.83      17929.72       253.32 o                         
   4   8  -8       2029.64       1804.93        76.15 o                         
   6   8  -8       2590.42       2645.07       119.61 o                         
   8   8  -8        356.38        298.36       109.15 o                         
   2  10  -8       5537.45       5927.15       107.54 o                         
   4  10  -8       3381.89       4089.49       116.09 o                         
   6  10  -8       1677.92       1714.44       253.16 o                         
   8  10  -8       1927.59       2226.75       276.52 o                         
   0  12  -8      21881.96      25700.63       492.77 o                         
   2  12  -8       2190.29       2232.24        91.14 o                         
   4  12  -8       3080.97       2903.10       135.40 o                         
   6  12  -8       2996.88       3026.87       130.34 o                         
   8  12  -8        167.49        203.76       130.99 o                         
   2  14  -8      23591.17      25194.32       374.59 o                         
   4  14  -8       2336.28       2282.98       100.83 o                         
   6  14  -8        418.12        510.38        72.40 o                         
   8  14  -8        511.11        305.63       160.09 o                         
   0  16  -8      39889.02      41819.47       767.23 o                         
   2  16  -8       3765.37       4361.87        96.32 o                         
   4  16  -8       8339.86       8381.45       219.93 o                         
   6  16  -8        429.44        457.95       121.66 o                         
   8  16  -8        668.36        538.50       189.20 o                         
   2  18  -8      17023.54      16645.85       263.69 o                         
   4  18  -8       2616.61       2593.32        79.41 o                         
   6  18  -8       6683.34       6546.36       200.67 o                         
   8  18  -8        517.76        320.19       145.54 o                         
   0  20  -8       7652.00       6907.80       210.78 o                         
   2  20  -8        125.60        112.79        24.22 o                         
   4  20  -8       9474.51       9128.40       249.09 o                         
   6  20  -8       1193.14       1073.92        94.99 o                         
   8  20  -8       1093.41       1136.39       148.96 o                         
   2  22  -8       7933.50       7505.52       144.94 o                         
   4  22  -8       1808.01       1757.21        71.41 o                         
   6  22  -8       2912.37       2782.66       148.18 o                         
   8  22  -8       2146.18       2163.02       371.13 o                         
   0  24  -8       8272.12       7604.10       231.38 o                         
   2  24  -8       4682.28       4376.56       100.20 o                         
   4  24  -8       1088.89       1159.94        67.18 o                         
   6  24  -8       2272.75       2282.30       185.87 o                         
   8  24  -8         10.42        -61.13        76.67 o                         
   2  26  -8        107.51         98.53        25.89 o                         
   4  26  -8       7153.15       6786.56       161.21 o                         
   6  26  -8         76.25         31.29        52.81 o                         
   8  26  -8       2665.91       2271.46       298.36 o                         
   0  28  -8       9039.06       9469.78       277.29 o                         
   2  28  -8       3898.89       3660.49       128.78 o                         
   4  28  -8        924.46        867.16        63.37 o                         
   6  28  -8       4568.46       4478.52       183.14 o                         
   8  28  -8        263.97        138.26       102.91 o                         
   2  30  -8      11862.51      11459.10       226.00 o                         
   4  30  -8       2459.35       2347.27       100.83 o                         
   6  30  -8        988.94       1129.09       132.60 o                         
   8  30  -8       1285.10       1252.00       159.26 o                         
   0  32  -8      27615.78      26333.00       637.80 o                         
   2  32  -8       3476.70       3292.00        97.56 o                         
   4  32  -8       8017.48       7958.18       210.07 o                         
   6  32  -8        929.44       1018.93       125.88 o                         
   8  32  -8        193.38        136.35        94.16 o                         
   2  34  -8      23282.46      22536.89       397.42 o                         
   4  34  -8        139.30        186.55        54.55 o                         
   6  34  -8       1463.72       1167.68       136.38 o                         
   8  34  -8        144.99        109.15       102.91 o                         
   0  36  -8      27542.37      26186.57       975.11 o                         
   2  36  -8       2915.31       2910.75        99.03 o                         
   4  36  -8       6399.99       6386.54       242.94 o                         
   6  36  -8        357.47        266.66        74.69 o                         
   2  38  -8       7736.26       7348.78       140.30 o                         
   4  38  -8       1035.40       1010.00        89.36 o                         
   6  38  -8       4186.65       4390.23       186.81 o                         
   0  40  -8       3782.74       3375.47       159.26 o                         
   2  40  -8         45.11         52.69        31.12 o                         
   4  40  -8       5408.99       5217.54       181.13 o                         
   6  40  -8        541.58        609.73        94.99 o                         
   2  42  -8       3869.25       3791.06       130.24 o                         
   4  42  -8        480.93        372.18        67.83 o                         
   6  42  -8        394.28        393.34        89.10 o                         
   0  44  -8       2035.40       2049.37       211.03 o                         
   2  44  -8       1312.11       1263.72        77.32 o                         
   4  44  -8        530.44        511.06        67.69 o                         
   6  44  -8        787.92        628.55       100.83 o                         
   2  46  -8         82.80         40.80        39.11 o                         
   4  46  -8       1495.82       1580.22       105.80 o                         
   6  46  -8        613.49        703.67       100.13 o                         
   0  48  -8       2747.06       2379.16       110.75 o                         
   2  48  -8        891.81        889.25       106.39 o                         
   4  48  -8        245.48        170.16        55.49 o                         
   6  48  -8        694.74        670.79       106.65 o                         
   2  50  -8       2578.31       2445.38       103.18 o                         
   4  50  -8        505.63        428.20        70.73 o                         
   6  50  -8        201.97        174.65        84.03 o                         
   0  52  -8       3835.23       4061.84       188.98 o                         
   2  52  -8       1066.27       1041.28        86.87 o                         
   4  52  -8       1245.41       1179.51        99.04 o                         
   6  52  -8        376.31        267.97        97.47 o                         
   2  54  -8       3686.13       3430.08       174.36 o                         
   4  54  -8        264.05        197.50        62.00 o                         
   6  54  -8        132.70        116.95        80.92 o                         
   0  56  -8       3409.00       3392.06       136.72 o                         
   2  56  -8        122.31         91.82        52.74 o                         
   4  56  -8       1047.84        940.00        96.63 o                         
   2  58  -8       1145.38       1066.51        91.49 o                         
   4  58  -8       1477.52       1671.77       153.35 o                         
   0  60  -8       1273.05       1469.95       146.84 o                         
   2  60  -8       1891.12       2313.11       133.16 o                         
   4  60  -8        961.00       1109.87       132.34 o                         
   2  62  -8       3335.63       4080.33       184.86 o                         
   4  62  -8       1425.99       1238.49       119.74 o                         
   0  64  -8       8576.31       9892.51       364.36 o                         
   2  64  -8       1046.15       1051.48        99.93 o                         
   4  64  -8        257.59        267.08        75.10 o                         
   2  66  -8       1950.29       2492.33       246.82 o                         
   0  68  -8       3395.26       4015.27       618.54 o                         
   2  68  -8       2995.57       2726.85       236.03 o                         
   1   1  -7       7473.55       7721.07       105.93 o                         
   3   1  -7      11392.38      11858.28       221.86 o                         
   5   1  -7       9160.43       9268.28       206.61 o                         
   7   1  -7       4918.95       5147.13       226.41 o                         
   9   1  -7         72.88         50.94        72.04 o                         
   1   3  -7      13111.11      13986.51       185.33 o                         
   3   3  -7      23394.78      24102.19       403.82 o                         
   5   3  -7       4730.97       4713.71       126.57 o                         
   7   3  -7        643.96        799.16       107.69 o                         
   9   3  -7       1176.52       1102.14       218.31 o                         
   1   5  -7      26381.01      27331.64       354.76 o                         
   3   5  -7       7005.75       6883.21       233.18 o                         
   5   5  -7       8093.74       8027.06       179.35 o                         
   7   5  -7        861.71        835.52       118.01 o                         
   9   5  -7        762.20        596.54        93.59 o                         
   1   7  -7      48303.43      49780.84       583.05 o                         
   3   7  -7      10729.31      10457.15       203.56 o                         
   5   7  -7        401.26        363.68        46.88 o                         
   7   7  -7       1765.63       1818.38       159.26 o                         
   9   7  -7        152.07        117.47        71.66 o                         
   1   9  -7      38720.16      39464.62       505.91 o                         
   3   9  -7       2987.59       2399.75        78.02 o                         
   5   9  -7       4002.21       4150.17       117.77 o                         
   7   9  -7       1643.52       1418.31       138.65 o                         
   9   9  -7       1163.26       1067.35       155.53 o                         
   1  11  -7        660.12        705.65        39.41 o                         
   3  11  -7      21774.87      21173.72       353.53 o                         
   5  11  -7       7039.86       6756.55       189.57 o                         
   7  11  -7       1804.94       1779.75       240.14 o                         
   9  11  -7        838.36        910.79       144.08 o                         
   1  13  -7      13753.49      13956.86       221.18 o                         
   3  13  -7       8567.21       8206.66       165.57 o                         
   5  13  -7       5085.95       5192.75       189.38 o                         
   7  13  -7       2934.72       3214.67       179.88 o                         
   9  13  -7        474.52        329.45       111.81 o                         
   1  15  -7      41230.40      43353.55       622.65 o                         
   3  15  -7       7001.38       7713.79       158.21 o                         
   5  15  -7       2924.27       2769.70       114.25 o                         
   7  15  -7        488.66        428.04        97.36 o                         
   9  15  -7        547.44        556.05       132.60 o                         
   1  17  -7      17803.34      20362.36       309.60 o                         
   3  17  -7      16228.93      17039.76       363.42 o                         
   5  17  -7        446.62        440.68        61.26 o                         
   7  17  -7        580.55        519.11       145.54 o                         
   9  17  -7        469.83        584.02       128.33 o                         
   1  19  -7      27626.60      29906.52       434.64 o                         
   3  19  -7       8649.79       8131.88       169.88 o                         
   5  19  -7        463.04        372.98        55.57 o                         
   7  19  -7        905.25       1149.76       189.20 o                         
   1  21  -7       6410.26       7388.93       138.82 o                         
   3  21  -7       9410.42       9388.00       245.78 o                         
   5  21  -7       3329.86       3024.62       120.25 o                         
   7  21  -7       1307.05       1426.29       218.31 o                         
   1  23  -7       3685.42       3131.60        80.16 o                         
   3  23  -7        260.50        254.76        37.86 o                         
   5  23  -7       7245.14       6558.98       352.19 o                         
   7  23  -7       4573.80       4453.50       320.19 o                         
   1  25  -7       7580.99       7523.48       157.65 o                         
   3  25  -7       8986.05       9242.86       194.16 o                         
   5  25  -7       1267.10       1324.41        97.14 o                         
   7  25  -7       1442.69       1312.65       203.75 o                         
   1  27  -7       4195.37       4131.83       106.39 o                         
   3  27  -7      12269.11      11674.38       196.99 o                         
   5  27  -7       6086.31       5840.60       180.47 o                         
   7  27  -7       1938.94       2067.57       184.39 o                         
   1  29  -7      10023.90      10284.24       203.14 o                         
   3  29  -7       2041.54       1872.67        53.22 o                         
   5  29  -7       1904.30       1948.69       112.39 o                         
   7  29  -7        665.84        595.26       113.20 o                         
   1  31  -7       9895.97       9607.06       195.84 o                         
   3  31  -7       5085.43       4664.82       109.76 o                         
   5  31  -7       1443.75       1454.23       171.79 o                         
   7  31  -7        126.20        123.22        76.67 o                         
   1  33  -7       3510.78       3258.47        99.04 o                         
   3  33  -7        501.11        518.99        36.07 o                         
   5  33  -7        242.87        216.17        40.30 o                         
   7  33  -7       1161.58       1429.53       167.71 o                         
   1  35  -7        247.86        188.60        37.86 o                         
   3  35  -7       1205.25       1294.25        71.12 o                         
   5  35  -7       3467.45       3329.72       126.80 o                         
   7  35  -7        207.85        252.27        90.92 o                         
   1  37  -7        891.86       1002.78        66.45 o                         
   3  37  -7       4656.09       4059.57       154.14 o                         
   5  37  -7        122.93         76.99        49.01 o                         
   7  37  -7        135.96        131.84        87.02 o                         
   1  39  -7        304.71        309.58        41.15 o                         
   3  39  -7       1407.69       1288.94        97.14 o                         
   5  39  -7       1584.69       1770.74        95.03 o                         
   7  39  -7       1548.68       1701.73       179.88 o                         
   1  41  -7       9079.87       8256.01       161.52 o                         
   3  41  -7        608.67        552.62        74.69 o                         
   5  41  -7        616.14        555.13        65.28 o                         
   7  41  -7       3473.91       3544.18       262.27 o                         
   1  43  -7       2781.28       2465.78        76.63 o                         
   3  43  -7       3023.71       2808.00       111.91 o                         
   5  43  -7       5375.25       4982.00       154.67 o                         
   7  43  -7       1156.97        948.14       160.09 o                         
   1  45  -7        771.96        731.45        47.54 o                         
   3  45  -7      13775.12      12554.92       276.24 o                         
   5  45  -7       7045.16       6970.82       193.26 o                         
   7  45  -7       1262.13       1281.17       167.37 o                         
   1  47  -7      10151.67       8994.95       159.98 o                         
   3  47  -7       2686.72       2348.03       119.90 o                         
   5  47  -7       2492.52       2298.30       120.68 o                         
   7  47  -7       1032.09        870.95       160.09 o                         
   1  49  -7      20285.96      18533.56       280.22 o                         
   3  49  -7        419.27        388.66        73.52 o                         
   5  49  -7        276.51        277.33        64.29 o                         
   1  51  -7       1508.80       1309.44        73.91 o                         
   3  51  -7       4931.69       4639.55       157.41 o                         
   5  51  -7       1596.33       1664.51       109.31 o                         
   1  53  -7       1515.11       1416.19        81.37 o                         
   3  53  -7       4566.33       4147.98       150.09 o                         
   5  53  -7        453.40        419.86        73.82 o                         
   1  55  -7       1887.97       1843.46        92.27 o                         
   3  55  -7       1705.81       1809.29       130.24 o                         
   5  55  -7       1497.70       1545.28       118.38 o                         
   1  57  -7       1276.45       1126.26        98.41 o                         
   3  57  -7        590.90        519.81        75.10 o                         
   5  57  -7        259.51        214.71        70.22 o                         
   1  59  -7       4198.79       4262.65       142.79 o                         
   3  59  -7        615.25        598.41        81.16 o                         
   5  59  -7        976.79        995.10       159.95 o                         
   1  61  -7       1516.76       1647.95        93.68 o                         
   3  61  -7       1539.18       1213.56       111.34 o                         
   5  61  -7       1434.27       1365.13       356.57 o                         
   1  63  -7        860.07       1086.92        93.94 o                         
   3  63  -7       3575.59       3875.72       186.96 o                         
   1  65  -7       4238.81       4453.29       201.31 o                         
   3  65  -7        133.42        108.57        60.24 o                         
   1  67  -7       2780.93       2692.10       298.36 o                         
   3  67  -7       1707.21       1887.02       163.85 o                         
   1  69  -7       2821.06       2998.81       192.90 o                         
   1  71  -7       2666.49       2895.90       196.55 o                         
   2   0  -6      29647.52      29573.59       668.93 o                         
   6   0  -6       3628.56       4142.81       167.71 o                         
   0   2  -6      19126.22      18414.85       831.87 o                         
   2   2  -6       8248.07       8069.67       156.33 o                         
   4   2  -6       4301.60       4214.55       108.43 o                         
   6   2  -6        812.87        867.94        64.29 o                         
   8   2  -6         63.47         94.60        82.33 o                         
   2   4  -6        857.11        702.13        32.05 o                         
   4   4  -6       2194.38       2320.15       100.83 o                         
   6   4  -6       2438.53       2468.48       105.03 o                         
   8   4  -6        839.56        783.79        99.98 o                         
   0   6  -6       1664.93       2394.23        78.14 o                         
   2   6  -6        397.20        424.29        26.09 o                         
   4   6  -6       1007.84       1244.86        66.45 o                         
   6   6  -6       2443.57       2615.08        95.07 o                         
   8   6  -6        494.20        602.29        86.57 o                         
   2   8  -6       2583.06       2555.02        56.55 o                         
   4   8  -6        495.00        501.24        54.62 o                         
   6   8  -6       1342.31       1542.61        96.26 o                         
   8   8  -6       1271.78       1136.47       138.65 o                         
   0  10  -6       7328.87       8370.05       184.48 o                         
   2  10  -6       8558.74       8316.92       139.74 o                         
   4  10  -6       1365.14       1453.08        79.06 o                         
   6  10  -6       1315.23       1474.61        93.59 o                         
   8  10  -6         62.37        118.25        80.42 o                         
   2  12  -6      10895.51      11092.04       180.45 o                         
   4  12  -6       2876.55       2822.38       123.75 o                         
   6  12  -6         46.32         57.43        40.98 o                         
   8  12  -6        563.16        617.31       111.81 o                         
   0  14  -6      34630.52      33898.84       621.69 o                         
   2  14  -6       6778.04       7222.32       128.18 o                         
   4  14  -6       2915.45       3036.35       125.65 o                         
   6  14  -6        698.06        660.34        70.39 o                         
   8  14  -6        585.36        552.34       107.69 o                         
   2  16  -6       4339.65       4123.62        84.75 o                         
   4  16  -6       6900.79       7183.28       184.48 o                         
   6  16  -6        852.30        844.20        74.69 o                         
   8  16  -6        486.88        592.13       118.01 o                         
   0  18  -6      71729.05      82476.90      1759.70 o                         
   2  18  -6      10821.15      10794.90       178.80 o                         
   4  18  -6       5039.58       4729.21       142.35 o                         
   6  18  -6        837.61        889.96       126.41 o                         
   8  18  -6        193.38        181.12        90.92 o                         
   2  20  -6      17952.69      19597.02       294.71 o                         
   4  20  -6        144.67        138.92        33.42 o                         
   6  20  -6       2170.90       2060.10       108.21 o                         
   8  20  -6        375.60        343.81       109.15 o                         
   0  22  -6       2898.72       3324.38       122.21 o                         
   2  22  -6      13676.62      14383.33       227.08 o                         
   4  22  -6       3649.03       3649.52        97.30 o                         
   6  22  -6       1104.35       1019.23        85.04 o                         
   8  22  -6        209.20        208.35        97.36 o                         
   2  24  -6       1049.35       1248.31        48.43 o                         
   4  24  -6       3593.62       3691.12       104.78 o                         
   6  24  -6        719.73        752.50       115.62 o                         
   8  24  -6        475.05        563.69       122.21 o                         
   0  26  -6       1286.15       1438.89        87.32 o                         
   2  26  -6       2228.73       2198.79        64.82 o                         
   4  26  -6        743.30        704.86        52.74 o                         
   6  26  -6        583.50        473.56       109.15 o                         
   8  26  -6       1292.44       1083.15       148.96 o                         
   2  28  -6       2718.63       2998.31        92.43 o                         
   4  28  -6        985.06        924.96        62.00 o                         
   6  28  -6       2666.91       2712.17       157.28 o                         
   8  28  -6        254.51        310.00       101.88 o                         
   0  30  -6       6607.26       7033.55       215.38 o                         
   2  30  -6        362.79        425.79        39.11 o                         
   4  30  -6       3940.18       3762.47       107.69 o                         
   6  30  -6       1475.00       1510.50       113.33 o                         
   8  30  -6        376.15        195.44       104.79 o                         
   2  32  -6      10234.33       9600.05       162.88 o                         
   4  32  -6       1411.57       1507.75        96.26 o                         
   6  32  -6       1585.95       1673.03       119.13 o                         
   8  32  -6         29.77        -69.86        69.86 o                         
   0  34  -6      15076.76      14221.80       380.36 o                         
   2  34  -6       3474.78       3441.91        75.44 o                         
   4  34  -6       6060.16       5696.96       193.60 o                         
   6  34  -6        370.74        354.70        69.70 o                         
   8  34  -6        137.48         17.98        83.46 o                         
   2  36  -6      13347.25      13107.72       212.61 o                         
   4  36  -6       1443.05       1818.46       112.39 o                         
   6  36  -6       1299.90       1210.04       123.98 o                         
   8  36  -6        646.35        662.02       138.65 o                         
   0  38  -6      34056.59      32900.42       776.52 o                         
   2  38  -6       2479.74       2395.93        66.40 o                         
   4  38  -6       1261.45       1236.49       126.04 o                         
   6  38  -6        491.51        380.50       133.29 o                         
   8  38  -6        178.04         36.38       109.15 o                         
   2  40  -6       4720.07       4702.74        95.12 o                         
   4  40  -6       8036.24       7461.61       188.36 o                         
   6  40  -6         50.24         45.56        61.26 o                         
   0  42  -6       6777.97       6091.97       168.32 o                         
   2  42  -6       7797.91       7090.50       151.81 o                         
   4  42  -6       2374.05       2463.89       106.86 o                         
   6  42  -6       2472.42       2472.02       328.81 o                         
   2  44  -6       2893.54       2703.48        86.71 o                         
   4  44  -6       8045.80       7588.81       300.09 o                         
   6  44  -6        384.23        431.83        86.57 o                         
   0  46  -6      11250.07       9008.14       224.07 o                         
   2  46  -6       1395.28       1357.58        72.87 o                         
   4  46  -6       2134.50       2015.54       138.64 o                         
   6  46  -6       5046.01       5159.49       206.45 o                         
   2  48  -6      13224.42      11865.04       233.96 o                         
   4  48  -6        181.53        214.71        55.49 o                         
   6  48  -6        665.71        579.85       105.80 o                         
   0  50  -6      11929.97       9771.28       243.69 o                         
   2  50  -6         11.19         36.82        34.45 o                         
   4  50  -6       7773.15       7774.25       252.08 o                         
   6  50  -6        204.90        238.10        81.10 o                         
   2  52  -6       7998.82       7452.72       184.72 o                         
   4  52  -6        396.86        329.48        62.87 o                         
   6  52  -6       4695.89       4606.32       258.99 o                         
   0  54  -6       8297.55       8453.19       227.73 o                         
   2  54  -6         41.64        -36.90        43.97 o                         
   4  54  -6       5029.80       5036.35       168.86 o                         
   6  54  -6        242.11        205.30        87.68 o                         
   2  56  -6       5623.61       5875.69       178.81 o                         
   4  56  -6        695.66        819.59       107.13 o                         
   6  56  -6       1055.41       1121.80       141.48 o                         
   0  58  -6       6725.83       7502.68       385.95 o                         
   2  58  -6        122.38         63.02        50.15 o                         
   4  58  -6       1474.45       1471.49       155.45 o                         
   2  60  -6       2430.92       2202.76       122.36 o                         
   4  60  -6       1834.89       1869.49       123.28 o                         
   0  62  -6        480.11        513.24       101.38 o                         
   2  62  -6       1729.74       1707.09       113.75 o                         
   4  62  -6        258.55        208.77        69.32 o                         
   2  64  -6        995.74       1132.75        96.40 o                         
   4  64  -6       1097.14       1005.85       155.92 o                         
   0  66  -6       3530.42       3391.07       349.29 o                         
   2  66  -6         51.34         31.04        55.49 o                         
   4  66  -6        504.84        534.35       113.44 o                         
   2  68  -6        894.83        880.04       121.84 o                         
   0  70  -6        952.10       1001.89       148.96 o                         
   2  70  -6        948.94        917.89       121.84 o                         
   1   1  -5      12561.63      12401.19       147.88 o                         
   3   1  -5       4173.94       3848.59       115.54 o                         
   5   1  -5       5803.71       5456.33       153.41 o                         
   7   1  -5        326.31        422.57        82.33 o                         
   9   1  -5        170.19        283.80        92.62 o                         
   1   3  -5      19394.45      19501.92       238.01 o                         
   3   3  -5       5254.44       5196.63       112.62 o                         
   5   3  -5        278.54        204.03        32.14 o                         
   7   3  -5       1507.26       1754.02       144.08 o                         
   9   3  -5         21.20        -43.66        61.75 o                         
   1   5  -5       1209.97       1147.64        31.65 o                         
   3   5  -5      18078.79      17731.02       299.99 o                         
   5   5  -5       1780.94       1750.84        68.84 o                         
   7   5  -5          7.43        -47.63        55.90 o                         
   9   5  -5        362.03        315.34       109.15 o                         
   1   7  -5      38727.68      40595.08       508.98 o                         
   3   7  -5       4514.49       3946.06        94.18 o                         
   5   7  -5       1126.73       1116.55        60.24 o                         
   7   7  -5        516.93        507.74        65.56 o                         
   9   7  -5         79.19         75.74        66.17 o                         
   1   9  -5      40772.73      41586.59       832.83 o                         
   3   9  -5       9384.98       8933.35       172.52 o                         
   5   9  -5        776.59        669.02        61.26 o                         
   7   9  -5         21.39         29.11        66.30 o                         
   9   9  -5         89.65         46.09       152.82 o                         
   1  11  -5      60087.14      62141.44       840.88 o                         
   3  11  -5       2906.19       2733.13        67.18 o                         
   5  11  -5        953.18       1055.05        94.36 o                         
   7  11  -5        665.47        441.93        87.02 o                         
   9  11  -5        544.73        354.46        80.17 o                         
   1  13  -5       8117.77       7757.11       132.43 o                         
   3  13  -5       6959.84       6282.63       127.07 o                         
   5  13  -5       9372.67       9122.53       220.54 o                         
   7  13  -5        631.65        631.58       109.15 o                         
   9  13  -5        202.30        242.60        79.06 o                         
   1  15  -5      12418.79      13972.12       213.19 o                         
   3  15  -5      18513.66      18042.82       304.68 o                         
   5  15  -5       2917.08       2815.79       102.93 o                         
   7  15  -5       1886.45       1891.68       125.48 o                         
   9  15  -5        294.57        213.94       101.38 o                         
   1  17  -5      21421.43      23433.87       339.49 o                         
   3  17  -5      20102.69      20807.09       348.84 o                         
   5  17  -5       1414.96       1255.40       120.75 o                         
   7  17  -5       1091.25       1047.88       123.49 o                         
   9  17  -5         62.68         66.78        87.02 o                         
   1  19  -5      14999.65      16670.37       252.29 o                         
   3  19  -5      14461.32      14967.36       265.24 o                         
   5  19  -5       1279.44       1257.03        98.21 o                         
   7  19  -5        243.73        170.77        76.67 o                         
   9  19  -5        646.07        636.86       128.33 o                         
   1  21  -5      41782.47      45777.69       711.19 o                         
   3  21  -5       3122.97       3072.99        88.16 o                         
   5  21  -5       1950.67       1930.56       187.47 o                         
   7  21  -5       1235.44       1326.18       144.08 o                         
   9  21  -5        540.67        622.06       130.99 o                         
   1  23  -5       5374.60       5138.45       151.25 o                         
   3  23  -5       5559.64       5897.93       132.13 o                         
   5  23  -5        505.04        555.41        86.32 o                         
   7  23  -5       3535.86       3545.96       458.45 o                         
   1  25  -5       2690.93       2943.57        82.88 o                         
   3  25  -5        448.05        392.50        41.44 o                         
   5  25  -5      14515.80      14039.27       314.75 o                         
   7  25  -5       2646.48       2608.08       195.53 o                         
   1  27  -5       1410.92       1597.51        60.72 o                         
   3  27  -5      11600.32      10826.41       212.42 o                         
   5  27  -5       3104.60       2973.53       116.00 o                         
   7  27  -5       1195.66       1259.46       148.96 o                         
   1  29  -5       8627.92       7481.61       155.21 o                         
   3  29  -5      11701.89      11127.92       257.33 o                         
   5  29  -5       1105.45       1199.50       166.66 o                         
   7  29  -5       1202.66       1061.32       138.65 o                         
   1  31  -5      16042.99      15376.91       277.70 o                         
   3  31  -5       1153.25       1025.33        74.69 o                         
   5  31  -5       1559.00       1481.79        67.09 o                         
   7  31  -5        237.36        294.31        90.92 o                         
   1  33  -5       4337.67       3967.18        87.74 o                         
   3  33  -5       4358.90       4120.78       139.41 o                         
   5  33  -5       1466.34       1282.53        98.22 o                         
   7  33  -5         95.93         86.41        80.42 o                         
   1  35  -5       4006.74       3498.36        83.64 o                         
   3  35  -5       2560.45       2447.12       108.59 o                         
   5  35  -5         68.29         77.54        39.11 o                         
   7  35  -5        363.38        192.44       101.88 o                         
   1  37  -5       2122.23       1763.50        54.53 o                         
   3  37  -5        336.37        262.22        44.16 o                         
   5  37  -5        216.28        270.08        79.83 o                         
   7  37  -5        870.16        911.86       232.86 o                         
   1  39  -5       5248.05       4332.18       101.97 o                         
   3  39  -5       1105.55       1162.96        77.56 o                         
   5  39  -5       1516.12       1580.71        90.55 o                         
   7  39  -5         76.99         -1.94        76.67 o                         
   1  41  -5       2848.02       2660.93        69.64 o                         
   3  41  -5       1778.11       1905.14        95.83 o                         
   5  41  -5       1182.50        956.01        76.46 o                         
   7  41  -5        225.26        180.78       160.09 o                         
   1  43  -5       5045.76       4369.41        95.53 o                         
   3  43  -5       4431.69       3792.70       127.19 o                         
   5  43  -5       2027.44       2022.40       107.83 o                         
   7  43  -5        198.06        113.52       101.38 o                         
   1  45  -5        449.75        540.62        40.09 o                         
   3  45  -5       2391.43       2208.59       109.31 o                         
   5  45  -5        312.15        278.27        58.61 o                         
   7  45  -5       3086.67       2855.65       230.01 o                         
   1  47  -5       6664.27       5752.22       116.26 o                         
   3  47  -5       4714.82       4626.95       144.66 o                         
   5  47  -5        142.57         76.07        50.15 o                         
   7  47  -5         25.69         48.51        90.92 o                         
   1  49  -5       1560.23       1230.89        54.14 o                         
   3  49  -5       2502.90       2643.84       131.68 o                         
   5  49  -5       4149.15       4141.96       180.42 o                         
   7  49  -5         12.27        -43.66        87.02 o                         
   1  51  -5       4767.56       4748.07       105.24 o                         
   3  51  -5       1215.20       1028.12        98.13 o                         
   5  51  -5       1010.67        678.29        77.01 o                         
   1  53  -5       4860.71       4767.58       126.78 o                         
   3  53  -5        261.94        224.61        53.91 o                         
   5  53  -5       3147.86       3156.82       159.65 o                         
   1  55  -5       1086.70       1043.04        72.02 o                         
   3  55  -5        356.45        334.45        66.45 o                         
   5  55  -5         56.71         56.93        61.53 o                         
   1  57  -5        984.65       1156.35        89.58 o                         
   3  57  -5       4303.53       4291.06       153.46 o                         
   5  57  -5        336.99        267.69        67.52 o                         
   1  59  -5        894.88       1026.81        76.69 o                         
   3  59  -5        516.43        505.02        75.10 o                         
   5  59  -5       3176.97       3176.95       152.98 o                         
   1  61  -5       1332.34       1279.03        88.61 o                         
   3  61  -5       3081.29       3295.11       155.33 o                         
   5  61  -5        138.91        164.05        68.99 o                         
   1  63  -5       3886.52       3991.63       127.78 o                         
   3  63  -5       1261.93       1250.27       106.39 o                         
   1  65  -5       2242.95       2311.34       138.71 o                         
   3  65  -5        199.08        161.35        84.03 o                         
   1  67  -5        209.98        118.96        74.69 o                         
   3  67  -5       1775.62       1551.87       122.41 o                         
   1  69  -5       1183.79       1437.46       194.74 o                         
   3  69  -5       2084.12       2155.73       140.07 o                         
   1  71  -5        257.33        198.48       104.15 o                         
   1  73  -5       2083.63       2028.96       167.63 o                         
   0   0  -4      57754.59      60602.56      1819.24 o                         
   4   0  -4       1130.90       1264.25        69.86 o                         
   8   0  -4       2597.94       3112.42       133.92 o                         
   2   2  -4       5998.55       5707.57       134.44 o                         
   4   2  -4       8460.77       8425.95       161.10 o                         
   6   2  -4       3391.37       3380.18        98.68 o                         
   8   2  -4       3340.02       3172.01       108.75 o                         
   0   4  -4       9581.96       9862.45       169.10 o                         
   2   4  -4        206.15        222.71        23.13 o                         
   4   4  -4      15099.74      14699.98       256.00 o                         
   6   4  -4        217.55        245.56        39.53 o                         
   8   4  -4         61.76         -7.48        42.95 o                         
   2   6  -4       7395.20       7146.80       116.45 o                         
   4   6  -4       1818.09       1649.55        55.49 o                         
   6   6  -4       2765.34       2562.02       137.34 o                         
   8   6  -4        164.82        209.71        64.03 o                         
   0   8  -4      49668.28      51846.69       901.87 o                         
   2   8  -4       4586.21       4643.82        85.49 o                         
   4   8  -4       3130.23       3019.69        82.49 o                         
   6   8  -4       2867.62       2845.49       132.02 o                         
   8   8  -4        111.54        136.08        98.28 o                         
   2  10  -4       7926.94       7729.77       153.35 o                         
   4  10  -4       2933.46       2839.88        91.66 o                         
   6  10  -4        230.05        220.10        34.97 o                         
   8  10  -4       1239.56       1169.78       108.49 o                         
   0  12  -4      36303.20      38875.36       688.92 o                         
   2  12  -4      13469.14      13234.07       197.25 o                         
   4  12  -4       1293.23       1161.65        60.34 o                         
   6  12  -4        893.39        882.27        88.23 o                         
   8  12  -4       1000.76        974.37        98.49 o                         
   2  14  -4       5511.55       5288.16        93.59 o                         
   4  14  -4        796.86        887.60        57.61 o                         
   6  14  -4       5115.94       4954.05       118.96 o                         
   8  14  -4       2397.02       2644.73       137.06 o                         
   0  16  -4      17686.72      17162.55       553.05 o                         
   2  16  -4      17196.13      17090.35       253.11 o                         
   4  16  -4      15746.67      15399.48       261.24 o                         
   6  16  -4       7393.09       7007.25       238.30 o                         
   8  16  -4       3757.39       4016.57       210.78 o                         
   2  18  -4      30618.37      31233.35       438.23 o                         
   4  18  -4      10044.23      10302.70       285.07 o                         
   6  18  -4       7592.50       7632.81       199.38 o                         
   8  18  -4        738.57        663.29       138.26 o                         
   0  20  -4      83570.27      80452.16      5792.46 o                         
   2  20  -4      19772.06      21581.57       313.09 o                         
   4  20  -4      25255.24      25523.20       416.80 o                         
   6  20  -4       1468.29       1319.33        79.06 o                         
   8  20  -4        185.27        291.08        92.62 o                         
   2  22  -4      51916.18      55825.86       763.86 o                         
   4  22  -4       1056.37       1064.45        50.59 o                         
   6  22  -4       2544.81       2626.81       155.45 o                         
   8  22  -4        666.39        570.13       111.81 o                         
   0  24  -4     103950.34     109913.09      4603.53 o                         
   2  24  -4       5708.11       5700.64       119.90 o                         
   4  24  -4       9429.36       9857.10       192.80 o                         
   6  24  -4       1336.13       1336.89        98.02 o                         
   8  24  -4        168.34        120.07        87.32 o                         
   2  26  -4      29392.08      32651.06       523.07 o                         
   4  26  -4       5366.16       5388.96       126.40 o                         
   6  26  -4        291.10        240.60        53.96 o                         
   8  26  -4       1815.62       1826.01       179.88 o                         
   0  28  -4      38078.34      42000.30       936.33 o                         
   2  28  -4       6691.46       7448.23       150.83 o                         
   4  28  -4       5124.19       5201.95       149.38 o                         
   6  28  -4       5439.60       5021.49       171.30 o                         
   8  28  -4         24.10        -50.94        80.42 o                         
   2  30  -4       4466.61       4322.06       106.53 o                         
   4  30  -4       9153.87       8897.03       193.11 o                         
   6  30  -4        348.92        340.41        77.56 o                         
   8  30  -4        953.41        881.11       138.65 o                         
   0  32  -4       1332.57       1305.16        91.51 o                         
   2  32  -4       1850.49       1938.81        65.97 o                         
   4  32  -4       6111.72       5656.11       142.56 o                         
   6  32  -4       3257.09       3386.12       143.40 o                         
   8  32  -4       2083.96       2061.56       194.72 o                         
   2  34  -4      10228.13       9810.54       175.01 o                         
   4  34  -4        942.96        980.15        70.22 o                         
   6  34  -4        722.19        727.24        85.04 o                         
   8  34  -4         42.04         94.60        92.62 o                         
   0  36  -4      31502.44      30847.91       581.83 o                         
   2  36  -4       3078.21       3067.70        82.36 o                         
   4  36  -4       2163.78       2124.40        91.99 o                         
   6  36  -4       3349.70       3206.81       147.30 o                         
   8  36  -4        499.52        430.07       298.36 o                         
   2  38  -4       5123.75       5061.65       113.31 o                         
   4  38  -4       7622.63       7274.34       180.83 o                         
   6  38  -4       1259.26       1079.87       102.12 o                         
   8  38  -4        433.03        559.84       128.33 o                         
   0  40  -4       8840.30       8008.97       196.55 o                         
   2  40  -4      28616.98      27960.63       424.76 o                         
   4  40  -4        843.01        902.28        72.22 o                         
   6  40  -4        827.07        844.47       120.15 o                         
   8  40  -4        692.64        784.16       181.92 o                         
   2  42  -4      11970.97      11740.94       213.12 o                         
   4  42  -4       2348.35       2390.34       106.06 o                         
   6  42  -4       3586.93       3580.49       170.28 o                         
   0  44  -4      26307.60      26528.05       734.97 o                         
   2  44  -4      15846.87      14984.23       258.31 o                         
   4  44  -4        675.61        631.86        68.84 o                         
   6  44  -4       1499.76       1662.18       136.52 o                         
   2  46  -4       1632.84       1635.14        74.63 o                         
   4  46  -4       8844.31       8225.93       297.05 o                         
   6  46  -4        994.18       1035.37       142.98 o                         
   0  48  -4      12250.41      10956.33       260.68 o                         
   2  48  -4        507.58        526.75        49.85 o                         
   4  48  -4       6654.65       6728.28       185.03 o                         
   6  48  -4       1310.22       1210.05       153.34 o                         
   2  50  -4       2317.90       2280.69       121.22 o                         
   4  50  -4        423.66        496.29        68.84 o                         
   6  50  -4       4647.22       4684.54       363.85 o                         
   0  52  -4       5459.59       5689.89       168.46 o                         
   2  52  -4       3051.76       3070.30        99.49 o                         
   4  52  -4       2037.29       2317.22       136.54 o                         
   6  52  -4        268.90        239.76        97.36 o                         
   2  54  -4       6434.79       6449.48       176.73 o                         
   4  54  -4       3390.49       3348.71       140.44 o                         
   6  54  -4        835.67       1218.09       174.65 o                         
   0  56  -4      13192.91      13281.39       377.65 o                         
   2  56  -4        479.47        531.07        64.82 o                         
   4  56  -4       2031.13       1994.49       122.82 o                         
   6  56  -4        279.40        259.32       174.65 o                         
   2  58  -4       7627.28       7600.46       205.59 o                         
   4  58  -4        239.34        206.38        65.41 o                         
   0  60  -4       4337.57       4398.79       159.78 o                         
   2  60  -4       1035.85        922.43       131.84 o                         
   4  60  -4        942.55        950.22        95.50 o                         
   2  62  -4        569.57        587.15        75.92 o                         
   4  62  -4       2406.07       2434.79       149.15 o                         
   0  64  -4        211.48        189.20       101.88 o                         
   2  64  -4        823.37        907.55        89.87 o                         
   4  64  -4         56.43         90.04        64.88 o                         
   2  66  -4        905.10        848.87        88.33 o                         
   4  66  -4        154.68         25.17        64.43 o                         
   0  68  -4       4155.70       4452.55       234.02 o                         
   2  68  -4        163.79        146.84        66.45 o                         
   2  70  -4       1125.73       1231.84       113.44 o                         
   0  72  -4       1486.78       1817.52       400.23 o                         
   2  72  -4        478.82        413.01       100.13 o                         
   1   1  -3      26503.12      27380.57       339.59 o                         
   3   1  -3      38546.75      40969.11       625.69 o                         
   5   1  -3       3953.97       4179.43       101.10 o                         
   7   1  -3       4409.98       4582.81       118.15 o                         
   9   1  -3        483.32        414.72       101.88 o                         
   1   3  -3      46176.09      48698.32       595.11 o                         
   3   3  -3      15525.63      15407.52       254.38 o                         
   5   3  -3      14083.49      14345.60       251.88 o                         
   7   3  -3        253.30        252.87        42.59 o                         
   9   3  -3        617.18        555.01        97.36 o                         
   1   5  -3     140212.66     141650.14      1977.86 o                         
   3   5  -3       7193.54       6850.98       130.68 o                         
   5   5  -3        122.90        102.11        27.70 o                         
   7   5  -3       1494.79       1437.30        72.39 o                         
   9   5  -3        162.07        247.42        82.33 o                         
   1   7  -3      54944.24      56096.16      1025.13 o                         
   3   7  -3      15320.18      16140.96       277.29 o                         
   5   7  -3       2826.62       2704.21        93.29 o                         
   7   7  -3        167.87        154.14        34.45 o                         
   9   7  -3       1712.54       1644.59       218.31 o                         
   1   9  -3      15122.76      15497.24       222.44 o                         
   3   9  -3      14476.20      14396.22       282.30 o                         
   5   9  -3       7627.52       7299.73       174.85 o                         
   7   9  -3       3765.45       3749.78       150.42 o                         
   9   9  -3         74.46         62.41        66.17 o                         
   1  11  -3       4831.16       4401.98        75.92 o                         
   3  11  -3      19744.94      19102.30       363.67 o                         
   5  11  -3       6417.80       6290.78       133.09 o                         
   7  11  -3       2045.05       1893.15        92.50 o                         
   9  11  -3        319.64        251.89        79.95 o                         
   1  13  -3      21068.70      20103.56       348.84 o                         
   3  13  -3      10060.59       9915.89       175.08 o                         
   5  13  -3       4185.27       3964.23        93.52 o                         
   7  13  -3       1322.62       1274.76       142.06 o                         
   9  13  -3        236.20        155.58        78.14 o                         
   1  15  -3      28805.10      29416.98       408.60 o                         
   3  15  -3       2209.65       2163.52        58.61 o                         
   5  15  -3       2552.24       2324.33        81.93 o                         
   7  15  -3        392.76        497.15        82.88 o                         
   9  15  -3        730.03        749.32       156.13 o                         
   1  17  -3       1754.92       1811.08        51.64 o                         
   3  17  -3       5187.96       5263.25       110.17 o                         
   5  17  -3       1734.14       1609.96        75.12 o                         
   7  17  -3       1436.46       1442.11       158.10 o                         
   9  17  -3        168.84         82.99        74.69 o                         
   1  19  -3       4248.52       4086.97        90.23 o                         
   3  19  -3       1457.40       1419.46        51.91 o                         
   5  19  -3       4516.03       4332.48       117.64 o                         
   7  19  -3        147.45        165.26        49.01 o                         
   9  19  -3        613.67        719.52       100.83 o                         
   1  21  -3       3161.79       3362.13        82.88 o                         
   3  21  -3       6894.72       7228.94       144.77 o                         
   5  21  -3       2828.84       2778.05        89.01 o                         
   7  21  -3        795.24        893.70       118.01 o                         
   9  21  -3        473.54        379.34        89.36 o                         
   1  23  -3      26472.48      30082.64       422.39 o                         
   3  23  -3       6217.80       6336.65       135.56 o                         
   5  23  -3       1264.20       1156.89        63.48 o                         
   7  23  -3       2694.84       3155.72       184.39 o                         
   9  23  -3        121.82         41.24        72.40 o                         
   1  25  -3      38635.80      42050.29       581.41 o                         
   3  25  -3      13825.06      13715.16       287.93 o                         
   5  25  -3       1066.04       1027.97        63.23 o                         
   7  25  -3        443.45        379.34        90.92 o                         
   9  25  -3        306.21        192.38        96.80 o                         
   1  27  -3      23961.76      26007.91       374.02 o                         
   3  27  -3        652.80        869.31        66.17 o                         
   5  27  -3       8915.57       8583.40       184.58 o                         
   7  27  -3        978.66        982.32       130.99 o                         
   1  29  -3       4993.37       4664.19        85.66 o                         
   3  29  -3      18988.80      19717.46       347.32 o                         
   5  29  -3       5408.52       5232.49       121.43 o                         
   7  29  -3        301.00        312.91        92.62 o                         
   1  31  -3       7989.43       8511.67       136.35 o                         
   3  31  -3       6187.48       5888.06       143.35 o                         
   5  31  -3        215.12        126.51        32.01 o                         
   7  31  -3       3018.27       3179.00       190.18 o                         
   1  33  -3      11923.08      12036.37       180.73 o                         
   3  33  -3       4526.93       4499.47       123.39 o                         
   5  33  -3       2083.37       2081.94       127.93 o                         
   7  33  -3       2428.65       2654.12       429.34 o                         
   1  35  -3       2043.26       1752.11        50.61 o                         
   3  35  -3       2386.28       2367.05        86.87 o                         
   5  35  -3       7965.06       8154.19       187.73 o                         
   7  35  -3        979.80       1144.58       152.82 o                         
   1  37  -3      13788.12      13343.24       199.78 o                         
   3  37  -3       6111.62       5978.55       118.76 o                         
   5  37  -3       2740.04       2687.77       100.68 o                         
   7  37  -3       4609.77       4636.76       236.03 o                         
   1  39  -3       1094.39       1127.18        45.22 o                         
   3  39  -3      21496.38      21228.99       333.34 o                         
   5  39  -3       6113.03       6167.72       162.20 o                         
   7  39  -3       1205.40        958.08       152.82 o                         
   1  41  -3      35569.55      34499.08       460.51 o                         
   3  41  -3       5944.29       5715.33       168.39 o                         
   5  41  -3       8016.60       8140.50       197.91 o                         
   7  41  -3        308.12        312.91       101.38 o                         
   1  43  -3      58810.89      57057.30       733.04 o                         
   3  43  -3      12787.55      12366.00       226.45 o                         
   5  43  -3         54.57         34.08        45.55 o                         
   7  43  -3        669.67        694.62       132.60 o                         
   1  45  -3      27435.63      25895.25       361.96 o                         
   3  45  -3      22528.61      22516.48       416.29 o                         
   5  45  -3       2873.93       2892.82       117.90 o                         
   7  45  -3        322.48        320.19       113.20 o                         
   1  47  -3       8479.29       8343.29       151.87 o                         
   3  47  -3      24034.42      22735.37       425.47 o                         
   5  47  -3      16259.64      16418.36       365.96 o                         
   7  47  -3        718.33        594.41       132.60 o                         
   1  49  -3        781.72        803.49        45.60 o                         
   3  49  -3       6233.85       6229.74       172.26 o                         
   5  49  -3       6873.20       6776.70       191.50 o                         
   7  49  -3       5196.97       5614.99       844.13 o                         
   1  51  -3       1509.85       1465.67        99.16 o                         
   3  51  -3        619.76        678.80        86.13 o                         
   5  51  -3       3898.84       3447.87       213.02 o                         
   1  53  -3         74.60         50.77        28.16 o                         
   3  53  -3        398.77        504.75        66.45 o                         
   5  53  -3        966.79        927.12       123.94 o                         
   1  55  -3       1550.11       1653.93        84.77 o                         
   3  55  -3       1986.68       2150.70       159.65 o                         
   5  55  -3        953.74        818.44       141.73 o                         
   1  57  -3         13.53         -8.94        33.76 o                         
   3  57  -3       1532.28       1554.55       151.25 o                         
   5  57  -3       1367.11       1313.81       104.78 o                         
   1  59  -3       4450.29       4510.79       143.99 o                         
   3  59  -3        941.61        925.38       117.64 o                         
   5  59  -3       1069.95       1081.71       142.11 o                         
   1  61  -3       7126.33       7592.93       223.71 o                         
   3  61  -3       2616.36       2753.37       141.98 o                         
   5  61  -3       1036.72       1028.96       103.04 o                         
   1  63  -3       2658.56       2691.63       117.97 o                         
   3  63  -3       5437.15       5587.42       181.97 o                         
   5  63  -3        432.10        348.33        79.55 o                         
   1  65  -3       5700.68       5784.36       191.47 o                         
   3  65  -3       2214.32       2390.12       147.05 o                         
   1  67  -3       1352.81       1466.36       186.09 o                         
   3  67  -3       1485.78       1361.41       111.01 o                         
   1  69  -3        283.35        315.91        93.63 o                         
   3  69  -3         22.07        -23.20        56.86 o                         
   1  71  -3         88.42         71.65        77.11 o                         
   1  73  -3        356.60        302.90        94.16 o                         
   2   0  -2     247570.83     265031.84      4302.00 o                         
   6   0  -2       3112.70       3090.47       107.09 o                         
   0   2  -2     236360.97     245004.47      4066.97 o                         
   4   2  -2      22405.58      25576.32       405.07 o                         
   6   2  -2      13304.44      13803.15       297.94 o                         
   8   2  -2        408.64        387.60        46.79 o                         
   2   4  -2       8639.73       9977.28       165.23 o                         
   4   4  -2      37488.27      41483.95       640.06 o                         
   6   4  -2       9701.41       9706.87       201.45 o                         
   8   4  -2       1325.24       1102.20        86.13 o                         
   0   6  -2     127084.56     127120.17      2440.77 o                         
   2   6  -2      67494.94      71055.10      1055.12 o                         
   4   6  -2      18442.72      18022.87       295.96 o                         
   6   6  -2      10163.66      10293.95       210.44 o                         
   8   6  -2       5075.45       4609.44       143.35 o                         
   2   8  -2        636.42        721.82        29.81 o                         
   4   8  -2       1060.85        822.70        83.95 o                         
   6   8  -2       1579.59       1661.33       104.41 o                         
   8   8  -2       5340.95       5145.57       155.82 o                         
   0  10  -2      60667.95      61992.53      1857.79 o                         
   2  10  -2       9714.36       8768.61       150.64 o                         
   4  10  -2      21011.92      21387.90       345.04 o                         
   6  10  -2        383.49        408.89        45.17 o                         
   8  10  -2        948.80        994.90        82.88 o                         
   2  12  -2       7122.64       6483.14       119.61 o                         
   4  12  -2       1361.18       1196.69        41.99 o                         
   6  12  -2       3068.36       2826.22        88.33 o                         
   8  12  -2       2611.30       2727.91       116.69 o                         
   0  14  -2     102861.05     100194.96      2387.67 o                         
   2  14  -2        768.67        863.13        36.06 o                         
   4  14  -2        135.90        176.27        25.21 o                         
   6  14  -2        640.64        669.18        47.86 o                         
   8  14  -2       4341.34       4707.80       181.93 o                         
   2  16  -2      11119.25      10916.36       190.54 o                         
   4  16  -2       8108.25       8110.65       147.88 o                         
   6  16  -2       9150.07       8690.64       180.96 o                         
   8  16  -2        344.92        312.91        92.62 o                         
   0  18  -2      11744.71      12338.38       293.16 o                         
   2  18  -2       1288.76       1299.88        46.27 o                         
   4  18  -2      25906.59      25650.32       483.39 o                         
   6  18  -2       2806.14       2884.55       129.68 o                         
   8  18  -2        613.32        687.26       203.75 o                         
   2  20  -2      38276.59      38866.85       599.71 o                         
   4  20  -2       3061.49       3292.04        75.40 o                         
   6  20  -2        311.04        289.75        48.34 o                         
   8  20  -2         49.03         -7.84        66.30 o                         
   0  22  -2      73347.14      78064.67      1662.00 o                         
   2  22  -2      16751.73      18009.05       299.14 o                         
   4  22  -2       2890.58       2804.18        68.77 o                         
   6  22  -2       2225.42       2051.54        99.88 o                         
   8  22  -2        259.76        280.81        87.02 o                         
   2  24  -2      16238.26      17647.41       264.49 o                         
   4  24  -2       1885.45       1979.12        57.72 o                         
   6  24  -2       1477.02       1472.23        82.10 o                         
   8  24  -2        337.29        276.52        92.62 o                         
   0  26  -2      30666.98      33789.05       612.94 o                         
   2  26  -2      26967.16      28959.53       520.75 o                         
   4  26  -2        349.93        427.92        69.32 o                         
   6  26  -2        816.30        813.20       107.69 o                         
   8  26  -2         33.48         35.48        80.42 o                         
   2  28  -2        773.28        856.21        39.67 o                         
   4  28  -2       8236.50       8250.40       174.85 o                         
   6  28  -2        625.75        780.43       152.82 o                         
   8  28  -2       2060.31       2132.37       185.24 o                         
   0  30  -2      31327.44      33348.95       612.94 o                         
   2  30  -2       2466.18       2477.88        64.82 o                         
   4  30  -2        552.68        640.62        51.64 o                         
   6  30  -2       8884.19       9174.23       318.53 o                         
   8  30  -2       1218.56       1285.49       154.37 o                         
   2  32  -2      14075.08      13689.38       225.33 o                         
   4  32  -2       3429.08       3223.50       100.30 o                         
   6  32  -2       1895.39       1994.54       269.25 o                         
   8  32  -2       1309.81       1201.38       189.20 o                         
   0  34  -2      12518.54      11742.37       318.53 o                         
   2  34  -2       2516.38       2368.50        67.83 o                         
   4  34  -2      21501.84      20868.65       375.79 o                         
   6  34  -2        327.89        357.15        87.02 o                         
   8  34  -2       2423.19       2601.04       219.65 o                         
   2  36  -2      17434.39      16191.26       263.27 o                         
   4  36  -2       5604.19       5617.06       148.51 o                         
   6  36  -2       4432.89       4608.85       221.08 o                         
   8  36  -2       1076.99        920.14       136.38 o                         
   0  38  -2      50325.28      49983.67       906.79 o                         
   2  38  -2       5022.91       4904.69        90.66 o                         
   4  38  -2        835.97        976.07        90.33 o                         
   6  38  -2       8201.76       8447.86       318.53 o                         
   8  38  -2       3991.69       4022.99       320.19 o                         
   2  40  -2      13957.43      14262.02       211.57 o                         
   4  40  -2      11441.50      11490.60       277.29 o                         
   6  40  -2       3592.21       3321.00       194.72 o                         
   8  40  -2       1244.34       1208.64       385.68 o                         
   0  42  -2      24360.39      24380.12       477.63 o                         
   2  42  -2       2970.41       2789.45        64.05 o                         
   4  42  -2      17266.95      17111.27       334.27 o                         
   6  42  -2       2333.30       2021.47       179.88 o                         
   2  44  -2      26386.61      26702.59       367.82 o                         
   4  44  -2        424.64        412.89        73.52 o                         
   6  44  -2        488.79        734.25       189.20 o                         
   0  46  -2      37334.52      36598.95       693.36 o                         
   2  46  -2       2239.40       2360.17        80.85 o                         
   4  46  -2       2990.35       2821.16       115.06 o                         
   6  46  -2       3440.72       3728.93       215.38 o                         
   2  48  -2       3641.81       3413.40       117.21 o                         
   4  48  -2       6694.14       6900.16       224.31 o                         
   6  48  -2       2046.47       1836.52       178.12 o                         
   0  50  -2       2423.14       2456.02       101.99 o                         
   2  50  -2       4650.84       4658.63       121.88 o                         
   4  50  -2       1487.64       1557.91       101.91 o                         
   6  50  -2        767.85        813.82       132.60 o                         
   2  52  -2       2320.44       2451.43       108.34 o                         
   4  52  -2        285.91        204.67        56.46 o                         
   6  52  -2       1024.46        803.83       189.20 o                         
   0  54  -2       2872.27       2818.73       158.91 o                         
   2  54  -2        110.97        151.56        38.73 o                         
   4  54  -2       2071.06       2105.62       123.39 o                         
   6  54  -2        895.65        723.15       133.79 o                         
   2  56  -2       3311.90       3160.43       105.18 o                         
   4  56  -2        658.71        831.86        86.10 o                         
   6  56  -2        607.24        711.21       132.60 o                         
   0  58  -2       3713.43       3791.39       138.38 o                         
   2  58  -2         79.23        109.95        48.09 o                         
   4  58  -2       1218.55       1298.56       107.13 o                         
   6  58  -2        179.79        210.65        97.36 o                         
   2  60  -2       1155.75       1315.92        95.57 o                         
   4  60  -2        647.30        552.64        76.90 o                         
   0  62  -2        133.65        207.18        87.02 o                         
   2  62  -2        271.78        225.94        88.23 o                         
   4  62  -2        170.07         77.62        60.72 o                         
   2  64  -2        397.98        365.13        70.89 o                         
   4  64  -2        419.13        404.06        78.02 o                         
   0  66  -2       1662.09       1956.56       178.12 o                         
   2  66  -2        403.74        507.29        76.15 o                         
   4  66  -2          5.05        -28.69        59.81 o                         
   2  68  -2        968.34       1084.92        98.76 o                         
   0  70  -2       1443.69       1316.48       298.36 o                         
   2  70  -2       1599.66       1661.79       121.20 o                         
   2  72  -2        413.14        313.72        75.10 o                         
   0  74  -2       1105.29        825.59       225.59 o                         
   1   1  -1       1616.57       1431.92        30.51 o                         
   3   1  -1       3597.01       3453.92        66.58 o                         
   5   1  -1        855.56        784.09        54.62 o                         
   7   1  -1        368.28        432.07        56.41 o                         
   9   1  -1        312.91        358.72        87.02 o                         
   1   3  -1       2432.23       2324.36        38.39 o                         
   3   3  -1       5050.84       5142.32       109.24 o                         
   5   3  -1       1857.55       1711.30        44.05 o                         
   7   3  -1       1125.82       1101.68        57.22 o                         
   9   3  -1         13.43        -61.75        61.75 o                         
   1   5  -1      13465.18      13908.59       212.78 o                         
   3   5  -1       5204.06       4798.84        89.87 o                         
   5   5  -1        298.50        366.26        32.26 o                         
   7   5  -1        142.33        180.56        33.29 o                         
   9   5  -1        473.81        427.65        80.92 o                         
   1   7  -1      64047.41      64443.88      1103.54 o                         
   3   7  -1      11563.59      11387.50       217.18 o                         
   5   7  -1          0.06         21.48        18.16 o                         
   7   7  -1        169.06        119.62        31.90 o                         
   9   7  -1        637.48        713.44       113.20 o                         
   1   9  -1       6682.74       6636.74       112.62 o                         
   3   9  -1      14750.41      14860.64       239.66 o                         
   5   9  -1      11230.87      11290.25       182.95 o                         
   7   9  -1        771.80        802.20        54.24 o                         
   9   9  -1        278.60        376.10        97.36 o                         
   1  11  -1      10618.76      10361.00       225.73 o                         
   3  11  -1      12910.99      12998.35       211.92 o                         
   5  11  -1       6261.26       6149.62       114.59 o                         
   7  11  -1       4215.50       3988.59       117.27 o                         
   9  11  -1        214.71        225.97       108.15 o                         
   1  13  -1       1634.96       1746.01        44.16 o                         
   3  13  -1       3163.67       2978.93        55.41 o                         
   5  13  -1       3736.26       3670.89        82.63 o                         
   7  13  -1       5505.06       5474.89       171.30 o                         
   9  13  -1        781.07        848.92       102.66 o                         
   1  15  -1      11257.12      11034.23       182.95 o                         
   3  15  -1        612.74        716.02        21.34 o                         
   5  15  -1        410.53        472.52        30.46 o                         
   7  15  -1        285.35        312.42        57.61 o                         
   9  15  -1       2775.27       2238.23       151.25 o                         
   1  17  -1        237.18        338.44        44.75 o                         
   3  17  -1       2704.16       2722.14        61.76 o                         
   5  17  -1       1959.16       1886.81        52.35 o                         
   7  17  -1       1404.39       1360.19        95.21 o                         
   9  17  -1        590.76        551.04        91.66 o                         
   1  19  -1       9778.28      10095.47       155.11 o                         
   3  19  -1       3965.74       3924.60        80.91 o                         
   5  19  -1       1387.90       1376.58        66.34 o                         
   7  19  -1       1720.13       1948.98       159.26 o                         
   9  19  -1        347.18        138.08        74.69 o                         
   1  21  -1       1155.28        990.49        30.06 o                         
   3  21  -1      14528.98      15165.25       264.94 o                         
   5  21  -1       4265.28       4162.02        84.87 o                         
   7  21  -1        562.21        574.21        97.36 o                         
   9  21  -1        432.82        279.54        78.14 o                         
   1  23  -1      44734.10      47490.81       591.95 o                         
   3  23  -1       2851.27       2975.83        82.49 o                         
   5  23  -1       4378.99       4169.56        98.25 o                         
   7  23  -1        108.30         14.55        61.75 o                         
   9  23  -1         55.18         -3.73        66.17 o                         
   1  25  -1      39357.35      42752.25       537.35 o                         
   3  25  -1       9995.98       9738.30       192.32 o                         
   5  25  -1        583.47        555.53        40.95 o                         
   7  25  -1        810.52        656.43       107.69 o                         
   9  25  -1        136.90         44.18        80.92 o                         
   1  27  -1      13735.63      14188.28       199.10 o                         
   3  27  -1      21686.38      22094.42       378.10 o                         
   5  27  -1       2297.21       2154.82        69.97 o                         
   7  27  -1         95.32        180.47        76.67 o                         
   1  29  -1       5118.01       5201.65        91.71 o                         
   3  29  -1       6904.17       6888.45       126.83 o                         
   5  29  -1       5445.65       5736.50       131.73 o                         
   7  29  -1       2590.14       2883.29       305.63 o                         
   1  31  -1       4773.25       4202.68        79.60 o                         
   3  31  -1       1925.80       1753.01        50.53 o                         
   5  31  -1       4992.25       4871.39       132.34 o                         
   7  31  -1       1644.09       1920.54       298.36 o                         
   1  33  -1       2223.40       1875.85        48.78 o                         
   3  33  -1       1565.52       1499.98        75.59 o                         
   5  33  -1       2190.58       2187.01        84.57 o                         
   7  33  -1       1832.84       1723.06       159.26 o                         
   1  35  -1        575.71        552.71        33.69 o                         
   3  35  -1       1595.34       1533.18        98.47 o                         
   5  35  -1        589.23        654.64        79.83 o                         
   7  35  -1       1755.53       1858.44       174.04 o                         
   1  37  -1         65.96         84.60        18.97 o                         
   3  37  -1         55.04          9.19        25.28 o                         
   5  37  -1       2938.81       2792.84       147.49 o                         
   7  37  -1       4033.44       4147.47       230.01 o                         
   1  39  -1        167.75        147.75        20.19 o                         
   3  39  -1       2955.43       2648.68        75.66 o                         
   5  39  -1       7829.52       8023.41       207.97 o                         
   7  39  -1       1538.57       1425.58       159.26 o                         
   1  41  -1       3941.30       3572.44        78.21 o                         
   3  41  -1      16978.20      16108.17       268.41 o                         
   5  41  -1       4157.65       4246.24       132.69 o                         
   7  41  -1        670.63        737.11       122.21 o                         
   1  43  -1      17544.09      16490.75       244.12 o                         
   3  43  -1      12649.10      12688.74       224.57 o                         
   5  43  -1       1774.05       1552.30        95.57 o                         
   7  43  -1        369.25        363.85       102.91 o                         
   1  45  -1      36088.12      35246.71       474.34 o                         
   3  45  -1        229.65        299.23        38.63 o                         
   5  45  -1       2072.62       1994.21       186.96 o                         
   7  45  -1       1400.81       1305.51       153.34 o                         
   1  47  -1       8457.77       8380.72       149.87 o                         
   3  47  -1      10175.29       9945.97       199.50 o                         
   5  47  -1       3517.20       3419.01       131.43 o                         
   7  47  -1        504.64        545.38       128.33 o                         
   1  49  -1       5350.44       5190.28       114.99 o                         
   3  49  -1      10276.75       9970.10       232.18 o                         
   5  49  -1       3366.62       3344.41       133.03 o                         
   7  49  -1       1307.21       1458.63       174.95 o                         
   1  51  -1       3380.00       3377.27        86.00 o                         
   3  51  -1       1604.19       1967.82       114.15 o                         
   5  51  -1       1659.77       1617.25       132.34 o                         
   7  51  -1       2426.69       2574.71       298.36 o                         
   1  53  -1       2969.76       2976.85        81.35 o                         
   3  53  -1        481.60        520.97        67.11 o                         
   5  53  -1       4638.47       4659.08       225.30 o                         
   1  55  -1         43.12         15.74        25.56 o                         
   3  55  -1       2128.86       2032.32       178.56 o                         
   5  55  -1        570.84        538.81        86.13 o                         
   1  57  -1       2560.31       2493.03       116.86 o                         
   3  57  -1       1152.62       1351.64       126.04 o                         
   5  57  -1        577.94        549.24        76.90 o                         
   1  59  -1        732.23        677.91        62.81 o                         
   3  59  -1       1080.64       1092.13        92.50 o                         
   5  59  -1        492.86        487.25        78.72 o                         
   1  61  -1       1734.45       1870.30        92.73 o                         
   3  61  -1        543.52        563.30        77.56 o                         
   5  61  -1       2008.39       2059.99       187.14 o                         
   1  63  -1       3281.61       3280.08       147.91 o                         
   3  63  -1       1588.73       1761.50       117.77 o                         
   5  63  -1       1208.78       1086.30       106.06 o                         
   1  65  -1       1900.34       2003.26       104.16 o                         
   3  65  -1       3211.39       2860.21       180.47 o                         
   1  67  -1       1531.25       1695.25       106.94 o                         
   3  67  -1       2212.53       2131.06       134.47 o                         
   1  69  -1       3608.19       4099.13       268.77 o                         
   3  69  -1        641.42        599.85        88.33 o                         
   1  71  -1       1924.90       2126.37       167.63 o                         
   3  71  -1        203.28        187.90        72.02 o                         
   1  73  -1        262.95        157.82        86.57 o                         
   4   0   0      11022.40      12662.38       319.03 o                         
   8   0   0         70.51         21.83        52.19 o                         
   2   2   0    1390604.25    1398821.38     15578.88 o                         
   4   2   0     142431.80     151975.25      2008.48 o                         
   6   2   0       3041.01       3092.21        80.05 o                         
   8   2   0        205.79        220.13        42.59 o                         
   2   4   0     907932.12     921651.06      9729.64 o                         
   4   4   0     292665.06     303953.09      6318.76 o                         
   6   4   0      30083.79      31855.15       428.69 o                         
   8   4   0       1429.46       1339.61        81.44 o                         
   2   6   0      28237.01      28377.83       498.23 o                         
   4   6   0     160195.78     174607.94      2583.29 o                         
   6   6   0      57201.90      61014.76       776.24 o                         
   8   6   0       8545.42       9232.04       214.38 o                         
   0   8   0      14341.03      15243.51       334.34 o                         
   2   8   0      43366.57      44150.66       588.32 o                         
   4   8   0       8477.97       9174.06       144.80 o                         
   6   8   0      58107.50      60686.07       844.58 o                         
   8   8   0      22696.95      22164.87       410.70 o                         
   2  10   0      25177.29      26440.03       329.41 o                         
   4  10   0         76.70        117.87        16.43 o                         
   6  10   0      14410.86      14158.35       232.11 o                         
   8  10   0      19816.16      20289.35       506.26 o                         
   0  12   0       8603.64       8753.32       200.48 o                         
   2  12   0      10759.38      10152.08       142.11 o                         
   4  12   0       3434.23       3330.49        69.24 o                         
   6  12   0         64.89        121.64      1171.97 o                         
   8  12   0        832.95       1023.55       136.09 o                         
   2  14   0          6.29         27.40        10.67 o                         
   4  14   0        533.19        596.85        27.66 o                         
   6  14   0      15993.66      15577.50       250.72 o                         
   8  14   0       2322.60       2835.92       198.47 o                         
   0  16   0       6962.45       7095.90       174.04 o                         
   2  16   0       5599.70       5066.59        87.99 o                         
   4  16   0       8644.08       8120.66       135.64 o                         
   6  16   0       3560.68       3356.95        97.01 o                         
   8  16   0       2695.50       2711.14       149.74 o                         
   2  18   0      31811.73      31667.86       440.97 o                         
   4  18   0      12706.22      11447.29       146.98 o                         
   6  18   0       1959.67       1810.77        66.52 o                         
   8  18   0       1873.69       1735.14       128.66 o                         
   0  20   0      14168.16      15845.10       364.36 o                         
   2  20   0      19137.86      19311.41       280.47 o                         
   4  20   0      22089.10      20804.99       273.54 o                         
   6  20   0       1025.35       1175.19        70.20 o                         
   8  20   0         10.44         37.97        61.26 o                         
   2  22   0      22873.21      23210.02       340.21 o                         
   4  22   0       1505.28       1487.97        59.15 o                         
   6  22   0        279.38        319.05        45.28 o                         
   8  22   0         28.63         14.35        58.27 o                         
   0  24   0     104822.05     112283.52      4395.40 o                         
   2  24   0         75.85         18.92        18.91 o                         
   4  24   0       2333.53       2639.00        63.06 o                         
   6  24   0        750.72        639.72        90.92 o                         
   8  24   0        723.61        784.96        97.78 o                         
   2  26   0       3594.19       3565.23        72.29 o                         
   4  26   0       1589.13       1472.22        49.26 o                         
   6  26   0        152.64        331.32        82.33 o                         
   8  26   0        128.38        160.09        68.53 o                         
   0  28   0      11218.68      10587.47       271.41 o                         
   2  28   0      30223.28      30105.92       431.34 o                         
   4  28   0       2216.52       2315.34        80.29 o                         
   6  28   0          8.79        -36.38        51.46 o                         
   8  28   0        686.35        820.72       105.00 o                         
   2  30   0       4385.67       3801.52        80.22 o                         
   4  30   0       3300.42       3061.21        95.07 o                         
   6  30   0         16.01        -55.90        55.90 o                         
   8  30   0          5.15         67.73        69.70 o                         
   0  32   0       9400.75       8193.45       305.63 o                         
   2  32   0      12723.34      12964.18       209.27 o                         
   4  32   0       1642.22       1731.00        80.80 o                         
   6  32   0       2880.46       2572.86       169.57 o                         
   8  32   0        203.62          9.01       100.79 o                         
   2  34   0       4469.54       4083.29        88.87 o                         
   4  34   0        170.29        173.99        39.53 o                         
   6  34   0       1735.29       2095.07       422.06 o                         
   8  34   0       1397.48       1395.08       130.97 o                         
   0  36   0       1751.85       1727.42        83.46 o                         
   2  36   0       6516.91       6809.70       155.88 o                         
   4  36   0       7066.35       6734.43       164.54 o                         
   6  36   0         49.28        174.65       109.15 o                         
   8  36   0       2582.70       3076.90       189.99 o                         
   2  38   0       8005.87       7670.18       142.56 o                         
   4  38   0       1436.52       1598.30        88.98 o                         
   6  38   0       6555.43       6832.49       282.87 o                         
   8  38   0       1647.84       1624.75       144.56 o                         
   0  40   0      16745.67      17026.45       348.82 o                         
   2  40   0        687.90        752.61        46.19 o                         
   4  40   0       8211.10       8392.38       197.84 o                         
   6  40   0       3839.49       3747.61       451.17 o                         
   8  40   0       2307.86       2339.23       180.88 o                         
   2  42   0      13153.81      12922.23       198.22 o                         
   4  42   0       1730.76       1826.77       101.10 o                         
   6  42   0       3899.40       4168.54       219.65 o                         
   0  44   0      13122.86      13064.88       289.73 o                         
   2  44   0       3884.46       4014.72        86.00 o                         
   4  44   0       6435.59       6120.52       167.13 o                         
   6  44   0       1462.67       1587.80       163.70 o                         
   2  46   0       7020.70       7251.83       131.59 o                         
   4  46   0       2141.75       2352.63       116.69 o                         
   6  46   0        387.87        393.68       101.38 o                         
   0  48   0       1930.42       1874.88        92.95 o                         
   2  48   0       7193.15       7425.38       136.47 o                         
   4  48   0        526.65        482.66        62.87 o                         
   6  48   0       2610.63       2621.90       209.28 o                         
   2  50   0       2120.02       2188.65        89.44 o                         
   4  50   0       3337.91       3203.61       126.57 o                         
   6  50   0         17.72         43.66        82.33 o                         
   0  52   0       6561.32       6661.72       185.74 o                         
   2  52   0         22.02        -11.56        30.65 o                         
   4  52   0        577.03        639.59        75.10 o                         
   6  52   0       1414.35       1097.83       142.98 o                         
   2  54   0       3025.12       2875.50        98.47 o                         
   4  54   0        640.53        709.17       118.59 o                         
   6  54   0        943.36       1356.81       167.71 o                         
   0  56   0       4723.53       4863.26       177.85 o                         
   2  56   0       1354.71       1410.53        81.17 o                         
   4  56   0       3201.07       3641.81       154.31 o                         
   6  56   0        137.66        199.93        97.36 o                         
   2  58   0       6456.46       6907.82       165.82 o                         
   4  58   0          9.70        -44.16        44.16 o                         
   6  58   0         69.62        101.88       130.99 o                         
   0  60   0       6512.26       7166.50       234.67 o                         
   2  60   0       1827.08       1972.13       176.48 o                         
   4  60   0         35.39         67.79        54.48 o                         
   2  62   0          0.44         44.80        71.42 o                         
   4  62   0       6043.69       6522.91       277.29 o                         
   0  64   0       4775.13       5604.09       256.66 o                         
   2  64   0       2531.81       3163.08       178.71 o                         
   4  64   0        775.19        966.97        98.41 o                         
   2  66   0       9722.13      11098.34       483.44 o                         
   4  66   0       1457.21       1531.68       115.54 o                         
   0  68   0      20644.20      24567.03      1018.77 o                         
   2  68   0         78.10        181.11        63.37 o                         
   4  68   0       2135.18       2491.73       161.75 o                         
   2  70   0       7928.24       9210.69       250.16 o                         
   0  72   0       1808.39       1990.60       218.31 o                         
   2  72   0       2100.85       2273.66       138.64 o                         
   1   1   1       1596.62       1452.56        21.37 o                         
   3   1   1       3618.56       3376.90        66.25 o                         
   5   1   1        793.70        851.49        41.59 o                         
   7   1   1        397.84        339.41        37.34 o                         
   9   1   1        311.11        298.36        82.33 o                         
   1   3   1       2375.87       2333.14        41.20 o                         
   3   3   1       5248.75       5391.92        93.57 o                         
   5   3   1       1923.03       1866.04        52.02 o                         
   7   3   1       1072.26       1135.49        56.95 o                         
   9   3   1         17.08        -18.98        61.26 o                         
   1   5   1      13794.43      14026.13       191.28 o                         
   3   5   1       5251.94       4899.90        85.49 o                         
   5   5   1        342.72        431.18        30.49 o                         
   7   5   1        150.95        153.77        30.63 o                         
   9   5   1        451.49        339.35        87.02 o                         
   1   7   1      65224.70      67195.49      1993.89 o                         
   3   7   1      11334.02      11072.27       166.08 o                         
   5   7   1          1.37         31.41        20.44 o                         
   7   7   1        185.67        110.70        32.28 o                         
   9   7   1        641.52        703.84       107.69 o                         
   1   9   1       7004.82       7239.16       107.90 o                         
   3   9   1      15259.73      15301.31       233.38 o                         
   5   9   1      11161.06      11461.04       201.59 o                         
   7   9   1        759.57        770.49        53.81 o                         
   9   9   1        290.32        348.67       123.71 o                         
   1  11   1      10465.94      10761.46       200.00 o                         
   3  11   1      13144.56      13113.44       161.14 o                         
   5  11   1       6381.59       6241.04       101.69 o                         
   7  11   1       4259.53       4309.46       134.05 o                         
   9  11   1        222.20        222.59        87.02 o                         
   1  13   1       1581.22       1698.29        36.01 o                         
   3  13   1       2974.99       2674.48        44.71 o                         
   5  13   1       3877.85       3838.34        71.84 o                         
   7  13   1       5554.62       5458.01       126.93 o                         
   9  13   1        793.19        686.42        97.78 o                         
   1  15   1      11072.08      10755.93       158.23 o                         
   3  15   1        641.72        783.33        32.93 o                         
   5  15   1        446.88        499.07        28.92 o                         
   7  15   1        298.12        320.05        48.07 o                         
   9  15   1       2796.34       2711.77       241.25 o                         
   1  17   1        252.56        322.48        18.83 o                         
   3  17   1       2641.75       2626.62        49.83 o                         
   5  17   1       1872.82       1918.00        45.08 o                         
   7  17   1       1465.20       1592.57       166.12 o                         
   9  17   1        605.80        651.92        97.14 o                         
   1  19   1       9681.22      10314.70       188.80 o                         
   3  19   1       3900.45       3807.90        62.52 o                         
   5  19   1       1417.32       1361.72        80.87 o                         
   7  19   1       1670.63       1823.14       120.25 o                         
   9  19   1        368.83        362.48        86.57 o                         
   1  21   1       1091.65        955.70        36.87 o                         
   3  21   1      14443.75      15602.05       235.74 o                         
   5  21   1       4287.15       4197.05        84.93 o                         
   7  21   1        571.87        631.14        83.19 o                         
   9  21   1        407.71        337.47        86.57 o                         
   1  23   1      44546.14      47784.10       731.03 o                         
   3  23   1       2966.20       2959.98        67.83 o                         
   5  23   1       4311.38       4222.25        85.47 o                         
   7  23   1        111.59         94.98        55.57 o                         
   9  23   1         51.43         36.94        69.70 o                         
   1  25   1      39314.56      42659.66       658.23 o                         
   3  25   1       9999.38       9772.96       162.78 o                         
   5  25   1        520.47        501.36        34.28 o                         
   7  25   1        777.20        801.52       113.20 o                         
   9  25   1        145.15         98.52        77.11 o                         
   1  27   1      14005.50      15010.81       255.14 o                         
   3  27   1      21354.41      21615.46       322.68 o                         
   5  27   1       2314.00       2212.56        75.52 o                         
   7  27   1         89.63         35.83        66.30 o                         
   1  29   1       4979.45       4797.77       105.03 o                         
   3  29   1       7039.65       6956.54       154.05 o                         
   5  29   1       5412.33       5626.83       132.49 o                         
   7  29   1       2557.61       2896.45       291.08 o                         
   1  31   1       4648.30       4287.82        97.56 o                         
   3  31   1       1950.92       1754.81        81.62 o                         
   5  31   1       4975.75       4761.00       122.80 o                         
   7  31   1       1678.19       1794.38       196.48 o                         
   1  33   1       2217.61       1882.88        60.24 o                         
   3  33   1       1531.53       1417.74        74.40 o                         
   5  33   1       2244.95       2089.43        83.43 o                         
   7  33   1       1821.72       2235.95       185.24 o                         
   1  35   1        586.07        537.53        45.94 o                         
   3  35   1       1633.22       1508.25        75.10 o                         
   5  35   1        567.04        577.76        55.77 o                         
   7  35   1       1721.34       1727.35       164.66 o                         
   1  37   1         59.07         60.94        20.87 o                         
   3  37   1         48.51         75.74        35.27 o                         
   5  37   1       2879.14       2688.66       107.13 o                         
   7  37   1       4022.73       4347.56       349.29 o                         
   1  39   1        195.47        148.75        28.90 o                         
   3  39   1       2940.30       2502.59        94.18 o                         
   5  39   1       7774.62       7629.11       185.77 o                         
   7  39   1       1478.18       1239.08       153.34 o                         
   1  41   1       4028.74       3764.06        91.72 o                         
   3  41   1      16709.48      16269.70       316.37 o                         
   5  41   1       4083.06       3911.50       126.80 o                         
   7  41   1        635.39        546.65       113.20 o                         
   1  43   1      17267.37      16554.70       271.01 o                         
   3  43   1      12577.98      12501.11       261.82 o                         
   5  43   1       1677.70       1674.74        98.41 o                         
   7  43   1        344.08         87.32        82.33 o                         
   1  45   1      35735.68      35499.47       524.47 o                         
   3  45   1        214.72        239.14        36.51 o                         
   5  45   1       1973.18       1931.05       146.28 o                         
   7  45   1       1359.51       1553.54       196.48 o                         
   1  47   1       8280.02       8603.03       167.58 o                         
   3  47   1       9907.12       9787.74       191.62 o                         
   5  47   1       3503.98       3513.46       130.00 o                         
   7  47   1        518.37        493.57       118.01 o                         
   1  49   1       5130.23       4957.63       106.47 o                         
   3  49   1      10175.29      10340.75       203.52 o                         
   5  49   1       3391.77       3399.47       129.76 o                         
   7  49   1       1290.76       1521.73       184.39 o                         
   1  51   1       3342.28       3492.88        88.78 o                         
   3  51   1       1602.00       1615.62       111.34 o                         
   5  51   1       1606.51       1440.32       101.90 o                         
   7  51   1       2408.58       2415.60       261.97 o                         
   1  53   1       3006.30       3017.37        84.17 o                         
   3  53   1        457.30        515.90        67.11 o                         
   5  53   1       4596.80       4800.26       176.46 o                         
   1  55   1         47.64         14.19        25.67 o                         
   3  55   1       2154.72       2023.46       115.32 o                         
   5  55   1        564.42        473.28        75.52 o                         
   1  57   1       2624.53       2697.50        84.75 o                         
   3  57   1       1160.81       1215.04        95.50 o                         
   5  57   1        613.78        569.82        80.29 o                         
   1  59   1        747.41        676.31        60.99 o                         
   3  59   1       1109.91        923.76       100.83 o                         
   5  59   1        510.08        385.23        76.15 o                         
   1  61   1       1745.71       1696.63        89.15 o                         
   3  61   1        567.56        562.24        90.33 o                         
   5  61   1       2034.19       2217.65       161.47 o                         
   1  63   1       3325.50       3259.10       116.07 o                         
   3  63   1       1639.14       1722.81       119.66 o                         
   5  63   1       1175.14       1068.73       115.54 o                         
   1  65   1       1951.38       2102.04       106.08 o                         
   3  65   1       3170.71       3414.10       228.97 o                         
   1  67   1       1531.01       1834.85       102.59 o                         
   3  67   1       2260.56       2528.93       263.33 o                         
   1  69   1       3651.04       4127.74       166.18 o                         
   3  69   1        648.56        584.02        87.36 o                         
   1  71   1       1923.37       2421.00       179.13 o                         
   3  71   1        215.01        204.21        68.45 o                         
   1  73   1        268.36        337.07        94.99 o                         
   2   0   2     251092.47     258972.83      4228.50 o                         
   6   0   2       2965.38       3181.31       111.83 o                         
   0   2   2     239830.97     249320.81      4776.49 o                         
   2   2   2     195924.47     199476.14      5821.57 o                         
   4   2   2      23081.89      25764.16       339.59 o                         
   6   2   2      13375.06      13549.45       234.31 o                         
   8   2   2        378.62        295.28        56.72 o                         
   2   4   2       9126.94      10917.24       159.69 o                         
   4   4   2      37825.23      41872.21       530.73 o                         
   6   4   2       9954.52      10232.38       199.74 o                         
   8   4   2       1363.07       1227.86        73.33 o                         
   0   6   2     127199.74     126268.01      2431.58 o                         
   2   6   2      67580.88      72242.74      1067.84 o                         
   4   6   2      18558.96      18074.21       246.38 o                         
   6   6   2      10389.13      10616.31       171.69 o                         
   8   6   2       5125.83       5074.38       132.08 o                         
   2   8   2        653.36        736.75        19.20 o                         
   4   8   2       1007.70        800.12        37.81 o                         
   6   8   2       1598.53       1667.01        85.70 o                         
   8   8   2       5507.24       5843.83       164.96 o                         
   0  10   2      60708.15      61496.67      1846.76 o                         
   2  10   2       9732.37       9038.48       148.51 o                         
   4  10   2      21008.82      21639.93       313.20 o                         
   6  10   2        398.71        352.66        32.63 o                         
   8  10   2        941.83        912.56        94.99 o                         
   2  12   2       7013.22       6438.09        99.59 o                         
   4  12   2       1447.89       1406.28        69.31 o                         
   6  12   2       3087.40       2913.34        71.72 o                         
   8  12   2       2591.19       2953.11       148.29 o                         
   0  14   2     102464.38      99327.88      2374.94 o                         
   2  14   2        773.82        881.81        28.14 o                         
   4  14   2        179.87        213.40        17.29 o                         
   6  14   2        653.61        699.00        45.87 o                         
   8  14   2       4326.99       4265.24       173.52 o                         
   2  16   2      11236.40      11011.46       164.76 o                         
   4  16   2       8108.62       8460.67       227.44 o                         
   6  16   2       9023.41       8748.74       237.41 o                         
   8  16   2        331.89        318.65       119.70 o                         
   0  18   2      12376.59      13104.94       251.80 o                         
   2  18   2       1291.32       1226.68        36.85 o                         
   4  18   2      25678.74      25728.96       334.69 o                         
   6  18   2       2795.89       2885.51        79.57 o                         
   8  18   2        579.79        588.44        83.19 o                         
   2  20   2      38025.85      39149.64       537.40 o                         
   4  20   2       3102.95       3397.62        62.49 o                         
   6  20   2        273.00        278.41        33.73 o                         
   8  20   2         44.81         63.07        58.82 o                         
   2  22   2      16845.71      18009.33       262.30 o                         
   4  22   2       2810.20       2672.82        51.91 o                         
   6  22   2       2220.38       2303.57       146.84 o                         
   8  22   2        275.58        254.40        72.48 o                         
   2  24   2      15952.57      17768.41       234.55 o                         
   4  24   2       1819.87       1884.59        52.35 o                         
   6  24   2       1497.19       1533.77       132.60 o                         
   8  24   2        333.13        293.80        81.69 o                         
   0  26   2      30478.02      34322.19       916.90 o                         
   2  26   2      26833.55      29050.94       392.89 o                         
   4  26   2        347.19        360.38        29.75 o                         
   6  26   2        751.46        714.96        97.36 o                         
   8  26   2         32.48         23.33        94.69 o                         
   2  28   2        775.17        801.57        36.51 o                         
   4  28   2       8105.30       8049.30       146.97 o                         
   6  28   2        637.06        626.24        94.60 o                         
   8  28   2       2033.82       1990.43       147.30 o                         
   0  30   2      31111.68      32427.82       729.80 o                         
   2  30   2       2403.89       2512.73        59.01 o                         
   4  30   2        589.71        646.68        39.93 o                         
   6  30   2       8829.66       9087.83       392.96 o                         
   8  30   2       1237.79       1377.31       125.48 o                         
   2  32   2      13874.62      13351.88       239.69 o                         
   4  32   2       3378.39       3169.88       105.08 o                         
   6  32   2       1965.49       2408.93       184.39 o                         
   8  32   2       1305.92       1421.38       127.61 o                         
   0  34   2      11933.58      11230.13       414.79 o                         
   2  34   2       2539.16       2442.63        70.55 o                         
   4  34   2      21565.34      21063.51       379.46 o                         
   6  34   2        331.26        494.10        97.36 o                         
   8  34   2       2488.53       2479.94       214.05 o                         
   2  36   2      17263.74      15920.74       283.73 o                         
   4  36   2       5628.77       5299.45       141.20 o                         
   6  36   2       4572.06       5222.43       236.03 o                         
   8  36   2       1083.24       1052.02       121.84 o                         
   0  38   2      50703.78      51517.62      1141.07 o                         
   2  38   2       5010.47       5223.28       124.21 o                         
   4  38   2        914.35       1084.68       103.05 o                         
   6  38   2       8154.70       7986.38       334.74 o                         
   8  38   2       4062.67       3652.49       198.51 o                         
   2  40   2      14405.47      14803.63       272.11 o                         
   4  40   2      11319.81      11249.52       242.91 o                         
   6  40   2       3678.95       3960.96       209.28 o                         
   8  40   2       1208.77       1208.50       133.92 o                         
   0  42   2      24806.10      25543.42       618.54 o                         
   2  42   2       2919.19       2707.29        79.25 o                         
   4  42   2      17516.19      17599.51       343.24 o                         
   6  42   2       2248.80       2108.84       179.88 o                         
   2  44   2      26583.24      26941.63       411.90 o                         
   4  44   2        414.14        293.85        48.78 o                         
   6  44   2        491.32        489.83       174.65 o                         
   0  46   2      37230.03      37403.11       867.37 o                         
   2  46   2       2269.65       2418.07        75.44 o                         
   4  46   2       2958.01       2986.56       118.13 o                         
   6  46   2       3570.98       3514.81       205.05 o                         
   2  48   2       3501.86       3401.69        91.85 o                         
   4  48   2       6853.61       6896.99       186.72 o                         
   6  48   2       2004.61       2498.40       240.14 o                         
   0  50   2       2413.38       2599.65       129.10 o                         
   2  50   2       4704.49       4718.62       114.92 o                         
   4  50   2       1390.99       1490.63       101.10 o                         
   6  50   2        809.24        731.57       125.88 o                         
   2  52   2       2284.81       2335.14       111.78 o                         
   4  52   2        291.86        210.34        55.49 o                         
   6  52   2        977.38        856.91       132.60 o                         
   0  54   2       2837.75       2872.12       115.45 o                         
   2  54   2        110.02        109.48        41.29 o                         
   4  54   2       2035.94       2046.41       119.90 o                         
   6  54   2        902.50        776.21       136.38 o                         
   2  56   2       3319.48       3305.25       110.98 o                         
   4  56   2        652.01        780.84        84.03 o                         
   6  56   2        602.43        402.22       111.81 o                         
   0  58   2       3777.04       3693.24       140.77 o                         
   2  58   2         74.06        105.16        51.27 o                         
   4  58   2       1236.26       1262.75       102.44 o                         
   6  58   2        179.62        160.09       101.88 o                         
   2  60   2       1195.86       1270.65       102.89 o                         
   4  60   2        675.94        758.57        87.03 o                         
   0  62   2        141.08        149.58        54.52 o                         
   2  62   2        285.47        247.14        54.06 o                         
   4  62   2        163.94        244.93        72.02 o                         
   2  64   2        408.84        460.01        73.60 o                         
   4  64   2        447.73        454.60        78.36 o                         
   0  66   2       1741.61       2349.62       194.72 o                         
   2  66   2        419.21        550.74        74.88 o                         
   4  66   2          8.24        -62.43        84.03 o                         
   2  68   2       1036.48        871.19        88.58 o                         
   0  70   2       1510.48       1452.75       164.66 o                         
   2  70   2       1587.09       1541.94       115.09 o                         
   2  72   2        398.03        256.64        69.15 o                         
   0  74   2        996.08        771.36       203.76 o                         
   1   1   3      26359.98      27640.89       295.84 o                         
   3   1   3      38418.77      41626.27       638.53 o                         
   5   1   3       3906.60       4058.33        84.09 o                         
   7   1   3       4444.61       4758.50       105.73 o                         
   9   1   3        486.32        486.84        84.32 o                         
   1   3   3      45849.77      48861.56       549.27 o                         
   3   3   3      15512.18      15243.06       254.54 o                         
   5   3   3      14161.35      14479.43       212.79 o                         
   7   3   3        226.01        315.81        43.39 o                         
   9   3   3        637.27        471.44        97.36 o                         
   1   5   3     140156.08     141414.94      2111.39 o                         
   3   5   3       7192.76       6679.41        96.92 o                         
   5   5   3        151.63        125.51        21.18 o                         
   7   5   3       1515.14       1401.99        70.51 o                         
   9   5   3        151.10        115.52        80.42 o                         
   1   7   3      54777.26      56767.51       638.84 o                         
   3   7   3      15548.78      16468.66       240.82 o                         
   5   7   3       2739.85       2620.60        82.31 o                         
   7   7   3        161.94        138.61        35.49 o                         
   9   7   3       1719.05       1865.23       159.26 o                         
   1   9   3      15269.66      15756.61       175.45 o                         
   3   9   3      14158.11      13916.53       186.45 o                         
   5   9   3       7650.13       7475.25       123.92 o                         
   7   9   3       3798.50       3821.60       103.10 o                         
   9   9   3         72.16         50.94        82.33 o                         
   1  11   3       4786.73       4535.64        58.82 o                         
   3  11   3      19575.69      19255.28       250.93 o                         
   5  11   3       6446.84       6411.77       134.40 o                         
   7  11   3       2024.69       1928.04        77.28 o                         
   9  11   3        332.28        312.91        92.62 o                         
   1  13   3      21168.06      20845.98       265.15 o                         
   3  13   3      10193.67      10250.35       173.73 o                         
   5  13   3       4064.01       4031.36        79.02 o                         
   7  13   3       1305.43       1340.83        68.99 o                         
   9  13   3        237.21        298.74        97.36 o                         
   1  15   3      28990.90      29809.56       345.60 o                         
   3  15   3       2210.08       2158.59        56.72 o                         
   5  15   3       2535.05       2404.05        82.80 o                         
   7  15   3        362.79        361.68        42.98 o                         
   9  15   3        741.53        762.33       218.31 o                         
   1  17   3       1716.65       1832.69        36.07 o                         
   3  17   3       5267.93       5516.03        93.18 o                         
   5  17   3       1749.45       1684.16        51.68 o                         
   7  17   3       1465.40       1676.32       117.64 o                         
   9  17   3        157.10         93.15        72.48 o                         
   1  19   3       4315.72       4279.74        66.31 o                         
   3  19   3       1513.13       1566.75        50.15 o                         
   5  19   3       4641.70       4510.25        86.34 o                         
   7  19   3        158.57        226.31        70.49 o                         
   9  19   3        614.91        613.82       148.11 o                         
   1  21   3       3278.25       3481.64        62.34 o                         
   3  21   3       7091.23       7695.88       146.12 o                         
   5  21   3       2924.83       2977.36        67.87 o                         
   7  21   3        840.66        906.80       141.70 o                         
   9  21   3        478.78        514.14        97.14 o                         
   1  23   3      27039.10      30838.27       392.80 o                         
   3  23   3       6436.37       6636.83       133.16 o                         
   5  23   3       1276.98       1199.90        35.59 o                         
   7  23   3       2688.65       2696.58       153.90 o                         
   9  23   3        133.04        148.80        76.46 o                         
   1  25   3      39462.96      44621.09       985.88 o                         
   3  25   3      14028.74      14165.39       250.30 o                         
   5  25   3       1009.71       1008.58        56.91 o                         
   7  25   3        432.46        454.12        78.14 o                         
   9  25   3        309.92        229.46        83.19 o                         
   1  27   3      24236.37      26856.78       427.41 o                         
   3  27   3        749.29        908.12        57.64 o                         
   5  27   3       9052.62       9216.28       163.30 o                         
   7  27   3       1021.42       1112.17       103.41 o                         
   1  29   3       4750.54       4547.76        92.12 o                         
   3  29   3      19193.06      19827.77       305.10 o                         
   5  29   3       5593.24       5451.90       117.30 o                         
   7  29   3        327.77        254.69        71.66 o                         
   1  31   3       7910.89       8213.50       144.79 o                         
   3  31   3       6291.66       6036.67       180.79 o                         
   5  31   3        214.40        178.74        38.44 o                         
   7  31   3       3099.13       3402.39       174.19 o                         
   1  33   3      12007.34      11852.15       208.65 o                         
   3  33   3       4366.33       4538.04        94.56 o                         
   5  33   3       2155.43       2134.35       110.70 o                         
   7  33   3       2453.95       2676.95       165.11 o                         
   1  35   3       2001.63       1857.21        64.43 o                         
   3  35   3       2440.70       2519.80        69.00 o                         
   5  35   3       7978.17       7998.00       185.03 o                         
   7  35   3       1028.46       1140.25       114.63 o                         
   1  37   3      13797.58      13382.53       245.93 o                         
   3  37   3       6195.25       5944.81       117.33 o                         
   5  37   3       2837.79       2798.03       103.04 o                         
   7  37   3       4652.62       4839.90       198.41 o                         
   1  39   3       1150.37       1051.05        57.80 o                         
   3  39   3      21698.32      22206.31       383.78 o                         
   5  39   3       6217.12       5695.21       154.79 o                         
   7  39   3       1260.00       1467.48       132.73 o                         
   1  41   3      36011.78      35195.56       575.48 o                         
   3  41   3       6150.17       5922.87       127.81 o                         
   5  41   3       8088.16       8144.94       196.86 o                         
   7  41   3        326.90        267.57        77.11 o                         
   1  43   3      59522.71      58812.80       923.35 o                         
   3  43   3      13033.93      12770.96       224.57 o                         
   5  43   3         49.25         38.81        41.44 o                         
   7  43   3        661.36        710.90       103.41 o                         
   1  45   3      28059.03      27570.94       502.06 o                         
   3  45   3      22672.49      22368.61       529.37 o                         
   5  45   3       2992.10       3111.37       154.26 o                         
   7  45   3        307.61        354.30        86.57 o                         
   1  47   3       8551.09       8327.08       182.59 o                         
   3  47   3      24515.38      23229.85       432.38 o                         
   5  47   3      16352.30      16985.73       351.19 o                         
   7  47   3        728.97        657.12       129.84 o                         
   1  49   3        861.26        774.23        57.80 o                         
   3  49   3       6358.35       6403.00       176.15 o                         
   5  49   3       7026.75       7013.38       195.15 o                         
   7  49   3       5267.01       5567.50       231.21 o                         
   1  51   3       1590.26       1376.01        72.22 o                         
   3  51   3        572.06        707.68        71.68 o                         
   5  51   3       4000.36       4054.20       149.89 o                         
   1  53   3         80.06         72.77        34.25 o                         
   3  53   3        422.18        459.29        64.82 o                         
   5  53   3       1004.90        997.07        90.16 o                         
   1  55   3       1576.79       1679.04       111.14 o                         
   3  55   3       2005.24       1979.60       191.16 o                         
   5  55   3        908.03        731.51        83.60 o                         
   1  57   3         16.59         34.82        30.60 o                         
   3  57   3       1500.93       1499.03       123.94 o                         
   5  57   3       1373.89       1563.76       121.61 o                         
   1  59   3       4429.68       4676.53       112.71 o                         
   3  59   3        896.64        710.83        90.33 o                         
   5  59   3       1107.83       1149.98       134.44 o                         
   1  61   3       7024.56       7553.01       180.25 o                         
   3  61   3       2700.54       2765.85       142.97 o                         
   5  61   3       1029.02        931.46        85.19 o                         
   1  63   3       2638.65       2505.27       109.61 o                         
   3  63   3       5455.73       5681.66       185.97 o                         
   5  63   3        432.90        450.42        71.77 o                         
   1  65   3       5789.14       6001.52       193.30 o                         
   3  65   3       2132.50       2349.38       189.06 o                         
   1  67   3       1384.89       1613.78       112.24 o                         
   3  67   3       1528.84       1434.10       113.42 o                         
   1  69   3        312.87        439.50        61.83 o                         
   3  69   3         29.76         25.31        50.30 o                         
   1  71   3         91.44        168.06        60.62 o                         
   1  73   3        353.43        221.35        92.43 o                         
   0   0   4      58736.20      61580.97      1286.40 o                         
   4   0   4        970.06       1172.18       111.35 o                         
   8   0   4       2585.08       2997.24       159.26 o                         
   2   2   4       6363.85       5959.68        96.59 o                         
   4   2   4       8545.08       8549.39       148.16 o                         
   6   2   4       3294.11       3287.32        80.86 o                         
   8   2   4       3294.05       3406.47       118.13 o                         
   0   4   4       9805.94      10403.90       167.37 o                         
   2   4   4        222.32        224.59        14.80 o                         
   4   4   4      15243.67      15497.41       237.94 o                         
   6   4   4        197.85        184.49        31.35 o                         
   8   4   4         53.25         31.98        42.74 o                         
   2   6   4       7508.42       7450.07        93.61 o                         
   4   6   4       1728.79       1690.54        50.09 o                         
   6   6   4       2846.50       2799.65        73.61 o                         
   8   6   4        175.65        220.59        44.99 o                         
   0   8   4      49789.34      54118.36       807.74 o                         
   2   8   4       4682.24       4741.19        64.83 o                         
   4   8   4       3153.93       3059.56        67.99 o                         
   6   8   4       2882.01       2868.16        72.50 o                         
   8   8   4        113.61         -3.67        37.43 o                         
   2  10   4       7843.19       7715.31        96.53 o                         
   4  10   4       3026.81       2873.05        56.41 o                         
   6  10   4        238.25        199.24        26.71 o                         
   8  10   4       1283.75       1131.42       103.41 o                         
   0  12   4      36289.50      39721.62       691.79 o                         
   2  12   4      13382.26      13576.89       157.06 o                         
   4  12   4       1207.76       1139.07        30.65 o                         
   6  12   4        966.50       1039.34        55.66 o                         
   8  12   4       1014.22        875.58       136.66 o                         
   2  14   4       5419.24       5124.87        71.98 o                         
   4  14   4        842.08        904.85        32.85 o                         
   6  14   4       5138.24       5144.11       133.24 o                         
   8  14   4       2423.12       2705.89       156.28 o                         
   0  16   4      16942.66      17487.12       281.79 o                         
   2  16   4      17261.18      17589.98       212.22 o                         
   4  16   4      15968.14      16147.04       244.67 o                         
   6  16   4       7428.09       7716.43       191.83 o                         
   8  16   4       3784.65       3714.81       184.40 o                         
   2  18   4      30891.42      31956.15       404.60 o                         
   4  18   4      10039.59      10797.42       179.17 o                         
   6  18   4       7655.70       7821.30       154.30 o                         
   8  18   4        738.44        587.51       100.74 o                         
   0  20   4      84804.86      88031.30      5072.04 o                         
   2  20   4      19773.26      22254.86       288.42 o                         
   4  20   4      25309.39      26066.11       341.21 o                         
   6  20   4       1434.21       1390.01        73.52 o                         
   8  20   4        185.57        280.17       110.63 o                         
   2  22   4      52369.50      56327.68       763.59 o                         
   4  22   4       1005.14       1115.21        48.26 o                         
   6  22   4       2599.12       2601.20        93.96 o                         
   8  22   4        649.60        699.23        91.66 o                         
   0  24   4     104253.88     121741.07      4824.63 o                         
   2  24   4       5672.70       5811.00        91.20 o                         
   4  24   4       9640.03      10080.76       189.74 o                         
   6  24   4       1318.52       1209.91        72.58 o                         
   8  24   4        172.66         97.31        66.17 o                         
   2  26   4      29538.52      33449.84       428.05 o                         
   4  26   4       5374.29       5696.16       159.16 o                         
   6  26   4        299.30        265.13        61.26 o                         
   8  26   4       1847.55       1859.18       139.41 o                         
   0  28   4      37898.46      43171.84       781.09 o                         
   2  28   4       6724.50       7332.53       114.48 o                         
   4  28   4       5100.69       5745.15       129.76 o                         
   6  28   4       5531.39       5842.32       193.26 o                         
   8  28   4         24.64         26.67        69.18 o                         
   2  30   4       4307.96       4461.31        80.65 o                         
   4  30   4       9269.46       9395.91       187.63 o                         
   6  30   4        322.16        392.96        69.70 o                         
   8  30   4        998.60       1063.69       114.07 o                         
   0  32   4       1201.33       1120.51        61.64 o                         
   2  32   4       1890.23       1921.54        46.93 o                         
   4  32   4       6073.10       6256.80       188.66 o                         
   6  32   4       3311.77       3539.97       156.70 o                         
   8  32   4       2051.31       1882.90       147.30 o                         
   2  34   4      10184.02       9770.39       150.17 o                         
   4  34   4        972.20        952.82        53.84 o                         
   6  34   4        655.66        647.66        86.57 o                         
   8  34   4         37.00         81.80        78.14 o                         
   0  36   4      31770.53      32302.60       744.78 o                         
   2  36   4       3078.73       3167.80        67.32 o                         
   4  36   4       1970.21       1948.20        71.92 o                         
   6  36   4       3354.28       3198.14       148.29 o                         
   8  36   4        481.20        492.40        97.78 o                         
   2  38   4       5049.20       5108.77        94.83 o                         
   4  38   4       7668.81       7366.48       150.74 o                         
   6  38   4       1169.81       1259.77       111.69 o                         
   8  38   4        424.37        361.61       100.01 o                         
   0  40   4       8382.63       7614.16       234.02 o                         
   2  40   4      28701.64      28305.20       379.89 o                         
   4  40   4        760.67        816.71        68.84 o                         
   6  40   4        799.36        751.63        92.43 o                         
   8  40   4        711.42        934.89       244.37 o                         
   2  42   4      11687.07      11191.57       203.80 o                         
   4  42   4       2308.56       2257.23       101.91 o                         
   6  42   4       3645.56       3757.36       170.28 o                         
   0  44   4      26216.54      26634.90       646.14 o                         
   2  44   4      15707.05      14990.45       246.97 o                         
   4  44   4        690.36        645.32        68.84 o                         
   6  44   4       1434.97       1471.12       128.66 o                         
   2  46   4       1623.45       1793.69        62.34 o                         
   4  46   4       8660.70       8467.94       210.49 o                         
   6  46   4       1005.30        963.68       109.24 o                         
   0  48   4      12003.34      10655.45       314.57 o                         
   2  48   4        485.68        485.13        49.48 o                         
   4  48   4       6705.99       7023.91       218.47 o                         
   6  48   4       1236.93       1112.72       116.00 o                         
   2  50   4       2155.51       2206.49        89.14 o                         
   4  50   4        415.13        493.72        73.52 o                         
   6  50   4       4669.32       4422.32       198.01 o                         
   0  52   4       5274.23       5406.83       198.97 o                         
   2  52   4       3074.66       2933.84       111.34 o                         
   4  52   4       1956.33       2066.75       117.14 o                         
   6  52   4        268.60        317.80        83.19 o                         
   2  54   4       6301.28       6039.27       174.62 o                         
   4  54   4       3398.38       3278.39       137.56 o                         
   6  54   4        848.83        864.74       111.83 o                         
   0  56   4      13168.07      12822.01       596.71 o                         
   2  56   4        471.89        510.25        87.98 o                         
   4  56   4       2001.49       2000.78       165.95 o                         
   6  56   4        277.46        218.86        85.04 o                         
   2  58   4       7650.32       7636.98       252.08 o                         
   4  58   4        235.49        295.34        57.08 o                         
   0  60   4       4331.84       4361.33       152.91 o                         
   2  60   4       1035.05        983.48        86.02 o                         
   4  60   4        916.91        972.26        84.01 o                         
   2  62   4        556.74        531.89        56.86 o                         
   4  62   4       2420.42       2358.53       144.00 o                         
   0  64   4        209.86        164.86        52.74 o                         
   2  64   4        838.38        915.82        76.77 o                         
   4  64   4         57.00         75.46        52.35 o                         
   2  66   4        904.92        979.81        92.16 o                         
   4  66   4        145.87        160.13        58.52 o                         
   0  68   4       4263.14       4580.06       422.06 o                         
   2  68   4        155.23        168.69        55.66 o                         
   2  70   4       1136.43       1081.61        90.55 o                         
   0  72   4       1348.09       1603.04       436.62 o                         
   2  72   4        475.16        442.92        71.58 o                         
   1   1   5      12462.70      12533.87       145.31 o                         
   3   1   5       4091.22       3960.37        70.80 o                         
   5   1   5       5706.38       5743.25       125.84 o                         
   7   1   5        317.99        323.01        38.28 o                         
   9   1   5        186.56        109.64        76.67 o                         
   1   3   5      19056.95      19445.50       215.41 o                         
   3   3   5       5175.04       5020.23        90.56 o                         
   5   3   5        287.19        246.77        26.25 o                         
   7   3   5       1512.56       1669.36        66.38 o                         
   9   3   5         16.86        128.07        76.67 o                         
   1   5   5       1261.54       1195.47        36.44 o                         
   3   5   5      17701.91      17374.90       256.08 o                         
   5   5   5       1783.98       1840.61        55.32 o                         
   7   5   5          8.29         29.11        30.85 o                         
   9   5   5        367.18        457.84       101.88 o                         
   1   7   5      37963.70      39843.12       455.75 o                         
   3   7   5       4628.17       4031.67        79.91 o                         
   5   7   5       1089.44        989.03        50.89 o                         
   7   7   5        541.37        629.46        70.95 o                         
   9   7   5         78.41        -43.66        72.04 o                         
   1   9   5      40100.09      40291.95       462.02 o                         
   3   9   5       9306.79       9439.20       152.88 o                         
   5   9   5        859.03        875.02        39.60 o                         
   7   9   5         26.32          0.63        28.14 o                         
   9   9   5         90.02        174.65        82.33 o                         
   1  11   5      60172.18      63602.25       719.77 o                         
   3  11   5       2697.11       2775.01        62.69 o                         
   5  11   5        918.50        940.19        40.60 o                         
   7  11   5        624.35        488.46        53.21 o                         
   9  11   5        561.43        483.89       107.69 o                         
   1  13   5       8404.42       8364.30       103.85 o                         
   3  13   5       6941.66       6546.28       114.13 o                         
   5  13   5       9149.47       8956.55       141.14 o                         
   7  13   5        670.93        645.57        62.06 o                         
   9  13   5        191.15        189.97        97.36 o                         
   1  15   5      12613.88      14375.59       174.65 o                         
   3  15   5      18365.58      18756.92       276.25 o                         
   5  15   5       3006.88       2927.82        75.11 o                         
   7  15   5       1823.16       2035.38        98.76 o                         
   9  15   5        276.59        390.14       152.82 o                         
   1  17   5      21243.25      23640.71       285.01 o                         
   3  17   5      20333.89      21669.87       288.48 o                         
   5  17   5       1382.64       1325.30        53.87 o                         
   7  17   5       1047.96       1260.07        82.50 o                         
   9  17   5         56.59         36.38        94.60 o                         
   1  19   5      15084.96      16872.74       210.19 o                         
   3  19   5      14278.55      15097.07       207.56 o                         
   5  19   5       1254.78       1253.26        68.34 o                         
   7  19   5        265.03        172.67       117.10 o                         
   9  19   5        624.27        634.44       100.83 o                         
   1  21   5      41644.90      46186.04       501.54 o                         
   3  21   5       3218.45       3268.16        82.31 o                         
   5  21   5       1860.74       1910.60        69.84 o                         
   7  21   5       1199.14       1387.39       114.07 o                         
   9  21   5        518.64        496.04        94.99 o                         
   1  23   5       5372.22       5278.09        87.80 o                         
   3  23   5       5373.00       5787.44       103.32 o                         
   5  23   5        558.85        608.15        37.82 o                         
   7  23   5       3456.61       3577.02       156.70 o                         
   1  25   5       2476.52       2843.24        53.10 o                         
   3  25   5        464.37        394.91        29.09 o                         
   5  25   5      14408.75      14233.32       217.51 o                         
   7  25   5       2677.67       2789.91       147.30 o                         
   1  27   5       1247.78       1413.38        55.70 o                         
   3  27   5      11534.73      10791.56       167.73 o                         
   5  27   5       3043.67       2978.30        75.86 o                         
   7  27   5       1205.31       1217.27       107.09 o                         
   1  29   5       8563.77       7931.85       113.46 o                         
   3  29   5      11406.13      11459.68       178.48 o                         
   5  29   5       1184.56       1264.59        74.00 o                         
   7  29   5       1243.95       1466.64       181.03 o                         
   1  31   5      15781.66      15672.06       206.00 o                         
   3  31   5       1238.50       1204.17        48.37 o                         
   5  31   5       1578.49       1708.34        64.52 o                         
   7  31   5        229.50        202.91        78.70 o                         
   1  33   5       4314.67       4099.72        76.34 o                         
   3  33   5       4405.58       4440.55        92.31 o                         
   5  33   5       1420.88       1297.83        62.64 o                         
   7  33   5         87.66         29.11        58.82 o                         
   1  35   5       4025.08       3666.99        73.56 o                         
   3  35   5       2496.84       2300.05        68.99 o                         
   5  35   5         66.33         60.81        34.74 o                         
   7  35   5        392.47        254.42       107.99 o                         
   1  37   5       2083.91       1651.99        69.16 o                         
   3  37   5        318.91        344.75        35.19 o                         
   5  37   5        242.16        212.30        59.07 o                         
   7  37   5        820.81        755.77       100.13 o                         
   1  39   5       5192.25       4268.66        82.43 o                         
   3  39   5       1111.95       1188.49        65.00 o                         
   5  39   5       1495.06       1379.76        80.35 o                         
   7  39   5         69.62        108.11        71.66 o                         
   1  41   5       2793.27       2664.65        68.30 o                         
   3  41   5       1798.34       1903.48        68.68 o                         
   5  41   5       1130.14       1157.39        74.59 o                         
   7  41   5        234.30        207.52       122.61 o                         
   1  43   5       5276.42       4794.26       100.24 o                         
   3  43   5       4255.49       3870.83       174.70 o                         
   5  43   5       1975.84       2016.38        99.31 o                         
   7  43   5        178.30        202.64        77.11 o                         
   1  45   5        535.16        747.68        65.90 o                         
   3  45   5       2396.63       2398.40        96.31 o                         
   5  45   5        277.87        149.84        47.20 o                         
   7  45   5       3038.37       2922.45       205.14 o                         
   1  47   5       6440.17       5430.23       110.48 o                         
   3  47   5       4921.24       5075.68       125.99 o                         
   5  47   5        120.33        125.52        48.04 o                         
   7  47   5         29.39         44.78        69.70 o                         
   1  49   5       1504.71       1178.78        54.53 o                         
   3  49   5       2378.73       2435.60       111.93 o                         
   5  49   5       4277.02       4318.89       135.75 o                         
   7  49   5         15.22         23.29        72.48 o                         
   1  51   5       4756.06       4780.48       121.50 o                         
   3  51   5       1195.74       1163.57        88.98 o                         
   5  51   5        993.47        804.43        73.83 o                         
   1  53   5       4917.48       4734.42       106.89 o                         
   3  53   5        246.58        207.54        46.22 o                         
   5  53   5       3062.66       3020.02       125.38 o                         
   1  55   5       1078.86       1159.01        59.88 o                         
   3  55   5        377.61        383.04        56.68 o                         
   5  55   5         52.25        100.89        53.20 o                         
   1  57   5        993.63       1119.05        60.89 o                         
   3  57   5       4249.47       4181.20       148.87 o                         
   5  57   5        362.12        278.06        88.93 o                         
   1  59   5        871.15       1013.36        67.54 o                         
   3  59   5        528.05        601.26        65.55 o                         
   5  59   5       3178.12       3344.00       137.37 o                         
   1  61   5       1311.33       1317.44        80.75 o                         
   3  61   5       3140.93       3157.81       164.42 o                         
   5  61   5        132.57        130.51        57.82 o                         
   1  63   5       3926.07       3818.16       143.13 o                         
   3  63   5       1267.50       1241.57        91.45 o                         
   1  65   5       2272.04       2433.63       110.19 o                         
   3  65   5        170.44        137.63        56.68 o                         
   1  67   5        195.60        173.83        47.54 o                         
   3  67   5       1715.43       1678.44       116.91 o                         
   1  69   5       1134.33       1178.63        81.47 o                         
   3  69   5       2114.06       2113.73       123.79 o                         
   1  71   5        265.86        296.30        57.73 o                         
   1  73   5       2063.59       2236.87       225.36 o                         
   2   0   6      30660.36      30910.61       554.45 o                         
   6   0   6       3504.66       3800.25       147.90 o                         
   0   2   6      20010.74      20425.63       320.19 o                         
   2   2   6       8298.98       8318.12       114.46 o                         
   4   2   6       4410.63       4235.04        73.86 o                         
   6   2   6        799.73        857.06        47.99 o                         
   8   2   6         70.16         47.15        42.74 o                         
   2   4   6        854.92        764.22        29.28 o                         
   4   4   6       2266.90       2375.42        48.37 o                         
   6   4   6       2547.92       2654.50        71.50 o                         
   8   4   6        836.30        943.07        75.10 o                         
   0   6   6       1741.71       2415.25        62.82 o                         
   2   6   6        385.56        378.53        21.29 o                         
   4   6   6       1064.11       1242.19        44.48 o                         
   6   6   6       2531.00       2813.13        74.60 o                         
   8   6   6        481.82        507.93        59.06 o                         
   2   8   6       2632.63       2742.55        64.03 o                         
   4   8   6        533.91        495.73        36.75 o                         
   6   8   6       1322.62       1379.94        72.68 o                         
   8   8   6       1350.63       1170.21        84.17 o                         
   0  10   6       7397.19       8451.20       149.04 o                         
   2  10   6       8623.38       8473.03       108.27 o                         
   4  10   6       1385.84       1371.03        59.38 o                         
   6  10   6       1387.00       1438.23        86.09 o                         
   8  10   6         61.45         29.43        52.52 o                         
   2  12   6      11129.64      11382.55       140.20 o                         
   4  12   6       2996.10       3084.67        69.80 o                         
   6  12   6         47.01         13.04        25.01 o                         
   8  12   6        572.70        537.68       106.15 o                         
   0  14   6      34706.74      34983.05       624.56 o                         
   2  14   6       6768.95       7327.79        97.11 o                         
   4  14   6       3101.24       3348.34        66.04 o                         
   6  14   6        741.03        638.62        45.86 o                         
   8  14   6        612.75        560.95       145.94 o                         
   2  16   6       4706.68       4722.06        69.50 o                         
   4  16   6       6922.84       7433.33       130.61 o                         
   6  16   6        933.30        928.42        52.64 o                         
   8  16   6        503.02        635.52        92.43 o                         
   0  18   6      73233.67      85462.19      1473.26 o                         
   2  18   6      10837.06      11396.22       140.64 o                         
   4  18   6       5163.03       4922.27        96.48 o                         
   6  18   6        836.41        877.78        54.46 o                         
   8  18   6        180.10        218.89        72.48 o                         
   2  20   6      18659.18      21076.35       243.75 o                         
   4  20   6        142.81        137.20        19.65 o                         
   6  20   6       2166.81       2234.71        92.18 o                         
   8  20   6        384.71        407.31        80.92 o                         
   0  22   6       3165.91       3720.77        88.16 o                         
   2  22   6      13777.87      14930.25       212.93 o                         
   4  22   6       3844.20       3902.50        98.76 o                         
   6  22   6       1152.61       1473.72       144.95 o                         
   8  22   6        203.63        295.93        75.62 o                         
   2  24   6       1128.36       1306.51        35.07 o                         
   4  24   6       3708.74       3928.19        93.89 o                         
   6  24   6        733.63        569.57        58.23 o                         
   8  24   6        479.49        671.07        94.99 o                         
   0  26   6       1298.94       1483.54        55.49 o                         
   2  26   6       2212.82       2323.22        49.27 o                         
   4  26   6        737.72        947.12        67.28 o                         
   6  26   6        644.45        670.64        60.23 o                         
   8  26   6       1294.30       1230.13       149.15 o                         
   2  28   6       2755.09       2981.06        59.61 o                         
   4  28   6        993.94       1031.42        56.04 o                         
   6  28   6       2654.41       2969.96       174.72 o                         
   8  28   6        288.98        178.81        71.66 o                         
   0  30   6       6739.80       7820.07       226.10 o                         
   2  30   6        383.02        438.24        25.07 o                         
   4  30   6       3933.97       3961.24        97.74 o                         
   6  30   6       1467.14       1697.43       152.20 o                         
   8  30   6        380.11        323.81        95.20 o                         
   2  32   6      10198.48       9834.26       143.36 o                         
   4  32   6       1386.39       1402.71        66.87 o                         
   6  32   6       1651.44       1811.62       130.34 o                         
   8  32   6         26.10        -55.70        66.17 o                         
   0  34   6      14927.62      14503.55       319.46 o                         
   2  34   6       3476.31       3356.29        66.35 o                         
   4  34   6       6153.02       6315.41       136.45 o                         
   6  34   6        371.08        312.87        69.70 o                         
   8  34   6        122.80         18.47        69.70 o                         
   2  36   6      13500.47      13755.39       191.47 o                         
   4  36   6       1448.79       1537.19        86.77 o                         
   6  36   6       1216.80       1141.99       108.59 o                         
   8  36   6        643.98        602.06       102.12 o                         
   0  38   6      34499.61      36338.80       685.56 o                         
   2  38   6       2478.20       2377.98        56.77 o                         
   4  38   6       1140.12        986.72        62.69 o                         
   6  38   6        503.74        433.29        86.54 o                         
   8  38   6        169.76        167.37        80.92 o                         
   2  40   6       4716.85       4658.91        89.41 o                         
   4  40   6       8120.12       8019.01       165.93 o                         
   6  40   6         44.72        -40.75        52.81 o                         
   0  42   6       6525.96       6092.98       165.35 o                         
   2  42   6       7850.74       7458.35       143.84 o                         
   4  42   6       2407.59       2601.77        88.52 o                         
   6  42   6       2479.83       2282.25       229.20 o                         
   2  44   6       2846.31       2722.55        65.62 o                         
   4  44   6       8000.09       7537.74       192.55 o                         
   6  44   6        391.10        391.99       140.42 o                         
   0  46   6      11284.21       9197.33       224.83 o                         
   2  46   6       1347.45       1295.17        49.18 o                         
   4  46   6       2144.90       2225.20       113.73 o                         
   6  46   6       5055.71       5534.84       214.32 o                         
   2  48   6      13245.37      11662.19       225.14 o                         
   4  48   6        166.33        237.68        50.09 o                         
   6  48   6        692.27        620.87        94.99 o                         
   0  50   6      11952.04      10803.92       260.70 o                         
   2  50   6         11.41         27.96        35.04 o                         
   4  50   6       7804.37       7680.93       197.58 o                         
   6  50   6        183.12        118.76        72.48 o                         
   2  52   6       7981.33       7465.96       163.25 o                         
   4  52   6        389.08        251.97        52.67 o                         
   6  52   6       4730.02       4539.10       200.56 o                         
   0  54   6       8194.33       8394.47       223.72 o                         
   2  54   6         42.49         29.11        32.70 o                         
   4  54   6       5058.16       5175.50       152.88 o                         
   6  54   6        245.34        469.85        91.66 o                         
   2  56   6       5649.42       5749.63       224.77 o                         
   4  56   6        684.86        641.61        97.39 o                         
   6  56   6       1055.42        850.52       112.39 o                         
   0  58   6       6831.94       7011.16       258.66 o                         
   2  58   6        116.05        154.96        52.74 o                         
   4  58   6       1473.05       1573.52        99.81 o                         
   2  60   6       2467.49       2652.09       138.64 o                         
   4  60   6       1846.28       1987.02       113.39 o                         
   0  62   6        493.38        498.32        74.65 o                         
   2  62   6       1736.15       1868.77       104.74 o                         
   4  62   6        269.75        217.74        59.77 o                         
   2  64   6        989.75       1262.59        92.95 o                         
   4  64   6       1082.77       1216.77        97.37 o                         
   0  66   6       3541.79       3983.43       201.90 o                         
   2  66   6         48.13         40.62        49.58 o                         
   4  66   6        474.91        483.51        73.91 o                         
   2  68   6        881.61        734.71        78.11 o                         
   0  70   6        872.43        763.09       167.37 o                         
   2  70   6        933.53       1031.44        89.65 o                         
   1   1   7       7406.50       7822.30       100.24 o                         
   3   1   7      11269.98      11648.32       170.16 o                         
   5   1   7       9015.72       9645.15       192.74 o                         
   7   1   7       4892.51       5071.68       113.50 o                         
   9   1   7         68.29        123.71        82.33 o                         
   1   3   7      12891.08      14096.28       167.17 o                         
   3   3   7      23237.65      23987.41       316.79 o                         
   5   3   7       4723.76       5000.70       123.39 o                         
   7   3   7        599.66        576.41        49.65 o                         
   9   3   7       1190.60       1191.48       240.14 o                         
   1   5   7      26107.46      27512.04       304.82 o                         
   3   5   7       6844.11       7046.22       113.50 o                         
   5   5   7       8106.12       8020.23       212.17 o                         
   7   5   7        905.85       1127.26        65.15 o                         
   9   5   7        733.69        708.89       107.69 o                         
   1   7   7      48044.82      51177.75       549.26 o                         
   3   7   7      10699.86      10614.65       144.26 o                         
   5   7   7        352.20        403.91        43.30 o                         
   7   7   7       1757.15       2039.46        83.84 o                         
   9   7   7        154.01        327.46        92.62 o                         
   1   9   7      38451.42      39435.82       428.97 o                         
   3   9   7       2977.30       2535.78        52.19 o                         
   5   9   7       4048.53       4204.58        91.83 o                         
   7   9   7       1589.91       1586.97        74.39 o                         
   9   9   7       1143.40       1025.52       128.33 o                         
   1  11   7        550.83        607.33        26.02 o                         
   3  11   7      21843.36      21733.80       253.07 o                         
   5  11   7       7004.84       6812.48       112.82 o                         
   7  11   7       1750.15       1851.94        77.51 o                         
   9  11   7        831.50        841.67       118.01 o                         
   1  13   7      14065.01      14518.91       184.54 o                         
   3  13   7       8496.76       8318.19       113.70 o                         
   5  13   7       4917.12       4853.64       121.50 o                         
   7  13   7       2961.52       3377.41       138.64 o                         
   9  13   7        454.61        461.37       101.38 o                         
   1  15   7      41478.71      43666.64       506.03 o                         
   3  15   7       6849.97       7725.16       105.43 o                         
   5  15   7       2963.71       2962.79        61.54 o                         
   7  15   7        453.67        474.02        92.43 o                         
   9  15   7        549.50        388.59       101.38 o                         
   1  17   7      17655.24      20374.48       250.53 o                         
   3  17   7      16417.68      17219.20       219.17 o                         
   5  17   7        432.21        381.33        49.19 o                         
   7  17   7        559.57        545.77        60.72 o                         
   9  17   7        467.31        453.50       107.69 o                         
   1  19   7      27777.23      32314.15       386.41 o                         
   3  19   7       8513.32       8241.59       118.69 o                         
   5  19   7        498.10        467.14        44.98 o                         
   7  19   7        911.97        995.83        78.03 o                         
   1  21   7       6367.49       7637.37       113.49 o                         
   3  21   7       9489.80      10034.48       155.68 o                         
   5  21   7       3264.37       3231.50        78.26 o                         
   7  21   7       1280.75       1464.93       145.26 o                         
   1  23   7       3571.87       3307.80        63.67 o                         
   3  23   7        296.23        365.21        19.81 o                         
   5  23   7       7285.81       7142.30       159.40 o                         
   7  23   7       4505.96       5077.42       187.54 o                         
   1  25   7       7379.70       7427.57       107.50 o                         
   3  25   7       9091.37       9585.58       171.29 o                         
   5  25   7       1178.49       1266.07        75.69 o                         
   7  25   7       1466.75       1589.14       120.25 o                         
   1  27   7       4208.02       4106.12        71.91 o                         
   3  27   7      11938.81      12060.67       187.70 o                         
   5  27   7       6171.64       6299.85       131.99 o                         
   7  27   7       2005.20       2034.50       142.35 o                         
   1  29   7       9855.73      10616.96       143.16 o                         
   3  29   7       2005.85       1847.57        57.31 o                         
   5  29   7       1917.01       1985.60        73.47 o                         
   7  29   7        704.04        759.99        96.26 o                         
   1  31   7       9876.05       9818.96       136.79 o                         
   3  31   7       5083.42       4994.68       104.15 o                         
   5  31   7       1389.18       1480.65       106.63 o                         
   7  31   7        130.67         16.45        61.26 o                         
   1  33   7       3500.05       3386.98        66.70 o                         
   3  33   7        539.23        580.61        50.98 o                         
   5  33   7        226.86        221.15        38.39 o                         
   7  33   7       1157.51       1174.77       114.63 o                         
   1  35   7        233.68        215.82        22.09 o                         
   3  35   7       1201.86       1273.08        55.90 o                         
   5  35   7       3517.61       3637.20       101.80 o                         
   7  35   7        206.52        174.65        67.22 o                         
   1  37   7        875.27       1009.89        40.92 o                         
   3  37   7       4683.32       4165.66        96.55 o                         
   5  37   7        141.75        112.50        44.16 o                         
   7  37   7        140.78        134.78        68.53 o                         
   1  39   7        285.05        308.32        29.55 o                         
   3  39   7       1477.96       1451.55        63.29 o                         
   5  39   7       1589.15       1593.55        93.76 o                         
   7  39   7       1512.52       1441.49       130.97 o                         
   1  41   7       9195.47       8742.18       141.03 o                         
   3  41   7        547.59        561.71        43.59 o                         
   5  41   7        573.10        553.69        58.52 o                         
   7  41   7       3445.31       3347.01       253.94 o                         
   1  43   7       2867.69       2750.34        68.85 o                         
   3  43   7       2936.45       2837.21        82.82 o                         
   5  43   7       5288.14       4852.68       137.37 o                         
   7  43   7       1144.74       1105.71       119.13 o                         
   1  45   7        693.25        744.46        41.89 o                         
   3  45   7      13745.19      12644.56       211.65 o                         
   5  45   7       6960.52       7405.76       179.69 o                         
   7  45   7       1249.83       1245.91       127.61 o                         
   1  47   7       9971.20       9007.59       158.75 o                         
   3  47   7       2570.90       2409.71        84.61 o                         
   5  47   7       2540.25       2235.69       109.67 o                         
   7  47   7       1024.07        752.77       158.75 o                         
   1  49   7      20029.79      18675.86       307.15 o                         
   3  49   7        446.87        313.04        46.65 o                         
   5  49   7        288.77        344.19        58.81 o                         
   1  51   7       1510.03       1434.35        68.46 o                         
   3  51   7       4844.06       4456.38       179.39 o                         
   5  51   7       1547.21       1257.13        89.43 o                         
   1  53   7       1530.03       1576.38        67.36 o                         
   3  53   7       4530.92       4344.30       148.51 o                         
   5  53   7        429.58        323.88        60.45 o                         
   1  55   7       1905.41       1777.84        80.27 o                         
   3  55   7       1704.63       1980.80       117.14 o                         
   5  55   7       1490.38       1540.79       114.78 o                         
   1  57   7       1318.70       1374.36        79.45 o                         
   3  57   7        586.24        636.91        78.02 o                         
   5  57   7        260.55        320.93        65.83 o                         
   1  59   7       4178.09       4209.52       121.24 o                         
   3  59   7        665.65        818.70        86.87 o                         
   5  59   7       1026.90       1073.96        90.49 o                         
   1  61   7       1522.76       1660.84        86.90 o                         
   3  61   7       1608.90       1560.35       102.21 o                         
   5  61   7       1493.81       1317.82       110.46 o                         
   1  63   7        946.82       1122.68        92.50 o                         
   3  63   7       3632.32       3388.08       180.66 o                         
   1  65   7       4352.52       4632.46       159.04 o                         
   3  65   7        144.76        126.79        54.96 o                         
   1  67   7       2849.85       3187.26       172.46 o                         
   3  67   7       1784.77       1948.58       127.17 o                         
   1  69   7       2900.03       3251.82       148.27 o                         
   1  71   7       2653.50       3030.94       154.64 o                         
   0   0   8      22661.51      25528.26       576.31 o                         
   4   0   8      39732.14      42501.14       767.23 o                         
   8   0   8        173.22        285.26        76.67 o                         
   2   2   8      45522.87      49778.32       540.85 o                         
   4   2   8       2088.80       2197.38        85.70 o                         
   6   2   8       4914.34       4937.82       105.28 o                         
   8   2   8       2229.93       2397.15       138.64 o                         
   2   4   8         77.79        108.76        15.20 o                         
   4   4   8       2855.12       2955.95        71.77 o                         
   6   4   8       4829.94       4928.86       104.50 o                         
   8   4   8        919.80        933.13       111.82 o                         
   2   6   8      23445.33      26666.79       322.00 o                         
   4   6   8      16765.36      17529.94       270.24 o                         
   6   6   8        241.81        208.25        32.28 o                         
   8   6   8        875.16        793.67        86.57 o                         
   0   8   8      12954.44      14689.88       247.42 o                         
   2   8   8      15782.33      18495.60       232.40 o                         
   4   8   8       1993.02       1992.12        60.13 o                         
   6   8   8       2493.26       2504.01        73.98 o                         
   8   8   8        353.18        364.19        69.70 o                         
   2  10   8       5516.48       5936.46        91.11 o                         
   4  10   8       3277.72       3975.16        88.62 o                         
   6  10   8       1700.95       1852.06        72.13 o                         
   8  10   8       1841.17       2017.99       113.42 o                         
   0  12   8      21644.99      25619.01       434.84 o                         
   2  12   8       2129.46       2237.74        47.71 o                         
   4  12   8       3102.35       3094.19        77.90 o                         
   6  12   8       2884.81       2930.78        86.71 o                         
   8  12   8        177.85        179.02        53.57 o                         
   2  14   8      23409.79      25276.65       307.75 o                         
   4  14   8       2259.71       2349.06        69.27 o                         
   6  14   8        394.39        333.99        39.04 o                         
   8  14   8        490.49        466.51        82.14 o                         
   0  16   8      39240.33      41314.71       642.17 o                         
   2  16   8       3781.73       4439.96        70.57 o                         
   4  16   8       8185.31       8774.73       155.93 o                         
   6  16   8        412.72        452.57        42.98 o                         
   8  16   8        684.62        781.36        97.12 o                         
   2  18   8      16427.79      16688.43       201.31 o                         
   4  18   8       2612.73       2846.03        73.33 o                         
   6  18   8       6697.79       7037.38       175.44 o                         
   8  18   8        517.04        491.09        84.03 o                         
   0  20   8       7198.64       6755.50       205.24 o                         
   2  20   8        129.24        158.07        16.96 o                         
   4  20   8       9271.59       9376.35       164.87 o                         
   6  20   8       1183.15       1391.68        86.13 o                         
   8  20   8       1073.75       1239.44       117.04 o                         
   2  22   8       7744.99       7301.04       123.98 o                         
   4  22   8       1746.14       1775.13        64.08 o                         
   6  22   8       2806.40       2873.69       107.96 o                         
   8  22   8       2127.84       2175.91       145.49 o                         
   0  24   8       8214.51       8109.23       161.10 o                         
   2  24   8       4612.00       4603.71       102.13 o                         
   4  24   8       1019.87       1034.04        47.96 o                         
   6  24   8       2210.26       2207.57       100.29 o                         
   8  24   8          8.60          5.82        59.90 o                         
   2  26   8        116.87        110.32        18.36 o                         
   4  26   8       7166.99       7072.00       160.79 o                         
   6  26   8         73.74         84.57        42.20 o                         
   8  26   8       2571.46       2556.61       235.55 o                         
   0  28   8       8999.60       9670.10       195.36 o                         
   2  28   8       3964.10       3783.28        69.46 o                         
   4  28   8        908.34       1106.90        55.82 o                         
   6  28   8       4495.66       4541.77       140.44 o                         
   8  28   8        267.86        310.48        84.03 o                         
   2  30   8      11840.36      12056.97       161.94 o                         
   4  30   8       2426.69       2570.40        72.40 o                         
   6  30   8        949.86        935.08        94.99 o                         
   8  30   8       1315.58       1242.54       123.04 o                         
   0  32   8      27709.59      27998.71       637.73 o                         
   2  32   8       3425.59       3313.62        66.52 o                         
   4  32   8       7897.65       7963.01       168.14 o                         
   6  32   8        970.51        937.93       100.83 o                         
   8  32   8        179.09        176.73        76.46 o                         
   2  34   8      23092.06      22913.16       296.67 o                         
   4  34   8        140.25        174.43        32.27 o                         
   6  34   8       1479.19       1703.89       125.48 o                         
   8  34   8        141.01         67.92        75.62 o                         
   0  36   8      27106.62      27215.29       459.64 o                         
   2  36   8       2912.69       2830.97        80.17 o                         
   4  36   8       6457.27       6248.76       128.08 o                         
   6  36   8        355.29        382.42        78.14 o                         
   2  38   8       7699.81       7496.71       124.37 o                         
   4  38   8       1032.95       1055.43        59.62 o                         
   6  38   8       4120.70       4169.82       178.71 o                         
   0  40   8       3802.73       3565.74       105.80 o                         
   2  40   8         42.11         46.44        20.07 o                         
   4  40   8       5307.87       5404.84       154.04 o                         
   6  40   8        543.85        514.41       162.41 o                         
   2  42   8       3815.87       3800.42        80.94 o                         
   4  42   8        487.74        542.43        48.84 o                         
   6  42   8        386.47        573.53        88.66 o                         
   0  44   8       2033.09       2099.05       112.29 o                         
   2  44   8       1323.00       1318.79        67.77 o                         
   4  44   8        521.24        458.25        47.37 o                         
   6  44   8        814.68        968.83       132.30 o                         
   2  46   8         90.07         68.91        30.30 o                         
   4  46   8       1536.43       1590.11       114.51 o                         
   6  46   8        623.41        566.42        94.99 o                         
   0  48   8       2853.93       2580.51       113.69 o                         
   2  48   8        922.84       1009.48        83.53 o                         
   4  48   8        274.02        326.47        61.53 o                         
   6  48   8        695.68        708.11        98.96 o                         
   2  50   8       2717.66       2916.14        90.16 o                         
   4  50   8        500.83        592.62        71.68 o                         
   6  50   8        185.19        230.45        81.76 o                         
   0  52   8       3966.84       4258.92       148.28 o                         
   2  52   8       1054.07       1022.89        70.27 o                         
   4  52   8       1270.97       1374.04       103.15 o                         
   6  52   8        364.27        395.67        89.36 o                         
   2  54   8       3705.84       3780.11       115.94 o                         
   4  54   8        261.13        200.01        59.81 o                         
   6  54   8        145.76        114.87        74.69 o                         
   0  56   8       3422.09       3187.88       133.90 o                         
   2  56   8        122.43        157.15        42.98 o                         
   4  56   8       1040.58       1077.77        98.41 o                         
   2  58   8       1134.97        938.25        87.27 o                         
   4  58   8       1506.73       1689.22       107.60 o                         
   0  60   8       1207.77       1225.42        96.58 o                         
   2  60   8       1918.72       2294.46       128.12 o                         
   4  60   8        907.66        957.88        87.31 o                         
   2  62   8       3274.19       3715.63       147.63 o                         
   4  62   8       1447.38       1361.79       101.05 o                         
   0  64   8       8605.81       9736.58       538.50 o                         
   2  64   8       1026.21       1028.67        93.28 o                         
   4  64   8        257.31        225.16        62.11 o                         
   2  66   8       1965.90       2169.89       128.12 o                         
   0  68   8       3271.35       3760.10       327.46 o                         
   2  68   8       2956.52       3509.48       142.70 o                         
   1   1   9      14904.91      17431.29       207.71 o                         
   3   1   9      28638.15      31998.51       417.78 o                         
   5   1   9       8479.44       9035.87       142.18 o                         
   7   1   9       1830.33       2061.89        85.18 o                         
   9   1   9        442.65        456.08       167.37 o                         
   1   3   9      64321.31      74871.46       798.83 o                         
   3   3   9       2729.64       3064.08        66.88 o                         
   5   3   9       6530.73       6736.42       154.04 o                         
   7   3   9       1871.29       1961.40        82.02 o                         
   9   3   9        646.84        651.66       113.20 o                         
   1   5   9      54294.40      63902.99       687.57 o                         
   3   5   9       9599.25       9847.28       152.08 o                         
   5   5   9        172.71        144.24        19.34 o                         
   7   5   9       1989.44       2038.07        94.65 o                         
   9   5   9        136.52        210.12        80.42 o                         
   1   7   9      13798.26      14607.86       178.11 o                         
   3   7   9      35918.35      39040.06       466.58 o                         
   5   7   9       2646.72       2715.03        59.93 o                         
   7   7   9        487.99        525.52        50.30 o                         
   9   7   9        646.39        702.86       167.37 o                         
   1   9   9      25679.99      28400.35       321.51 o                         
   3   9   9       9780.62      10751.66       177.62 o                         
   5   9   9       9071.68       9238.26       144.34 o                         
   7   9   9        622.69        797.03        59.26 o                         
   9   9   9        103.97        106.16        83.46 o                         
   1  11   9      17129.73      18510.83       219.80 o                         
   3  11   9       4209.17       3993.44        70.57 o                         
   5  11   9       5613.95       6054.55       117.14 o                         
   7  11   9       4320.49       4782.42       207.20 o                         
   1  13   9        785.85        977.50        35.55 o                         
   3  13   9       9151.98       9430.30       129.85 o                         
   5  13   9       5306.28       5418.46       111.30 o                         
   7  13   9       2400.77       2632.00       138.64 o                         
   1  15   9       3860.16       4402.84        75.98 o                         
   3  15   9        830.06        982.62        34.62 o                         
   5  15   9       5309.19       5287.92       112.60 o                         
   7  15   9       1486.81       1545.33       103.69 o                         
   1  17   9      11142.40      12076.94       163.23 o                         
   3  17   9        579.41        561.37        35.85 o                         
   5  17   9         70.08        112.17        35.36 o                         
   7  17   9        262.50        248.80        55.49 o                         
   1  19   9        984.37       1073.11        35.28 o                         
   3  19   9       4967.65       5269.81        85.24 o                         
   5  19   9       1084.56       1146.79        53.13 o                         
   7  19   9       1211.95       1227.48        83.60 o                         
   1  21   9        217.63        174.38        22.05 o                         
   3  21   9        101.19        126.70        17.88 o                         
   5  21   9        970.85       1067.08        78.13 o                         
   7  21   9       1871.17       2115.47       108.67 o                         
   1  23   9       1725.07       1709.30        47.15 o                         
   3  23   9       2181.53       2044.50        48.79 o                         
   5  23   9       4201.29       4343.26       122.10 o                         
   7  23   9       1059.71       1141.39       122.04 o                         
   1  25   9       3455.51       3223.18        67.16 o                         
   3  25   9       3936.36       3764.90        68.89 o                         
   5  25   9       6819.14       6814.53       183.71 o                         
   7  25   9       1301.39       1507.27       163.17 o                         
   1  27   9       9598.16       9346.35       140.72 o                         
   3  27   9       3445.60       3396.52        74.49 o                         
   5  27   9       2682.68       2739.46       102.93 o                         
   7  27   9        357.25        378.03        80.17 o                         
   1  29   9      21202.52      20807.37       254.76 o                         
   3  29   9       6427.73       6422.67       116.27 o                         
   5  29   9        923.11       1041.54        65.55 o                         
   7  29   9        292.95        242.05       115.37 o                         
   1  31   9       3095.87       3195.37        65.55 o                         
   3  31   9       3886.65       3709.78        81.40 o                         
   5  31   9       3030.84       3057.97        96.32 o                         
   7  31   9        858.91        811.76       100.83 o                         
   1  33   9       4629.04       4285.08        86.74 o                         
   3  33   9       9582.74       9900.21       149.82 o                         
   5  33   9        140.34        113.07        37.44 o                         
   7  33   9       2387.23       2360.91       191.35 o                         
   1  35   9       2388.45       2464.96        60.88 o                         
   3  35   9        731.50        708.87        49.53 o                         
   5  35   9       1802.77       1669.15        79.85 o                         
   7  35   9        197.05         97.03        67.22 o                         
   1  37   9       4735.17       4564.84       101.08 o                         
   3  37   9       1718.40       1562.08        84.61 o                         
   5  37   9        613.98        570.03        81.74 o                         
   7  37   9        277.30        224.03        80.92 o                         
   1  39   9       4687.79       4673.72        89.58 o                         
   3  39   9         19.12         30.29        28.51 o                         
   5  39   9        616.94        661.38        72.22 o                         
   7  39   9        454.77        298.95        94.48 o                         
   1  41   9       1556.63       1202.02        51.35 o                         
   3  41   9       2228.93       2433.46        79.80 o                         
   5  41   9        288.18        340.65        60.72 o                         
   7  41   9        349.34        328.70        85.04 o                         
   1  43   9        909.36       1071.22        50.65 o                         
   3  43   9        626.52        610.20        51.14 o                         
   5  43   9       3860.78       3901.94       151.25 o                         
   7  43   9       1240.31       1292.51       130.34 o                         
   1  45   9       2479.74       2373.80        69.69 o                         
   3  45   9       1319.87       1229.34        69.43 o                         
   5  45   9        236.61        240.52        61.03 o                         
   1  47   9       1885.73       1785.06        63.47 o                         
   3  47   9       4248.81       4192.30       128.12 o                         
   5  47   9        373.45        422.41        70.22 o                         
   1  49   9        824.18        820.70        49.65 o                         
   3  49   9       1738.30       1827.08        81.59 o                         
   5  49   9        735.89        773.89        83.45 o                         
   1  51   9       1273.81       1162.51        57.45 o                         
   3  51   9       2012.18       2244.53        88.55 o                         
   5  51   9         63.62         98.17        52.67 o                         
   1  53   9        698.17        829.66        56.12 o                         
   3  53   9        705.60        849.37        71.77 o                         
   5  53   9        226.81        199.94        56.68 o                         
   1  55   9       1568.54       1642.24        87.11 o                         
   3  55   9        134.30        166.04        59.06 o                         
   5  55   9        903.84        793.61        80.91 o                         
   1  57   9       1925.43       2019.37        91.73 o                         
   3  57   9       1657.64       1917.42       119.90 o                         
   5  57   9        942.04        850.19        84.95 o                         
   1  59   9        833.97        908.85        70.66 o                         
   3  59   9       3531.48       3771.61       169.92 o                         
   1  61   9       4357.42       4809.68       137.50 o                         
   3  61   9         90.00         63.46        59.06 o                         
   1  63   9       3425.91       3523.86       125.11 o                         
   3  63   9        192.17        135.35        60.72 o                         
   1  65   9        203.19        195.67        64.29 o                         
   3  65   9       2576.16       2822.51       155.45 o                         
   1  67   9        292.80        379.80        72.02 o                         
   1  69   9       3388.19       3888.68       287.60 o                         
   2   0  10      22643.78      22311.47       371.02 o                         
   6   0  10      10130.75      10974.61       323.07 o                         
   0   2  10      24965.12      25582.91       414.79 o                         
   2   2  10      16024.40      16898.37       206.26 o                         
   4   2  10      16334.90      17113.38       248.31 o                         
   6   2  10       1478.39       1606.07        81.57 o                         
   8   2  10       1790.40       1851.13       114.73 o                         
   2   4  10      25133.58      26834.15       309.87 o                         
   4   4  10        290.18        276.13        26.55 o                         
   6   4  10       3689.75       3918.04       113.42 o                         
   8   4  10       1594.76       1666.64       118.40 o                         
   0   6  10      37881.48      42954.56       669.48 o                         
   2   6  10      12915.83      12926.79       166.30 o                         
   4   6  10       3822.95       3990.34        79.54 o                         
   6   6  10       1103.78       1296.36        77.24 o                         
   8   6  10        273.65        357.58        70.39 o                         
   2   8  10       4407.35       5007.04        85.53 o                         
   4   8  10       3833.27       3981.10        79.35 o                         
   6   8  10        367.75        379.33        46.87 o                         
   8   8  10        912.60       1106.78        97.78 o                         
   0  10  10       2125.01       2550.76        72.77 o                         
   2  10  10        605.02        558.42        36.81 o                         
   4  10  10       1076.38       1132.56        44.37 o                         
   6  10  10       2798.54       3007.34       104.47 o                         
   8  10  10        827.77        772.61        85.65 o                         
   2  12  10       1080.17       1149.49        38.90 o                         
   4  12  10       2837.55       3033.85        96.55 o                         
   6  12  10        617.24        632.88        58.76 o                         
   8  12  10        260.38        397.36        97.09 o                         
   0  14  10       3916.13       3835.23        94.60 o                         
   2  14  10       2964.13       2750.71        59.56 o                         
   4  14  10       2728.67       2652.57        65.68 o                         
   6  14  10        500.55        527.61        48.96 o                         
   8  14  10         11.22         56.81        52.50 o                         
   2  16  10       8780.95       8408.24       126.74 o                         
   4  16  10        826.39        871.51        40.84 o                         
   6  16  10        616.45        650.07        73.22 o                         
   8  16  10       1163.95       1088.51       110.49 o                         
   0  18  10      20077.45      19590.83       331.04 o                         
   2  18  10        222.73        238.16        21.91 o                         
   4  18  10       2457.93       2525.65        64.82 o                         
   6  18  10        198.40        228.12        57.61 o                         
   8  18  10        461.68        374.99       103.72 o                         
   2  20  10       8579.01       8550.06       122.04 o                         
   4  20  10        339.67        309.42        32.43 o                         
   6  20  10       1764.44       1923.00       108.21 o                         
   8  20  10       2044.48       2144.12       145.49 o                         
   0  22  10       7183.58       7401.68       176.06 o                         
   2  22  10       2037.06       1855.91        46.12 o                         
   4  22  10       4499.01       4633.21        97.62 o                         
   6  22  10       2598.94       2778.51       123.79 o                         
   8  22  10        105.36        200.87        74.69 o                         
   2  24  10       1305.41       1307.93        41.67 o                         
   4  24  10      10748.86      11183.10       181.23 o                         
   6  24  10       1279.82       1389.49       169.71 o                         
   8  24  10       1030.27        954.74       146.14 o                         
   0  26  10      13118.68      12353.45       268.62 o                         
   2  26  10       3311.79       3225.71        70.68 o                         
   4  26  10       1078.62       1193.08        77.02 o                         
   6  26  10       3797.47       3769.70       145.32 o                         
   8  26  10        352.52        388.85       153.40 o                         
   2  28  10      18271.60      18321.34       246.82 o                         
   4  28  10          5.77        -27.03        27.03 o                         
   6  28  10       1715.69       1862.94       130.35 o                         
   8  28  10        874.84        911.97       108.59 o                         
   0  30  10      15180.21      16112.90       294.00 o                         
   2  30  10       2153.00       1995.25        55.37 o                         
   4  30  10       7663.57       7640.52       183.35 o                         
   6  30  10        233.16        227.65        59.15 o                         
   8  30  10        310.17        241.96        86.57 o                         
   2  32  10       5030.37       5143.57        91.78 o                         
   4  32  10       3924.89       3715.38        96.38 o                         
   6  32  10       7105.81       7976.87       429.34 o                         
   0  34  10      23487.16      22689.49       397.61 o                         
   2  34  10       1396.32       1404.19        49.15 o                         
   4  34  10       4578.99       4833.32       114.31 o                         
   6  34  10        309.90        194.05        76.67 o                         
   2  36  10       9660.25       9070.42       163.65 o                         
   4  36  10        599.72        576.73        48.21 o                         
   6  36  10       4062.18       3929.17       210.78 o                         
   0  38  10       1556.38       1322.90        73.82 o                         
   2  38  10       2075.18       2132.63        60.28 o                         
   4  38  10      14786.88      14413.76       238.02 o                         
   6  38  10        134.99         58.22        72.04 o                         
   2  40  10       9859.45       8802.47       146.16 o                         
   4  40  10         34.45         40.24        31.35 o                         
   6  40  10       2095.35       2330.98       216.67 o                         
   0  42  10      24657.19      22160.88       401.03 o                         
   2  42  10        755.58        823.83        48.54 o                         
   4  42  10        374.42        365.03        44.95 o                         
   6  42  10       1718.66       1607.23       139.16 o                         
   2  44  10       2461.63       2223.09        71.39 o                         
   4  44  10       2086.67       2164.37        85.23 o                         
   6  44  10        230.18        166.67        71.86 o                         
   0  46  10         93.90         78.34        48.32 o                         
   2  46  10       5240.03       4855.75       177.90 o                         
   4  46  10        160.59        175.35        40.85 o                         
   6  46  10        599.02        566.87        93.59 o                         
   2  48  10        678.54        745.92        79.19 o                         
   4  48  10       2348.02       2606.15       174.64 o                         
   6  48  10        717.41        764.84       102.12 o                         
   0  50  10       4875.80       5137.70       224.77 o                         
   2  50  10        115.50         98.24        35.91 o                         
   4  50  10        852.70        739.72        78.36 o                         
   6  50  10       1972.92       1729.16       194.88 o                         
   2  52  10       5910.97       5931.73       137.82 o                         
   4  52  10       1498.51       1377.53       104.57 o                         
   0  54  10       8106.51       7762.02       285.85 o                         
   2  54  10        398.94        365.76        47.15 o                         
   4  54  10       3349.83       3395.21       152.15 o                         
   2  56  10       4683.25       4935.19       177.98 o                         
   4  56  10         84.13        112.41        56.76 o                         
   0  58  10       3595.13       4071.76       263.35 o                         
   2  58  10        461.59        553.83        63.11 o                         
   4  58  10       3930.65       4187.12       196.64 o                         
   2  60  10       5013.75       5248.90       175.02 o                         
   4  60  10        557.74        671.13        98.73 o                         
   0  62  10       9274.72      10138.54       353.19 o                         
   2  62  10        127.38        111.27        55.39 o                         
   4  62  10       1171.54       1421.37       135.13 o                         
   2  64  10       2546.79       3010.39       146.59 o                         
   0  66  10         23.92         94.12       101.88 o                         
   2  66  10       1379.56       1548.83       116.87 o                         
   1   1  11       3600.46       3521.31        64.17 o                         
   3   1  11       2356.41       2321.93        59.98 o                         
   5   1  11        116.37        111.04        26.25 o                         
   7   1  11        101.99         76.98        41.43 o                         
   1   3  11       4263.53       3726.49        77.70 o                         
   3   3  11         28.79         24.43        16.08 o                         
   5   3  11          7.65         -4.08        19.68 o                         
   7   3  11        564.70        544.37        60.24 o                         
   1   5  11       1276.12       1351.36        44.49 o                         
   3   5  11       2258.25       2313.61        57.49 o                         
   5   5  11       1608.37       1590.90        65.09 o                         
   7   5  11        684.96        739.33       117.01 o                         
   1   7  11       2664.60       2609.05        54.50 o                         
   3   7  11       3223.98       2888.27        64.49 o                         
   5   7  11       2874.42       2954.18        74.39 o                         
   7   7  11       1008.49       1100.84        67.47 o                         
   1   9  11      11321.94      11791.58       217.42 o                         
   3   9  11       5386.94       5542.20       116.97 o                         
   5   9  11       2043.27       2047.93        71.33 o                         
   7   9  11        712.56        652.60        68.38 o                         
   1  11  11       5023.00       4768.49        79.49 o                         
   3  11  11      12597.67      12584.76       178.58 o                         
   5  11  11       1422.64       1335.78        62.11 o                         
   7  11  11        816.34        817.15        88.23 o                         
   1  13  11      10836.93      11005.67       146.51 o                         
   3  13  11       1201.90       1293.20        67.18 o                         
   5  13  11       2786.68       2683.29        79.07 o                         
   7  13  11       3173.60       3435.60       128.76 o                         
   1  15  11       7091.51       6616.94       108.35 o                         
   3  15  11        556.54        566.03        32.74 o                         
   5  15  11       5364.37       5561.59       150.50 o                         
   7  15  11         70.32         94.96        58.82 o                         
   1  17  11        459.96        611.08        33.22 o                         
   3  17  11       6206.48       6010.94        97.70 o                         
   5  17  11        638.50        680.34        48.67 o                         
   7  17  11       4799.47       4936.70       155.82 o                         
   1  19  11       3464.97       3320.37        67.83 o                         
   3  19  11       3255.72       3251.83        66.24 o                         
   5  19  11       2330.29       2096.42        73.02 o                         
   7  19  11       3881.85       4340.46       203.19 o                         
   1  21  11       2439.71       2396.89        57.49 o                         
   3  21  11       6496.90       6387.75       103.48 o                         
   5  21  11      13481.09      13721.31       272.11 o                         
   7  21  11       4177.30       4339.92       146.92 o                         
   1  23  11       8524.67       8371.87       130.80 o                         
   3  23  11      10419.16       9972.47       145.37 o                         
   5  23  11      13090.26      13671.98       274.09 o                         
   7  23  11       4484.42       4788.00       157.41 o                         
   1  25  11      31440.89      30246.00       378.42 o                         
   3  25  11      27862.79      27576.71       327.69 o                         
   5  25  11       6193.44       6231.57       162.46 o                         
   7  25  11       1219.09       1440.00       133.98 o                         
   1  27  11      53057.20      52317.19       626.10 o                         
   3  27  11      28618.03      28503.44       338.56 o                         
   5  27  11       1788.32       2091.21        99.93 o                         
   7  27  11        319.96        236.35        84.94 o                         
   1  29  11      67584.70      64578.22       761.22 o                         
   3  29  11      14249.96      14253.96       207.04 o                         
   5  29  11       3813.02       3938.83       207.97 o                         
   7  29  11        186.74        151.78        63.71 o                         
   1  31  11      36708.55      36575.96       426.11 o                         
   3  31  11      30175.73      30279.00       386.37 o                         
   5  31  11       4348.57       4440.48       122.84 o                         
   7  31  11       2019.13       2032.19       144.97 o                         
   1  33  11       1829.27       1506.04        59.16 o                         
   3  33  11      11439.78      11304.31       173.77 o                         
   5  33  11      19584.41      19603.45       451.65 o                         
   7  33  11       3215.70       3734.77       186.81 o                         
   1  35  11       6881.09       6720.99       114.21 o                         
   3  35  11       9114.46       8729.85       164.90 o                         
   5  35  11       6855.53       7335.10       168.47 o                         
   7  35  11       6770.32       7078.97       249.18 o                         
   1  37  11       3302.33       2795.32        69.83 o                         
   3  37  11       9694.95       9556.67       213.70 o                         
   5  37  11       4404.06       4343.31       125.27 o                         
   7  37  11       3302.44       3258.33       305.63 o                         
   1  39  11       9989.99       8677.93       139.17 o                         
   3  39  11       4408.47       4330.33       110.14 o                         
   5  39  11       2585.43       2904.57       171.11 o                         
   7  39  11        949.67        870.49       143.43 o                         
   1  41  11      14338.99      13342.01       190.81 o                         
   3  41  11       4625.46       4261.77       110.50 o                         
   5  41  11       2630.56       2817.10       130.38 o                         
   7  41  11       1736.95       1727.82       147.30 o                         
   1  43  11       2940.97       2791.40        71.38 o                         
   3  43  11       8046.53       7630.90       156.47 o                         
   5  43  11       1639.30       1610.53       105.33 o                         
   1  45  11       2418.35       2292.69        70.08 o                         
   3  45  11        617.51        637.77        71.60 o                         
   5  45  11       7656.03       7561.04       208.96 o                         
   1  47  11       2908.10       2698.80        77.48 o                         
   3  47  11       3077.58       3127.20       102.06 o                         
   5  47  11        867.99        894.46       127.97 o                         
   1  49  11       3457.73       3492.40        89.35 o                         
   3  49  11       2352.95       2384.51        92.32 o                         
   5  49  11         42.08         33.96        54.21 o                         
   1  51  11       1231.40       1196.02        62.41 o                         
   3  51  11          0.66         -5.51        37.33 o                         
   5  51  11       1661.08       1869.54       123.07 o                         
   1  53  11        131.90        179.99        53.15 o                         
   3  53  11       1238.30       1281.68       101.02 o                         
   5  53  11        674.15        753.75        88.98 o                         
   1  55  11       2346.23       2575.65        93.98 o                         
   3  55  11        464.45        388.27        61.25 o                         
   5  55  11        657.92        588.03        82.88 o                         
   1  57  11        149.82        180.76        46.83 o                         
   3  57  11       1802.72       2007.65       126.57 o                         
   1  59  11       6450.87       6853.44       239.88 o                         
   3  59  11        420.58        444.65        79.83 o                         
   1  61  11       2513.79       2813.51       168.05 o                         
   3  61  11       2742.37       2785.70       149.89 o                         
   1  63  11       1569.65       1785.96       100.14 o                         
   3  63  11       2657.28       3006.20       157.60 o                         
   1  65  11       1646.04       1942.05       155.34 o                         
   1  67  11        914.24       1061.34       119.81 o                         
   0   0  12       4982.89       5112.96       254.69 o                         
   4   0  12      13582.44      14091.29       307.56 o                         
   8   0  12        313.83        287.84       167.37 o                         
   2   2  12      13368.96      13944.68       180.50 o                         
   4   2  12        422.43        399.56        34.65 o                         
   6   2  12        725.76        885.63        67.69 o                         
   8   2  12         17.47         82.47        58.82 o                         
   0   4  12      48995.68      51332.81       800.47 o                         
   2   4  12        280.85        357.70        26.82 o                         
   4   4  12        348.61        356.36        35.14 o                         
   6   4  12        700.05        691.67        60.24 o                         
   8   4  12        231.33        261.34        68.53 o                         
   2   6  12       3084.86       3068.01        81.14 o                         
   4   6  12       1971.71       2126.96        62.94 o                         
   6   6  12        659.52        674.77        63.02 o                         
   8   6  12        769.33        767.56        91.66 o                         
   0   8  12       8302.46       8096.91       187.64 o                         
   2   8  12       5944.59       5915.43        96.65 o                         
   4   8  12       3773.57       3962.96        84.14 o                         
   6   8  12       1311.30       1241.43        75.62 o                         
   8   8  12        609.46        437.09        77.11 o                         
   2  10  12        332.52        416.09        28.90 o                         
   4  10  12       3019.44       3015.20        71.70 o                         
   6  10  12        869.09        925.39        68.99 o                         
   8  10  12       2084.64       2108.32       136.09 o                         
   0  12  12        799.67       1029.73        58.22 o                         
   2  12  12       1322.31       1277.53        46.89 o                         
   4  12  12       6389.47       6227.47       119.59 o                         
   6  12  12       6605.99       6906.09       168.13 o                         
   8  12  12        242.30        278.19        72.48 o                         
   2  14  12      16257.77      16233.07       219.79 o                         
   4  14  12       3107.37       2955.63        70.18 o                         
   6  14  12       1302.40       1403.31        88.23 o                         
   8  14  12        591.92        509.23        79.06 o                         
   0  16  12      27301.86      28023.04       465.64 o                         
   2  16  12       3876.84       3880.02        94.72 o                         
   4  16  12       7900.01       7776.90       122.28 o                         
   6  16  12         98.59        126.62        52.81 o                         
   8  16  12        456.57        526.95       107.69 o                         
   2  18  12      12039.45      11983.06       172.42 o                         
   4  18  12        472.07        510.23        34.30 o                         
   6  18  12       7592.96       7897.54       228.97 o                         
   8  18  12        457.76        504.22        86.57 o                         
   0  20  12      13491.59      13835.23       293.85 o                         
   2  20  12       2179.67       2223.14        58.29 o                         
   4  20  12       7510.61       7486.17       119.77 o                         
   6  20  12        889.70        972.24        91.66 o                         
   8  20  12       4704.18       4920.33       198.74 o                         
   2  22  12      13531.33      13109.01       181.53 o                         
   4  22  12       3013.95       3112.96        72.46 o                         
   6  22  12       6905.82       7234.74       256.94 o                         
   8  22  12        474.31        542.58        91.66 o                         
   0  24  12      11997.53      11571.55       260.21 o                         
   2  24  12       7342.68       7168.47       113.56 o                         
   4  24  12      16631.26      16997.51       257.95 o                         
   6  24  12        498.94        539.88        67.69 o                         
   8  24  12        380.83        351.80        85.65 o                         
   2  26  12      26594.97      26335.18       317.76 o                         
   4  26  12       2874.52       2938.16        94.31 o                         
   6  26  12        682.96        787.98        90.93 o                         
   0  28  12      74073.93      74187.03      1761.89 o                         
   2  28  12        223.90        268.67        28.38 o                         
   4  28  12        476.30        577.51        57.23 o                         
   6  28  12       1256.15       1448.74       132.34 o                         
   2  30  12      11286.41      10911.88       170.06 o                         
   4  30  12       7748.58       8147.82       172.61 o                         
   6  30  12        332.34        213.65        56.76 o                         
   0  32  12       2258.79       1923.17        81.30 o                         
   2  32  12      16357.90      16473.25       233.77 o                         
   4  32  12       6498.15       6342.25       150.62 o                         
   6  32  12       1652.20       1928.44       113.75 o                         
   2  34  12       3497.26       3776.46        80.62 o                         
   4  34  12       2771.33       3080.40        94.69 o                         
   6  34  12       3187.94       3097.66       159.78 o                         
   0  36  12       6902.87       7309.24       176.46 o                         
   2  36  12       7417.27       7064.37       120.74 o                         
   4  36  12       1577.97       1729.28        80.14 o                         
   6  36  12       2465.34       2265.60       155.76 o                         
   2  38  12       3160.81       3002.80        75.13 o                         
   4  38  12        788.20        719.01        56.55 o                         
   6  38  12        749.30        947.71       132.60 o                         
   0  40  12       3942.18       2994.44       105.03 o                         
   2  40  12       3453.90       3281.00        78.38 o                         
   4  40  12       2828.98       2895.79        94.69 o                         
   6  40  12        947.68       1197.33       146.84 o                         
   2  42  12       1114.44       1026.76        51.19 o                         
   4  42  12        612.37        576.23        54.96 o                         
   6  42  12        369.34        437.19        97.36 o                         
   0  44  12       2693.86       2579.07       112.56 o                         
   2  44  12        445.99        307.04        49.90 o                         
   4  44  12       1460.96       1379.87        77.36 o                         
   6  44  12        913.41        864.91       132.60 o                         
   2  46  12          1.85         29.56        33.29 o                         
   4  46  12        576.67        539.36        67.26 o                         
   6  46  12        670.22        648.35       189.20 o                         
   0  48  12       1394.65       1379.34       121.84 o                         
   2  48  12        158.75        185.75        42.96 o                         
   4  48  12        111.46        113.80        50.09 o                         
   6  48  12        132.83        201.46        97.36 o                         
   2  50  12        840.90        811.60        68.85 o                         
   4  50  12       1010.66       1137.29       134.44 o                         
   0  52  12       3071.82       3033.75       140.75 o                         
   2  52  12        178.23        203.42        45.10 o                         
   4  52  12       2275.00       2379.52       137.69 o                         
   2  54  12       4069.53       4332.98       139.94 o                         
   4  54  12        103.61        128.60        61.15 o                         
   0  56  12       3707.27       4120.18       158.45 o                         
   2  56  12        557.43        574.80        61.66 o                         
   4  56  12       1784.34       1889.14       130.24 o                         
   2  58  12       1050.55       1049.09        75.03 o                         
   4  58  12        253.75        247.01        73.82 o                         
   0  60  12       1222.34       1414.66       254.69 o                         
   2  60  12       1219.81       1421.26       109.80 o                         
   2  62  12        882.65        815.85        89.87 o                         
   0  64  12       1895.00       2251.08       177.65 o                         
   2  64  12        294.80        269.27        90.33 o                         
   1   1  13       1078.33       1121.93        43.51 o                         
   3   1  13        501.65        559.66        36.66 o                         
   5   1  13        579.07        599.12        45.67 o                         
   7   1  13        707.27        715.98       105.03 o                         
   1   3  13       1198.87       1188.16        45.56 o                         
   3   3  13       1050.27        957.71        46.91 o                         
   5   3  13        395.82        394.60        44.00 o                         
   7   3  13       2037.63       2136.92       102.33 o                         
   1   5  13       1344.98       1503.85        53.40 o                         
   3   5  13       4628.02       4505.64       107.30 o                         
   5   5  13       4443.74       4720.30       114.71 o                         
   7   5  13       1050.98       1044.32        77.56 o                         
   1   7  13       8281.87       7725.22       118.27 o                         
   3   7  13       1371.24       1570.15        56.04 o                         
   5   7  13       4275.15       4297.95       109.49 o                         
   7   7  13       1101.32       1121.90        82.49 o                         
   1   9  13      10747.63      10383.64       145.87 o                         
   3   9  13       9824.80       9469.32       148.74 o                         
   5   9  13       1576.45       1705.71        71.95 o                         
   7   9  13       2824.92       2898.03       136.09 o                         
   1  11  13       9982.52       9531.07       136.93 o                         
   3  11  13        508.03        459.19        34.58 o                         
   5  11  13      10863.76      11186.30       206.04 o                         
   7  11  13       1259.25       1227.79       106.21 o                         
   1  13  13       2382.72       2318.91        55.70 o                         
   3  13  13      18186.03      17785.17       243.86 o                         
   5  13  13       1000.26       1036.20        61.04 o                         
   7  13  13       4138.23       4260.11       167.63 o                         
   1  15  13      13080.69      12744.02       172.20 o                         
   3  15  13       8390.21       8542.73       138.92 o                         
   5  15  13       5150.08       5566.80       169.56 o                         
   7  15  13       1311.47       1303.48       107.49 o                         
   1  17  13      19492.47      19015.65       253.75 o                         
   3  17  13       2492.25       2557.71        63.55 o                         
   5  17  13       1691.13       1670.15        76.47 o                         
   7  17  13        714.29        671.94        87.68 o                         
   1  19  13       8261.29       8182.43       131.74 o                         
   3  19  13       5763.06       5505.29        99.19 o                         
   5  19  13       3450.06       3504.34       120.48 o                         
   7  19  13        327.89        362.44        74.69 o                         
   1  21  13       2134.62       2315.01        60.99 o                         
   3  21  13       6990.69       6904.73       113.71 o                         
   5  21  13        687.72        760.76        77.73 o                         
   7  21  13       2958.65       2883.16       148.28 o                         
   1  23  13       3036.25       3310.18        74.94 o                         
   3  23  13         68.89         72.63        24.15 o                         
   5  23  13       4522.40       4570.55       137.46 o                         
   7  23  13       2718.15       2628.37       138.01 o                         
   1  25  13        857.20        907.19        52.02 o                         
   3  25  13       9478.71       9397.09       143.62 o                         
   5  25  13       2633.12       2608.65       108.15 o                         
   7  25  13        872.18        954.00       103.41 o                         
   1  27  13      12681.84      12602.86       189.63 o                         
   3  27  13       2707.27       2636.55        65.98 o                         
   5  27  13       3102.81       3172.74       115.06 o                         
   7  27  13        545.20        408.90       107.69 o                         
   1  29  13       5904.88       5854.62       111.48 o                         
   3  29  13       7949.11       7861.86       138.31 o                         
   5  29  13        907.11        936.33        78.02 o                         
   7  29  13        365.90        315.59        97.36 o                         
   1  31  13      13431.07      12719.85       193.90 o                         
   3  31  13       3371.44       3313.72        81.29 o                         
   5  31  13         66.15         14.55        41.87 o                         
   7  31  13        882.60       1054.63       138.65 o                         
   1  33  13        779.70        830.16        45.00 o                         
   3  33  13       1352.12       1319.13        64.57 o                         
   5  33  13       4419.02       4317.97       126.71 o                         
   7  33  13        488.57        296.24        83.19 o                         
   1  35  13       1288.94       1210.73        54.29 o                         
   3  35  13       1305.55       1298.65        68.17 o                         
   5  35  13       3276.95       3381.69       115.29 o                         
   7  35  13        366.11        420.77        96.26 o                         
   1  37  13        539.27        412.51        35.62 o                         
   3  37  13       1114.22       1035.01        73.94 o                         
   5  37  13        144.64        135.94        48.08 o                         
   1  39  13        788.35        889.46        48.62 o                         
   3  39  13       2257.28       2136.42        88.28 o                         
   5  39  13        371.91        371.44        56.64 o                         
   1  41  13       4827.29       4653.21       102.53 o                         
   3  41  13        463.29        596.47        55.32 o                         
   5  41  13        877.33        739.94        71.24 o                         
   1  43  13       1188.83       1296.70        61.33 o                         
   3  43  13       2504.93       2362.95       101.97 o                         
   5  43  13        977.31       1011.01        95.50 o                         
   1  45  13       2901.72       3032.46        79.77 o                         
   3  45  13       1037.07       1210.63        86.78 o                         
   5  45  13       1842.55       1746.07       119.61 o                         
   1  47  13       3492.62       3598.94        88.11 o                         
   3  47  13       2395.43       2522.59       100.43 o                         
   5  47  13         31.73        -34.93        56.72 o                         
   1  49  13       1853.02       1841.74        73.17 o                         
   3  49  13       1507.58       1505.97        82.53 o                         
   5  49  13        509.21        429.29        78.72 o                         
   1  51  13       2040.97       2055.57       108.00 o                         
   3  51  13       1412.38       1515.71        88.95 o                         
   5  51  13        308.36        257.29        80.92 o                         
   1  53  13        854.52        976.98        68.00 o                         
   3  53  13        453.65        410.93        57.62 o                         
   1  55  13        310.13        255.18        48.84 o                         
   3  55  13        293.72        203.33        59.71 o                         
   1  57  13        681.29        758.50        66.11 o                         
   3  57  13       1690.09       1649.88       119.90 o                         
   1  59  13        890.08        858.06        91.63 o                         
   3  59  13        992.02        962.79        97.22 o                         
   1  61  13       2329.85       2185.70       113.35 o                         
   3  61  13        615.05        664.35        87.03 o                         
   1  63  13       1852.33       1888.51       104.87 o                         
   1  65  13        494.25        420.25       105.56 o                         
   2   0  14      18817.79      18762.03       338.09 o                         
   6   0  14       3162.81       3284.99       163.70 o                         
   0   2  14      15135.69      15712.43       289.21 o                         
   2   2  14       8840.88       8906.84       133.64 o                         
   4   2  14       5756.02       5717.63       117.63 o                         
   6   2  14       3220.51       3304.73       130.24 o                         
   8   2  14        243.70        233.26        85.85 o                         
   2   4  14       5077.32       5020.52        91.53 o                         
   4   4  14       7300.43       7323.08       138.17 o                         
   6   4  14        820.09        861.89        70.04 o                         
   8   4  14       1503.24       1316.16       145.56 o                         
   0   6  14      17835.92      17945.98       321.96 o                         
   2   6  14      13198.42      13631.67       184.31 o                         
   4   6  14        488.89        639.86        44.95 o                         
   6   6  14        985.64       1035.23        73.52 o                         
   8   6  14       1494.96       1621.53       124.50 o                         
   2   8  14       2070.57       2092.04        56.69 o                         
   4   8  14       2661.15       2627.38        84.61 o                         
   6   8  14       5894.51       6114.24       218.47 o                         
   8   8  14       4168.71       4632.77       224.07 o                         
   0  10  14      15330.82      15393.56       283.80 o                         
   2  10  14      10570.46      10689.60       163.23 o                         
   4  10  14       4216.97       4152.72       141.02 o                         
   6  10  14       7921.20       8324.87       264.69 o                         
   8  10  14       2806.02       2916.77       148.28 o                         
   2  12  14      14551.70      14425.17       207.10 o                         
   4  12  14      26299.48      26967.49       352.41 o                         
   6  12  14       3828.21       4007.03       159.21 o                         
   8  12  14        364.77        283.22        80.75 o                         
   0  14  14      78603.84      78579.74      1211.60 o                         
   2  14  14       7501.71       7135.11       123.17 o                         
   4  14  14      19137.14      19693.91       255.28 o                         
   6  14  14       2525.20       2687.84       134.79 o                         
   8  14  14        175.78        125.95        69.70 o                         
   2  16  14      62595.19      63631.28       752.67 o                         
   4  16  14       1721.19       1734.50        58.48 o                         
   6  16  14       1374.85       1447.87       114.86 o                         
   0  18  14      64157.18      63186.54       987.83 o                         
   2  18  14      12696.16      12122.48       182.68 o                         
   4  18  14       8753.83       8685.23       138.35 o                         
   6  18  14       2306.26       2312.86       136.93 o                         
   2  20  14      10150.18       9974.98       159.90 o                         
   4  20  14       8878.61       9074.54       142.79 o                         
   6  20  14       9463.25       9940.63       236.08 o                         
   0  22  14       2363.10       2415.02       116.85 o                         
   2  22  14       4367.64       4267.78        89.33 o                         
   4  22  14       7912.08       7769.55       129.65 o                         
   6  22  14        832.15        818.60        79.55 o                         
   2  24  14       3236.59       3015.32        71.20 o                         
   4  24  14        487.82        537.83        41.26 o                         
   6  24  14       5278.73       5457.75       167.13 o                         
   0  26  14        941.56        886.40        74.69 o                         
   2  26  14       1765.86       1586.40        74.95 o                         
   4  26  14       4180.40       4241.44       120.41 o                         
   6  26  14       3366.32       3560.47       132.13 o                         
   2  28  14       3779.21       3556.93        90.49 o                         
   4  28  14       3912.10       3708.24       111.63 o                         
   6  28  14       1003.79       1095.45       135.57 o                         
   0  30  14      12794.49      12318.05       287.93 o                         
   2  30  14       8596.58       8117.58       142.30 o                         
   4  30  14       4290.02       4334.56       125.75 o                         
   6  30  14       1286.28       1221.74        91.68 o                         
   2  32  14      10310.05      10074.19       166.55 o                         
   4  32  14       3587.89       3801.69       135.04 o                         
   6  32  14        405.06        285.94        61.53 o                         
   0  34  14      33006.55      31312.68       541.38 o                         
   2  34  14       3862.62       3909.94        94.26 o                         
   4  34  14        697.14        713.05        63.24 o                         
   6  34  14        357.81        330.89        66.58 o                         
   2  36  14       8059.85       8021.18       162.96 o                         
   4  36  14        662.29        598.41        56.69 o                         
   6  36  14       1274.75       1299.58       134.79 o                         
   0  38  14        147.03        266.59        50.36 o                         
   2  38  14        506.79        546.74        42.17 o                         
   4  38  14       9362.43       9489.43       205.23 o                         
   6  38  14        427.70        320.95        94.16 o                         
   2  40  14       2294.23       2557.58        79.76 o                         
   4  40  14        525.90        417.35        52.57 o                         
   6  40  14       1754.25       1983.95       247.42 o                         
   0  42  14       6976.62       7327.73       187.09 o                         
   2  42  14        730.41        748.11        57.04 o                         
   4  42  14         43.58         51.42        39.61 o                         
   6  42  14        771.43        817.40       133.79 o                         
   2  44  14        898.44        996.62        65.76 o                         
   4  44  14        372.75        558.07        59.67 o                         
   0  46  14        252.15        129.41        46.25 o                         
   2  46  14       2060.96       2032.26       122.15 o                         
   4  46  14        238.00        166.69        48.87 o                         
   2  48  14        974.06        982.92        78.10 o                         
   4  48  14       1221.84       1275.23        82.82 o                         
   0  50  14       3892.38       4183.80       139.53 o                         
   2  50  14       1228.87       1276.98        79.80 o                         
   4  50  14        593.50        526.34        74.59 o                         
   2  52  14       3953.42       4137.15       121.23 o                         
   4  52  14          4.85        -24.46        51.64 o                         
   0  54  14       5988.81       6813.17       233.18 o                         
   2  54  14       1226.68       1198.22        78.79 o                         
   4  54  14       1815.44       2082.03       136.54 o                         
   2  56  14       2131.30       2224.59       104.32 o                         
   0  58  14       1337.80       1465.22       232.86 o                         
   2  58  14         12.89        -14.83        41.83 o                         
   2  60  14        978.28       1195.34        93.37 o                         
   0  62  14       1098.20       1020.11       139.72 o                         
   2  62  14         13.45         78.90        66.58 o                         
   1   1  15       1757.17       1761.60        55.37 o                         
   3   1  15       5159.46       4910.57        94.13 o                         
   5   1  15        367.42        428.39        41.13 o                         
   7   1  15       1254.53       1152.03        83.89 o                         
   1   3  15       5521.59       5406.16        97.56 o                         
   3   3  15        948.76        955.97        49.92 o                         
   5   3  15       3320.28       3217.77        83.52 o                         
   7   3  15        107.67        172.74        52.74 o                         
   1   5  15      12366.64      11443.45       163.14 o                         
   3   5  15         54.28         71.07        28.96 o                         
   5   5  15        779.12        873.95        53.25 o                         
   7   5  15         97.29        143.03        56.72 o                         
   1   7  15       1788.84       1642.57        53.07 o                         
   3   7  15       7944.79       7841.60       136.95 o                         
   5   7  15       2905.81       2917.35        80.67 o                         
   7   7  15        896.51        795.03       101.63 o                         
   1   9  15       8444.53       7248.24       118.18 o                         
   3   9  15       8750.03       8694.80       145.66 o                         
   5   9  15         91.67         96.78        31.65 o                         
   7   9  15       3568.29       3622.31       156.28 o                         
   1  11  15       5009.56       5399.71        98.16 o                         
   3  11  15       6743.34       6685.94       122.09 o                         
   5  11  15       9224.15       9445.40       170.52 o                         
   7  11  15        100.48        274.29        69.70 o                         
   1  13  15      12673.33      12288.04       173.39 o                         
   3  13  15       6698.20       6990.83       127.29 o                         
   5  13  15       2454.39       2521.55        83.20 o                         
   7  13  15       1484.43       1487.93       119.13 o                         
   1  15  15      19828.41      20026.17       255.23 o                         
   3  15  15       2364.52       2212.85        67.46 o                         
   5  15  15       1074.13       1172.59        82.44 o                         
   7  15  15       1684.57       1683.31       127.61 o                         
   1  17  15       7825.37       7617.00       131.09 o                         
   3  17  15       5116.41       5318.86       107.34 o                         
   5  17  15       1106.60       1229.66        83.70 o                         
   7  17  15        109.53        123.42        63.12 o                         
   1  19  15       1092.97       1196.25        54.54 o                         
   3  19  15       7266.27       7461.09       125.66 o                         
   5  19  15       5649.79       5583.23       159.39 o                         
   7  19  15         43.66        127.75        64.56 o                         
   1  21  15       2991.83       3003.45        75.77 o                         
   3  21  15       4098.68       4191.24        88.77 o                         
   5  21  15       1230.92       1217.57        86.87 o                         
   7  21  15       2066.54       1983.96       165.75 o                         
   1  23  15       2428.44       2358.46        68.54 o                         
   3  23  15         53.04         73.37        25.99 o                         
   5  23  15       2972.43       3102.72       121.46 o                         
   7  23  15       1985.79       2034.57       138.01 o                         
   1  25  15       1920.03       2001.41        63.14 o                         
   3  25  15       2732.04       2646.95        77.70 o                         
   5  25  15        690.61        596.52        66.45 o                         
   7  25  15       1624.24       1802.09       184.63 o                         
   1  27  15       2505.81       2484.69        74.60 o                         
   3  27  15        824.65        908.98        48.53 o                         
   5  27  15        758.21        765.03        98.73 o                         
   7  27  15        183.59        208.61        90.92 o                         
   1  29  15       3252.25       3202.12        83.18 o                         
   3  29  15        968.94       1018.77        51.98 o                         
   5  29  15        487.51        518.26        68.84 o                         
   7  29  15        667.91        576.07       115.36 o                         
   1  31  15       1018.52       1167.09        68.91 o                         
   3  31  15       1136.96       1152.14        64.65 o                         
   5  31  15        948.35       1242.56        92.22 o                         
   1  33  15        412.29        409.54        39.97 o                         
   3  33  15       1141.31       1315.21        74.24 o                         
   5  33  15        614.19        561.66        68.84 o                         
   1  35  15        561.48        509.75        40.77 o                         
   3  35  15        185.99        193.51        41.97 o                         
   5  35  15        527.64        489.05       110.03 o                         
   1  37  15        421.23        423.64        40.66 o                         
   3  37  15        272.81        254.03        40.47 o                         
   5  37  15        165.61        187.07        49.65 o                         
   1  39  15       1641.44       1584.99        67.36 o                         
   3  39  15       1363.85       1459.18        75.62 o                         
   5  39  15        148.96        200.06        58.58 o                         
   1  41  15       1790.19       1938.22        72.68 o                         
   3  41  15        275.65        255.46        46.79 o                         
   5  41  15        673.05        711.76       102.02 o                         
   1  43  15       1675.13       1760.19        72.23 o                         
   3  43  15        310.22        315.74        48.84 o                         
   5  43  15       1581.36       1614.05       131.46 o                         
   1  45  15        654.39        597.37        48.82 o                         
   3  45  15       2736.43       2945.89       117.16 o                         
   5  45  15       1401.89       1609.68       204.45 o                         
   1  47  15       1473.19       1656.37        72.49 o                         
   3  47  15       4321.87       4504.20       143.19 o                         
   5  47  15        861.82        864.37       108.59 o                         
   1  49  15       4543.65       5133.09       124.53 o                         
   3  49  15        951.00       1079.37       111.00 o                         
   1  51  15       3599.38       4017.97       113.19 o                         
   3  51  15       2362.05       2473.02       184.95 o                         
   1  53  15       3946.53       4580.81       142.81 o                         
   3  53  15        191.41        222.88        52.36 o                         
   1  55  15         85.68        175.00        47.97 o                         
   3  55  15       3053.01       3318.77       176.06 o                         
   1  57  15       3071.47       3352.55       119.39 o                         
   3  57  15        952.79        905.58        85.92 o                         
   1  59  15       3437.35       3768.65       127.56 o                         
   1  61  15       3749.49       3971.60       195.36 o                         
   0   0  16       1775.32       1708.90       113.20 o                         
   4   0  16      19604.32      20531.43       436.78 o                         
   2   2  16      13025.69      12814.62       183.81 o                         
   4   2  16        887.21        989.10        59.12 o                         
   6   2  16       2420.70       2468.22       117.64 o                         
   0   4  16      33664.70      33550.19       563.86 o                         
   2   4  16        684.29        722.69        44.16 o                         
   4   4  16        803.54        788.45        53.14 o                         
   6   4  16        642.77        802.19       111.34 o                         
   2   6  16       5000.46       4425.26        91.04 o                         
   4   6  16        157.03        170.99        33.51 o                         
   6   6  16       4012.91       3979.61       131.82 o                         
   0   8  16       2794.02       2570.33        92.61 o                         
   2   8  16       6007.69       6003.44       109.01 o                         
   4   8  16       7749.09       7638.27       148.05 o                         
   6   8  16        830.15        824.59        94.53 o                         
   2  10  16       6817.37       5845.21       109.33 o                         
   4  10  16         88.91        120.55        32.88 o                         
   6  10  16       1008.10        953.94        86.13 o                         
   0  12  16       9879.25       8936.51       196.28 o                         
   2  12  16      12240.35      12622.97       193.08 o                         
   4  12  16       1454.15       1358.80        62.94 o                         
   6  12  16       1924.16       1965.86       131.46 o                         
   2  14  16       2790.48       2873.90        77.69 o                         
   4  14  16       3847.62       3640.68        85.97 o                         
   6  14  16        922.91        968.32       104.51 o                         
   0  16  16       9708.57       8966.89       200.02 o                         
   2  16  16      13338.29      12456.76       191.44 o                         
   4  16  16       2477.64       2631.63        73.55 o                         
   6  16  16       1662.73       1781.65       125.48 o                         
   2  18  16        880.10        855.76        50.34 o                         
   4  18  16       5775.91       5601.15       110.23 o                         
   6  18  16        125.46        139.00        61.15 o                         
   0  20  16      30049.11      29166.00       502.03 o                         
   2  20  16        121.36        193.96        31.29 o                         
   4  20  16       1688.89       1852.26        67.87 o                         
   6  20  16       2214.92       2370.70       134.23 o                         
   2  22  16       6258.14       5898.71       116.43 o                         
   4  22  16        509.29        516.21        48.13 o                         
   6  22  16       1325.30       1181.82        92.22 o                         
   0  24  16       1048.91       1223.63        89.36 o                         
   2  24  16       2327.39       2211.44        68.51 o                         
   4  24  16       3002.93       2983.43        99.38 o                         
   6  24  16        395.14        338.27        67.69 o                         
   2  26  16        684.50        723.99        45.92 o                         
   4  26  16       3586.40       3501.72       107.40 o                         
   6  26  16        133.84         76.44        62.46 o                         
   0  28  16       1726.67       1622.11       102.66 o                         
   2  28  16        354.67        316.70        37.63 o                         
   4  28  16        895.08       1028.59        78.48 o                         
   6  28  16       1315.89       1342.85       104.46 o                         
   2  30  16       2596.82       2710.90        93.14 o                         
   4  30  16        572.36        563.06        57.73 o                         
   6  30  16        694.24        644.55        83.47 o                         
   0  32  16       4275.15       4202.46       147.30 o                         
   2  32  16       2673.10       2531.90        80.06 o                         
   4  32  16        203.64        209.11        50.09 o                         
   6  32  16         61.60        110.48        64.03 o                         
   2  34  16       1097.49       1153.48        61.49 o                         
   4  34  16        233.00        244.44        53.20 o                         
   6  34  16       1176.51       1139.71       114.63 o                         
   0  36  16       2391.80       2399.19       165.95 o                         
   2  36  16        463.54        433.16        44.49 o                         
   4  36  16       1973.04       1926.18       103.65 o                         
   6  36  16        356.22        357.72        97.36 o                         
   2  38  16       2108.51       2243.86        94.89 o                         
   4  38  16         24.05          6.07        38.92 o                         
   6  38  16        325.78        312.91       102.91 o                         
   0  40  16       1846.82       2146.36       110.81 o                         
   2  40  16         86.70         99.22        36.44 o                         
   4  40  16       1108.21       1231.67        78.65 o                         
   2  42  16        495.30        552.65        55.70 o                         
   4  42  16        737.37        696.21        66.74 o                         
   0  44  16        234.57        285.04        56.72 o                         
   2  44  16        554.23        559.50        56.33 o                         
   4  44  16         67.12          7.00        44.41 o                         
   2  46  16        450.64        408.26        51.34 o                         
   4  46  16        290.83        218.92        53.99 o                         
   0  48  16       1719.31       1862.26       114.27 o                         
   2  48  16         43.29         11.80        37.72 o                         
   4  48  16        332.85        288.69        57.73 o                         
   2  50  16        938.22        916.72        91.10 o                         
   4  50  16         81.93        141.80        60.13 o                         
   0  52  16        821.66        885.06        83.60 o                         
   2  52  16         56.07        129.87        46.62 o                         
   2  54  16         61.58         33.76        47.37 o                         
   0  56  16        526.54        556.16        91.86 o                         
   2  56  16        391.69        380.59        63.24 o                         
   2  58  16        807.59        867.40        80.49 o                         
   0  60  16       3513.21       3580.27       392.96 o                         
   1   1  17        875.13        913.66        48.05 o                         
   3   1  17        252.66        307.15        35.19 o                         
   5   1  17       1145.93       1183.59        68.06 o                         
   7   1  17         96.02         77.03        50.36 o                         
   1   3  17       1296.28       1484.79        59.92 o                         
   3   3  17       1031.79       1215.44        61.05 o                         
   5   3  17        818.87        749.29        69.39 o                         
   7   3  17        525.60        481.75        79.06 o                         
   1   5  17        220.04        346.67        34.50 o                         
   3   5  17       3980.68       3831.62       110.96 o                         
   5   5  17        257.62        267.64        39.48 o                         
   7   5  17         30.40        -29.66        59.15 o                         
   1   7  17       3427.75       3369.45        78.24 o                         
   3   7  17        509.58        387.49        38.81 o                         
   5   7  17       1723.43       1773.93        75.44 o                         
   7   7  17       1768.29       1545.17       122.92 o                         
   1   9  17       7541.07       7075.03       123.33 o                         
   3   9  17        499.90        590.28        44.86 o                         
   5   9  17       1081.38       1053.78        59.93 o                         
   7   9  17        605.54        556.92        85.65 o                         
   1  11  17       1123.43       1234.51        55.70 o                         
   3  11  17       9597.23       9479.27       162.93 o                         
   5  11  17        680.29        691.29        51.92 o                         
   7  11  17        243.37        277.01        74.69 o                         
   1  13  17       8955.46       9173.25       145.87 o                         
   3  13  17        192.04        209.23        34.33 o                         
   5  13  17       2241.87       2355.81        81.99 o                         
   7  13  17        524.12        566.44        89.36 o                         
   1  15  17       3814.77       3618.28        83.18 o                         
   3  15  17       3569.78       3865.33        94.59 o                         
   5  15  17       1501.68       1456.41        75.52 o                         
   7  15  17        391.87        324.78       107.42 o                         
   1  17  17       1679.62       1645.60        65.88 o                         
   3  17  17        312.43        358.04        40.71 o                         
   5  17  17       1957.78       2278.61       114.15 o                         
   7  17  17       1288.57       1241.01       134.71 o                         
   1  19  17       1223.40       1458.71       106.29 o                         
   3  19  17       2780.45       2804.79        79.44 o                         
   5  19  17       1326.01       1393.15       114.37 o                         
   7  19  17        288.73        323.33        81.59 o                         
   1  21  17       3825.61       3454.02        86.01 o                         
   3  21  17        563.67        593.59        43.49 o                         
   5  21  17        960.03        909.42        81.16 o                         
   1  23  17       1600.29       1681.36        70.97 o                         
   3  23  17       4476.32       4551.60        99.58 o                         
   5  23  17         85.55         25.22        48.09 o                         
   1  25  17       6757.63       6782.96       130.71 o                         
   3  25  17       1391.28       1389.83        62.24 o                         
   5  25  17        572.58        525.48        70.22 o                         
   1  27  17       3637.02       3728.17       107.04 o                         
   3  27  17       1176.56       1176.07        57.68 o                         
   5  27  17        911.32        953.73        86.87 o                         
   1  29  17        406.46        407.55        46.02 o                         
   3  29  17       1856.16       1848.90        70.84 o                         
   5  29  17       3043.39       3298.77       133.89 o                         
   1  31  17        127.63         89.16        32.01 o                         
   3  31  17       2005.25       2172.38        98.08 o                         
   5  31  17        683.95        472.83        71.33 o                         
   1  33  17        407.84        463.26        45.69 o                         
   3  33  17        109.08        134.07        40.10 o                         
   5  33  17         94.36         73.14        52.74 o                         
   1  35  17        109.84         99.97        32.81 o                         
   3  35  17        569.58        610.53        60.35 o                         
   5  35  17        701.54        800.60        83.45 o                         
   1  37  17        644.85        704.15        51.75 o                         
   3  37  17        790.34        857.24        74.85 o                         
   5  37  17        117.43        111.95        59.06 o                         
   1  39  17        542.93        579.20        48.48 o                         
   3  39  17        529.94        586.55        58.29 o                         
   5  39  17        640.22        743.44       117.64 o                         
   1  41  17       1915.75       1932.84        79.76 o                         
   3  41  17        437.80        377.39        52.36 o                         
   5  41  17        350.17        320.30        67.69 o                         
   1  43  17       3207.82       3629.59        96.93 o                         
   3  43  17        692.70        622.42        60.29 o                         
   5  43  17        452.53        550.50       140.75 o                         
   1  45  17        951.29        878.46        58.05 o                         
   3  45  17       3165.88       3242.31       116.17 o                         
   1  47  17       2346.39       2403.69       101.19 o                         
   3  47  17       1351.70       1350.52        87.52 o                         
   1  49  17       1120.90       1044.92        74.02 o                         
   3  49  17       1049.39       1128.89        82.03 o                         
   1  51  17        423.74        411.08        54.68 o                         
   3  51  17        377.25        233.05        56.12 o                         
   1  53  17        859.71        860.61        68.72 o                         
   3  53  17        711.25        879.18        77.90 o                         
   1  55  17       1180.52       1251.08        89.94 o                         
   1  57  17       1968.56       2341.77       112.90 o                         
   2   0  18       5035.79       5334.18       150.64 o                         
   6   0  18       2438.99       2311.87       167.37 o                         
   0   2  18       2177.79       2255.95        94.60 o                         
   2   2  18       1400.11       1597.78        65.89 o                         
   4   2  18       1516.00       1834.01        80.59 o                         
   6   2  18       1574.15       1549.17        98.68 o                         
   2   4  18       1869.89       1922.15        69.55 o                         
   4   4  18       3131.31       3044.94        94.51 o                         
   6   4  18        176.27        259.59        67.22 o                         
   0   6  18       4305.24       4368.81       132.70 o                         
   2   6  18       5254.15       4734.93        98.49 o                         
   4   6  18        920.53        797.55        58.82 o                         
   6   6  18        280.61        315.92        61.15 o                         
   2   8  18       1681.42       1368.35        65.35 o                         
   4   8  18       1823.80       1797.47        79.60 o                         
   6   8  18         51.84         61.53        48.09 o                         
   0  10  18      29858.01      27480.32       485.54 o                         
   2  10  18        298.30        240.60        33.34 o                         
   4  10  18        441.93        518.78        50.50 o                         
   6  10  18        712.22        786.54        96.26 o                         
   2  12  18       7480.86       6688.26       130.88 o                         
   4  12  18        657.58        496.58        48.28 o                         
   6  12  18        173.52         65.78        63.12 o                         
   0  14  18        728.16        822.70        70.73 o                         
   2  14  18       5248.29       4802.57       107.42 o                         
   4  14  18      10910.76      11055.46       262.83 o                         
   6  14  18         50.97         53.79        61.26 o                         
   2  16  18       2091.83       2248.65        75.49 o                         
   4  16  18       1174.03       1213.96        60.79 o                         
   6  16  18       4199.32       4214.43       178.37 o                         
   0  18  18       4964.13       4867.28       161.46 o                         
   2  18  18       2662.78       2608.55        91.42 o                         
   4  18  18        914.53        892.90        55.29 o                         
   6  18  18       1803.59       1927.97       138.01 o                         
   2  20  18       1997.98       2050.05        77.44 o                         
   4  20  18         90.23         48.95        32.93 o                         
   6  20  18        917.64       1088.10       144.89 o                         
   0  22  18       1329.20       1104.70        91.66 o                         
   2  22  18       1556.16       1649.32        71.10 o                         
   4  22  18       1116.19       1241.47        70.12 o                         
   6  22  18         13.98         62.48        66.17 o                         
   2  24  18       1195.94       1159.09        61.48 o                         
   4  24  18        264.26        322.04        50.93 o                         
   6  24  18        133.78         95.32        66.17 o                         
   0  26  18        563.22        663.86        74.69 o                         
   2  26  18        217.30        208.99        38.16 o                         
   4  26  18         21.24          5.69        37.65 o                         
   6  26  18       2153.40       2294.67       150.78 o                         
   2  28  18        342.95        281.94        40.07 o                         
   4  28  18       2477.43       2694.25       114.72 o                         
   6  28  18        206.88        273.75        83.19 o                         
   0  30  18       2967.19       3039.55       161.75 o                         
   2  30  18       2823.74       2905.60        97.07 o                         
   4  30  18       1854.69       1978.00        98.08 o                         
   6  30  18        294.01        373.66        83.19 o                         
   2  32  18       5181.69       5293.62       133.11 o                         
   4  32  18       1115.19       1239.04        81.27 o                         
   0  34  18      10989.14      11447.24       262.70 o                         
   2  34  18       1388.63       1585.78        74.82 o                         
   4  34  18       1644.96       1646.17        91.78 o                         
   2  36  18       6381.68       6933.78       143.73 o                         
   4  36  18        724.15        825.95       113.16 o                         
   0  38  18       6301.42       6845.61       190.79 o                         
   2  38  18        269.59        292.06        48.98 o                         
   4  38  18       2476.04       2672.75       171.40 o                         
   2  40  18       2767.96       2919.40       103.72 o                         
   4  40  18       1008.86       1018.34        93.36 o                         
   0  42  18       1369.48       1666.41       109.81 o                         
   2  42  18        336.65        376.32        53.44 o                         
   4  42  18        569.92        605.57        66.95 o                         
   2  44  18        209.73        220.66        45.95 o                         
   4  44  18        265.80        185.14        52.22 o                         
   0  46  18         10.37         20.79        49.40 o                         
   2  46  18        289.44        290.45        50.61 o                         
   4  46  18        283.51        211.47        56.86 o                         
   2  48  18         31.68          2.06        41.24 o                         
   0  50  18         46.56         -4.57        54.80 o                         
   2  50  18         84.70         51.06        44.91 o                         
   2  52  18       1015.46       1180.68        92.48 o                         
   0  54  18       4432.44       4913.40       216.06 o                         
   1   1  19         71.00        -13.63        32.41 o                         
   3   1  19        518.44        449.98        44.65 o                         
   5   1  19        838.49        844.15        65.09 o                         
   1   3  19       1489.86       1460.80        63.85 o                         
   3   3  19        544.65        691.60        52.18 o                         
   5   3  19       1072.30       1043.21        68.00 o                         
   1   5  19       1967.22       2238.92        73.18 o                         
   3   5  19       3674.85       3561.21       120.27 o                         
   5   5  19        976.00        958.45        71.42 o                         
   1   7  19       4460.24       4394.55        98.26 o                         
   3   7  19       2361.21       2505.07        84.57 o                         
   5   7  19       3721.14       3921.50       105.35 o                         
   1   9  19       5297.00       5078.13       113.46 o                         
   3   9  19       4383.37       4367.96       196.82 o                         
   5   9  19       2349.22       2206.78        87.72 o                         
   1  11  19       6731.82       6791.92       149.42 o                         
   3  11  19       5719.48       5091.28       114.75 o                         
   5  11  19         65.52         71.73        37.82 o                         
   1  13  19      10981.25      10673.57       170.88 o                         
   3  13  19        507.33        513.27        47.70 o                         
   5  13  19        621.49        581.57        57.62 o                         
   1  15  19       2524.70       2717.80        79.38 o                         
   3  15  19       4267.50       4238.72       104.88 o                         
   5  15  19        753.07        646.02        69.80 o                         
   1  17  19       1780.76       1940.32        79.87 o                         
   3  17  19       2382.72       2447.40        87.87 o                         
   5  17  19        703.82        730.07        75.00 o                         
   1  19  19         23.07          7.91        28.23 o                         
   3  19  19        388.23        394.77        44.74 o                         
   5  19  19       1095.38       1105.52        85.26 o                         
   1  21  19        736.34        827.06        55.21 o                         
   3  21  19        363.58        432.91        53.69 o                         
   5  21  19       1021.21       1013.69        91.68 o                         
   1  23  19       2857.52       3010.74        87.41 o                         
   3  23  19        672.44        669.71        49.89 o                         
   5  23  19        210.73         93.69        59.06 o                         
   1  25  19       1593.35       1641.66        74.79 o                         
   3  25  19       1883.98       1948.50        95.58 o                         
   5  25  19         48.05         59.18        60.24 o                         
   1  27  19       1462.61       1485.90        77.50 o                         
   3  27  19        706.14        741.30        52.06 o                         
   5  27  19       3148.85       3481.58       201.67 o                         
   1  29  19        561.90        577.11        54.52 o                         
   3  29  19       2776.19       3056.50       113.01 o                         
   5  29  19        646.30        515.83       117.64 o                         
   1  31  19       1808.03       1935.41        81.51 o                         
   3  31  19       4290.58       4512.68       132.21 o                         
   5  31  19       1915.24       2018.34       126.91 o                         
   1  33  19       4353.56       4965.35       121.39 o                         
   3  33  19       2706.59       3163.24       136.35 o                         
   5  33  19         50.38         46.39        56.86 o                         
   1  35  19       5750.36       6478.05       141.65 o                         
   3  35  19        152.41        169.71        47.58 o                         
   5  35  19       2245.12       2274.27       134.15 o                         
   1  37  19        483.70        590.06        52.12 o                         
   3  37  19       3403.19       3770.47       121.27 o                         
   1  39  19       3432.76       3946.36       105.86 o                         
   3  39  19        136.78        162.54        47.49 o                         
   1  41  19       1013.19       1053.50        66.07 o                         
   3  41  19        897.28        814.28        68.60 o                         
   1  43  19        229.58        229.50        45.53 o                         
   3  43  19       2380.70       2333.84       104.20 o                         
   1  45  19       2102.36       2157.66       101.25 o                         
   3  45  19        281.28        243.34        54.15 o                         
   1  47  19       1497.88       1682.48        91.11 o                         
   3  47  19        229.65        210.15        56.46 o                         
   1  49  19          8.33         58.12        46.68 o                         
   1  51  19        903.16       1022.54        91.45 o                         
   0   0  20       4664.02       4922.59       232.86 o                         
   4   0  20       1724.31       1587.88       113.33 o                         
   2   2  20       1934.80       2066.72        78.89 o                         
   4   2  20        842.78        866.95        64.24 o                         
   6   2  20        265.25        236.11        60.24 o                         
   0   4  20        681.45        687.36        68.84 o                         
   2   4  20        248.22        281.12        37.82 o                         
   4   4  20        616.31        621.49        57.31 o                         
   6   4  20        551.72        595.89        77.56 o                         
   2   6  20        739.68        738.70        51.82 o                         
   4   6  20        476.11        435.69        58.58 o                         
   6   6  20        247.92        282.96        79.83 o                         
   0   8  20        699.43        860.39        75.72 o                         
   2   8  20        539.93        515.82        46.06 o                         
   4   8  20         32.00         29.39        35.40 o                         
   6   8  20        435.69        194.44        72.48 o                         
   2  10  20        342.53        323.68        42.52 o                         
   4  10  20        199.88         89.37        40.00 o                         
   6  10  20        132.17         74.98        66.17 o                         
   0  12  20        902.11       1028.17        81.69 o                         
   2  12  20       1653.91       1595.54        80.10 o                         
   4  12  20        316.47        264.23        46.02 o                         
   6  12  20        251.01        150.02        74.41 o                         
   2  14  20        908.37       1017.04        62.62 o                         
   4  14  20        115.63        148.42        42.52 o                         
   6  14  20        679.44        641.29        96.26 o                         
   0  16  20       2852.74       2711.85       112.62 o                         
   2  16  20        700.44        592.80        51.35 o                         
   4  16  20       1623.34       1641.44        79.37 o                         
   6  16  20         36.78        -28.31        57.61 o                         
   2  18  20       3457.42       3473.31        97.63 o                         
   4  18  20         84.91        109.80        38.14 o                         
   6  18  20        760.13        804.77       114.22 o                         
   0  20  20       5162.40       5702.89       167.13 o                         
   2  20  20       1116.74       1109.06        67.73 o                         
   4  20  20        935.57        998.20        71.28 o                         
   2  22  20       1385.79       1304.53       101.32 o                         
   4  22  20       1068.41       1054.48        86.78 o                         
   0  24  20        196.50         39.31        49.01 o                         
   2  24  20        803.34        817.46        57.77 o                         
   4  24  20       1877.96       2070.71       133.43 o                         
   2  26  20        705.68        726.25        56.73 o                         
   4  26  20        507.85        649.97        76.67 o                         
   0  28  20       3221.37       3550.48       155.76 o                         
   2  28  20        736.25        844.75        63.67 o                         
   4  28  20        665.40        614.98        66.24 o                         
   2  30  20       1743.72       2003.16        88.65 o                         
   4  30  20        278.03        262.94        55.96 o                         
   0  32  20       5386.07       5809.98       201.31 o                         
   2  32  20        681.74        766.91        58.91 o                         
   4  32  20        100.97         -3.05        47.10 o                         
   2  34  20       1003.86       1035.94        68.72 o                         
   4  34  20        637.54        770.44        95.32 o                         
   0  36  20        647.91        591.29        76.90 o                         
   2  36  20        126.61        166.87        49.59 o                         
   4  36  20       1415.73       1409.19        92.45 o                         
   2  38  20       1375.43       1388.76        82.79 o                         
   4  38  20          0.66         39.39        48.68 o                         
   0  40  20       2247.56       2521.90       131.24 o                         
   2  40  20        277.61        285.02        52.50 o                         
   2  42  20        390.96        379.60        58.57 o                         
   0  44  20         23.66         56.61        57.21 o                         
   2  44  20        460.78        395.91        59.07 o                         
   2  46  20        196.67        248.63        72.22 o                         
   0  48  20       1086.96       1079.84       101.22 o                         
   1   1  21         86.14        109.46        34.24 o
[truncated: 16,120 more chars]
