# Supplementary material for: 13-Nitro­benzo[a][1,4]benzo­thia­zino[3,2-c]phenoxazine
Source: IUCrdata. 2024 Apr 26;9(Pt 4):x240299. doi: 10.1107/S2414314624002992 (PMC11074541; doi:10.1107/S2414314624002992)
Supplement: Supplementary file 3 [file x-09-x240299-Isup3.cml]

<?xml version="1.0" encoding="UTF-8"?>
<cml convention="cmlDict:cmllite" xmlns="http://www.xml-cml.org/schema" xmlns:cmlDict="http://www.xml-cml.org/dictionary/cml/" xmlns:nameDict="http://www.xml-cml.org/dictionary/cml/name/">
  <molecule id="m1">
    <name dictRef="nameDict:unknown">13-Nitrobenzo[a][1,4]benzothiazino[3,2-c]phenoxazine</name>
    <atomArray>
      <atom id="a1" elementType="N" formalCharge="1" hydrogenCount="0">
        <label value="N" dictRef="cmlDict:locant"/>
      </atom>
      <atom id="a2" elementType="O" hydrogenCount="0">
        <label value="O" dictRef="cmlDict:locant"/>
      </atom>
      <atom id="a3" elementType="O" formalCharge="-1" hydrogenCount="0">
        <label value="O'" dictRef="cmlDict:locant"/>
      </atom>
      <atom id="a46" elementType="C">
        <label value="1" dictRef="cmlDict:locant"/>
      </atom>
      <atom id="a47" elementType="C">
        <label value="2" dictRef="cmlDict:locant"/>
      </atom>
      <atom id="a48" elementType="C">
        <label value="3" dictRef="cmlDict:locant"/>
      </atom>
      <atom id="a49" elementType="C">
        <label value="4" dictRef="cmlDict:locant"/>
      </atom>
      <atom id="a50" elementType="C" hydrogenCount="0">
        <label value="4a" dictRef="cmlDict:locant"/>
      </atom>
      <atom id="a51" elementType="N" hydrogenCount="0">
        <label value="5" dictRef="cmlDict:locant"/>
        <label value="N" dictRef="cmlDict:locant"/>
      </atom>
      <atom id="a52" elementType="C" hydrogenCount="0">
        <label value="5a" dictRef="cmlDict:locant"/>
      </atom>
      <atom id="a53" elementType="C" hydrogenCount="0">
        <label value="5b" dictRef="cmlDict:locant"/>
      </atom>
      <atom id="a54" elementType="C">
        <label value="6" dictRef="cmlDict:locant"/>
      </atom>
      <atom id="a55" elementType="C">
        <label value="7" dictRef="cmlDict:locant"/>
      </atom>
      <atom id="a56" elementType="C">
        <label value="8" dictRef="cmlDict:locant"/>
      </atom>
      <atom id="a57" elementType="C">
        <label value="9" dictRef="cmlDict:locant"/>
      </atom>
      <atom id="a58" elementType="C" hydrogenCount="0">
        <label value="9a" dictRef="cmlDict:locant"/>
      </atom>
      <atom id="a59" elementType="C" hydrogenCount="0">
        <label value="9b" dictRef="cmlDict:locant"/>
      </atom>
      <atom id="a60" elementType="N" hydrogenCount="0">
        <label value="10" dictRef="cmlDict:locant"/>
        <label value="N'" dictRef="cmlDict:locant"/>
      </atom>
      <atom id="a61" elementType="C" hydrogenCount="0">
        <label value="10a" dictRef="cmlDict:locant"/>
      </atom>
      <atom id="a62" elementType="C">
        <label value="11" dictRef="cmlDict:locant"/>
      </atom>
      <atom id="a63" elementType="C">
        <label value="12" dictRef="cmlDict:locant"/>
      </atom>
      <atom id="a64" elementType="C" hydrogenCount="0">
        <label value="13" dictRef="cmlDict:locant"/>
      </atom>
      <atom id="a65" elementType="C">
        <label value="14" dictRef="cmlDict:locant"/>
      </atom>
      <atom id="a66" elementType="C" hydrogenCount="0">
        <label value="14a" dictRef="cmlDict:locant"/>
      </atom>
      <atom id="a67" elementType="O" hydrogenCount="0">
        <label value="15" dictRef="cmlDict:locant"/>
        <label value="O" dictRef="cmlDict:locant"/>
      </atom>
      <atom id="a68" elementType="C" hydrogenCount="0">
        <label value="15a" dictRef="cmlDict:locant"/>
      </atom>
      <atom id="a69" elementType="C" hydrogenCount="0">
        <label value="15b" dictRef="cmlDict:locant"/>
      </atom>
      <atom id="a70" elementType="S" hydrogenCount="0">
        <label value="16" dictRef="cmlDict:locant"/>
        <label value="S" dictRef="cmlDict:locant"/>
      </atom>
      <atom id="a71" elementType="C" hydrogenCount="0">
        <label value="16a" dictRef="cmlDict:locant"/>
      </atom>
      <atom id="a72" elementType="H"/>
      <atom id="a73" elementType="H"/>
      <atom id="a74" elementType="H"/>
      <atom id="a75" elementType="H"/>
      <atom id="a76" elementType="H"/>
      <atom id="a77" elementType="H"/>
      <atom id="a78" elementType="H"/>
      <atom id="a79" elementType="H"/>
      <atom id="a80" elementType="H"/>
      <atom id="a81" elementType="H"/>
      <atom id="a82" elementType="H"/>
    </atomArray>
    <bondArray>
      <bond id="a1_a2" atomRefs2="a1 a2" order="D"/>
      <bond id="a1_a3" atomRefs2="a1 a3" order="S"/>
      <bond id="a58_a53" atomRefs2="a58 a53" order="D"/>
      <bond id="a53_a52" atomRefs2="a53 a52" order="S"/>
      <bond id="a52_a69" atomRefs2="a52 a69" order="S"/>
      <bond id="a69_a68" atomRefs2="a69 a68" order="D"/>
      <bond id="a68_a67" atomRefs2="a68 a67" order="S"/>
      <bond id="a67_a66" atomRefs2="a67 a66" order="S"/>
      <bond id="a66_a65" atomRefs2="a66 a65" order="S"/>
      <bond id="a65_a64" atomRefs2="a65 a64" order="D"/>
      <bond id="a64_a63" atomRefs2="a64 a63" order="S"/>
      <bond id="a63_a62" atomRefs2="a63 a62" order="D"/>
      <bond id="a62_a61" atomRefs2="a62 a61" order="S"/>
      <bond id="a66_a61" atomRefs2="a66 a61" order="D"/>
      <bond id="a61_a60" atomRefs2="a61 a60" order="S"/>
      <bond id="a60_a59" atomRefs2="a60 a59" order="D"/>
      <bond id="a58_a59" atomRefs2="a58 a59" order="S"/>
      <bond id="a68_a59" atomRefs2="a68 a59" order="S"/>
      <bond id="a51_a50" atomRefs2="a51 a50" order="S"/>
      <bond id="a50_a71" atomRefs2="a50 a71" order="D"/>
      <bond id="a70_a71" atomRefs2="a70 a71" order="S"/>
      <bond id="a46_a47" atomRefs2="a46 a47" order="D"/>
      <bond id="a47_a48" atomRefs2="a47 a48" order="S"/>
      <bond id="a48_a49" atomRefs2="a48 a49" order="D"/>
      <bond id="a49_a50" atomRefs2="a49 a50" order="S"/>
      <bond id="a71_a46" atomRefs2="a71 a46" order="S"/>
      <bond id="a70_a69" atomRefs2="a70 a69" order="S"/>
      <bond id="a52_a51" atomRefs2="a52 a51" order="D"/>
      <bond id="a54_a55" atomRefs2="a54 a55" order="D"/>
      <bond id="a55_a56" atomRefs2="a55 a56" order="S"/>
      <bond id="a56_a57" atomRefs2="a56 a57" order="D"/>
      <bond id="a53_a54" atomRefs2="a53 a54" order="S"/>
      <bond id="a57_a58" atomRefs2="a57 a58" order="S"/>
      <bond id="a46_a72" atomRefs2="a46 a72" order="S"/>
      <bond id="a47_a73" atomRefs2="a47 a73" order="S"/>
      <bond id="a48_a74" atomRefs2="a48 a74" order="S"/>
      <bond id="a49_a75" atomRefs2="a49 a75" order="S"/>
      <bond id="a54_a76" atomRefs2="a54 a76" order="S"/>
      <bond id="a55_a77" atomRefs2="a55 a77" order="S"/>
      <bond id="a56_a78" atomRefs2="a56 a78" order="S"/>
      <bond id="a57_a79" atomRefs2="a57 a79" order="S"/>
      <bond id="a62_a80" atomRefs2="a62 a80" order="S"/>
      <bond id="a63_a81" atomRefs2="a63 a81" order="S"/>
      <bond id="a65_a82" atomRefs2="a65 a82" order="S"/>
      <bond id="a1_a64" atomRefs2="a1 a64" order="S"/>
    </bondArray>
  </molecule>
</cml>
